# Supplementary material for: A Model of Lipid-Free Apolipoprotein A-I Revealed by Iterative Molecular Dynamics Simulation
Source: PLoS One. 2015 Mar 20;10(3):e0120233. doi: 10.1371/journal.pone.0120233 (PMC4368682; doi:10.1371/journal.pone.0120233)
Supplement: S1 Datasets — (ZIP) [file pone.0120233.s001.zip]

Archive with 2 entries (2 files):
- MD model.pdb
- CMD model.pdb
