# Supplementary material for: A Model of Lipid-Free Apolipoprotein A-I Revealed by Iterative Molecular Dynamics Simulation
Source: PLoS One. 2015 Mar 20;10(3):e0120233. doi: 10.1371/journal.pone.0120233 (PMC4368682; doi:10.1371/journal.pone.0120233)
Supplement: S1 Datasets — (ZIP) [file pone.0120233.s001.zip › MD model.pdb]

CRYST1  109.756   69.320   84.724  90.00  90.00  90.00 P 1           1
ATOM      1  N   ASP P   1      54.394 -12.089 100.488  0.00  0.00      P1    
ATOM      2  HT1 ASP P   1      54.098 -11.490  99.690  0.00  0.00      P1    
ATOM      3  HT2 ASP P   1      54.844 -11.473 101.195  0.00  0.00      P1    
ATOM      4  HT3 ASP P   1      53.482 -12.392 100.885  0.00  0.00      P1    
ATOM      5  CA  ASP P   1      55.338 -13.191 100.042  0.00  0.00      P1    
ATOM      6  HA  ASP P   1      55.680 -13.698 100.932  0.00  0.00      P1    
ATOM      7  CB  ASP P   1      56.512 -12.492  99.278  0.00  0.00      P1    
ATOM      8  HB1 ASP P   1      56.264 -12.165  98.246  0.00  0.00      P1    
ATOM      9  HB2 ASP P   1      56.807 -11.711 100.011  0.00  0.00      P1    
ATOM     10  CG  ASP P   1      57.779 -13.340  99.284  0.00  0.00      P1    
ATOM     11  OD1 ASP P   1      58.707 -12.934  98.513  0.00  0.00      P1    
ATOM     12  OD2 ASP P   1      57.889 -14.309 100.086  0.00  0.00      P1    
ATOM     13  C   ASP P   1      54.653 -14.275  99.194  0.00  0.00      P1    
ATOM     14  O   ASP P   1      53.686 -14.015  98.489  0.00  0.00      P1    
ATOM     15  N   GLU P   2      55.145 -15.547  99.402  0.00  0.00      P1    
ATOM     16  HN  GLU P   2      56.007 -15.588  99.901  0.00  0.00      P1    
ATOM     17  CA  GLU P   2      54.641 -16.869  98.975  0.00  0.00      P1    
ATOM     18  HA  GLU P   2      55.528 -17.472  98.850  0.00  0.00      P1    
ATOM     19  CB  GLU P   2      53.884 -17.561 100.091  0.00  0.00      P1    
ATOM     20  HB1 GLU P   2      53.076 -16.890 100.452  0.00  0.00      P1    
ATOM     21  HB2 GLU P   2      53.372 -18.429  99.624  0.00  0.00      P1    
ATOM     22  CG  GLU P   2      54.717 -18.142 101.262  0.00  0.00      P1    
ATOM     23  HG1 GLU P   2      54.043 -18.605 102.014  0.00  0.00      P1    
ATOM     24  HG2 GLU P   2      55.325 -19.030 100.987  0.00  0.00      P1    
ATOM     25  CD  GLU P   2      55.575 -17.149 101.960  0.00  0.00      P1    
ATOM     26  OE1 GLU P   2      54.982 -16.208 102.507  0.00  0.00      P1    
ATOM     27  OE2 GLU P   2      56.854 -17.226 101.866  0.00  0.00      P1    
ATOM     28  C   GLU P   2      53.953 -16.851  97.586  0.00  0.00      P1    
ATOM     29  O   GLU P   2      52.750 -16.703  97.458  0.00  0.00      P1    
ATOM     30  N   PRO P   3      54.675 -16.943  96.411  0.00  0.00      P1    
ATOM     31  CD  PRO P   3      56.195 -17.009  96.357  0.00  0.00      P1    
ATOM     32  HD1 PRO P   3      56.822 -16.484  97.109  0.00  0.00      P1    
ATOM     33  HD2 PRO P   3      56.457 -18.033  96.700  0.00  0.00      P1    
ATOM     34  CA  PRO P   3      54.109 -17.000  95.041  0.00  0.00      P1    
ATOM     35  HA  PRO P   3      53.807 -15.981  94.850  0.00  0.00      P1    
ATOM     36  CB  PRO P   3      55.297 -17.390  94.252  0.00  0.00      P1    
ATOM     37  HB1 PRO P   3      55.198 -17.072  93.192  0.00  0.00      P1    
ATOM     38  HB2 PRO P   3      55.518 -18.479  94.273  0.00  0.00      P1    
ATOM     39  CG  PRO P   3      56.466 -16.651  94.913  0.00  0.00      P1    
ATOM     40  HG1 PRO P   3      56.422 -15.567  94.673  0.00  0.00      P1    
ATOM     41  HG2 PRO P   3      57.400 -17.065  94.476  0.00  0.00      P1    
ATOM     42  C   PRO P   3      52.912 -17.922  94.760  0.00  0.00      P1    
ATOM     43  O   PRO P   3      52.915 -18.942  95.414  0.00  0.00      P1    
ATOM     44  N   PRO P   4      51.909 -17.889  93.901  0.00  0.00      P1    
ATOM     45  CD  PRO P   4      51.874 -16.744  92.994  0.00  0.00      P1    
ATOM     46  HD1 PRO P   4      52.415 -15.870  93.417  0.00  0.00      P1    
ATOM     47  HD2 PRO P   4      52.190 -17.020  91.965  0.00  0.00      P1    
ATOM     48  CA  PRO P   4      50.811 -18.733  93.910  0.00  0.00      P1    
ATOM     49  HA  PRO P   4      50.475 -18.897  94.923  0.00  0.00      P1    
ATOM     50  CB  PRO P   4      49.819 -18.025  93.013  0.00  0.00      P1    
ATOM     51  HB1 PRO P   4      48.780 -18.106  93.397  0.00  0.00      P1    
ATOM     52  HB2 PRO P   4      49.975 -18.295  91.947  0.00  0.00      P1    
ATOM     53  CG  PRO P   4      50.323 -16.606  92.977  0.00  0.00      P1    
ATOM     54  HG1 PRO P   4      50.155 -16.120  93.962  0.00  0.00      P1    
ATOM     55  HG2 PRO P   4      49.968 -16.037  92.091  0.00  0.00      P1    
ATOM     56  C   PRO P   4      51.138 -20.100  93.341  0.00  0.00      P1    
ATOM     57  O   PRO P   4      50.217 -20.938  93.198  0.00  0.00      P1    
ATOM     58  N   GLN P   5      52.361 -20.426  92.887  0.00  0.00      P1    
ATOM     59  HN  GLN P   5      53.113 -19.772  92.873  0.00  0.00      P1    
ATOM     60  CA  GLN P   5      52.572 -21.620  92.031  0.00  0.00      P1    
ATOM     61  HA  GLN P   5      51.948 -22.424  92.394  0.00  0.00      P1    
ATOM     62  CB  GLN P   5      52.428 -21.300  90.530  0.00  0.00      P1    
ATOM     63  HB1 GLN P   5      51.544 -20.634  90.428  0.00  0.00      P1    
ATOM     64  HB2 GLN P   5      53.273 -20.617  90.300  0.00  0.00      P1    
ATOM     65  CG  GLN P   5      52.345 -22.609  89.660  0.00  0.00      P1    
ATOM     66  HG1 GLN P   5      53.052 -23.306  90.158  0.00  0.00      P1    
ATOM     67  HG2 GLN P   5      51.315 -23.023  89.606  0.00  0.00      P1    
ATOM     68  CD  GLN P   5      52.799 -22.321  88.248  0.00  0.00      P1    
ATOM     69  OE1 GLN P   5      53.805 -21.645  87.997  0.00  0.00      P1    
ATOM     70  NE2 GLN P   5      52.090 -22.927  87.286  0.00  0.00      P1    
ATOM     71 HE21 GLN P   5      52.326 -22.853  86.317  0.00  0.00      P1    
ATOM     72 HE22 GLN P   5      51.110 -23.060  87.429  0.00  0.00      P1    
ATOM     73  C   GLN P   5      53.966 -22.150  92.467  0.00  0.00      P1    
ATOM     74  O   GLN P   5      54.858 -21.326  92.610  0.00  0.00      P1    
ATOM     75  N   SER P   6      54.210 -23.472  92.503  0.00  0.00      P1    
ATOM     76  HN  SER P   6      53.424 -24.086  92.523  0.00  0.00      P1    
ATOM     77  CA  SER P   6      55.479 -24.176  92.569  0.00  0.00      P1    
ATOM     78  HA  SER P   6      55.737 -24.102  93.615  0.00  0.00      P1    
ATOM     79  CB  SER P   6      55.369 -25.687  92.138  0.00  0.00      P1    
ATOM     80  HB1 SER P   6      54.463 -26.097  92.633  0.00  0.00      P1    
ATOM     81  HB2 SER P   6      55.350 -25.743  91.029  0.00  0.00      P1    
ATOM     82  OG  SER P   6      56.527 -26.454  92.544  0.00  0.00      P1    
ATOM     83  HG1 SER P   6      56.269 -27.352  92.321  0.00  0.00      P1    
ATOM     84  C   SER P   6      56.690 -23.570  91.870  0.00  0.00      P1    
ATOM     85  O   SER P   6      56.488 -23.068  90.722  0.00  0.00      P1    
ATOM     86  N   PRO P   7      57.975 -23.539  92.308  0.00  0.00      P1    
ATOM     87  CD  PRO P   7      58.465 -24.049  93.564  0.00  0.00      P1    
ATOM     88  HD1 PRO P   7      57.820 -24.049  94.469  0.00  0.00      P1    
ATOM     89  HD2 PRO P   7      58.719 -25.124  93.453  0.00  0.00      P1    
ATOM     90  CA  PRO P   7      59.065 -23.075  91.460  0.00  0.00      P1    
ATOM     91  HA  PRO P   7      58.974 -22.031  91.199  0.00  0.00      P1    
ATOM     92  CB  PRO P   7      60.241 -23.183  92.483  0.00  0.00      P1    
ATOM     93  HB1 PRO P   7      61.090 -22.476  92.366  0.00  0.00      P1    
ATOM     94  HB2 PRO P   7      60.712 -24.166  92.269  0.00  0.00      P1    
ATOM     95  CG  PRO P   7      59.621 -23.211  93.895  0.00  0.00      P1    
ATOM     96  HG1 PRO P   7      59.162 -22.266  94.257  0.00  0.00      P1    
ATOM     97  HG2 PRO P   7      60.476 -23.442  94.564  0.00  0.00      P1    
ATOM     98  C   PRO P   7      59.387 -23.804  90.142  0.00  0.00      P1    
ATOM     99  O   PRO P   7      58.922 -24.874  90.036  0.00  0.00      P1    
ATOM    100  N   TRP P   8      60.197 -23.268  89.273  0.00  0.00      P1    
ATOM    101  HN  TRP P   8      60.633 -22.395  89.481  0.00  0.00      P1    
ATOM    102  CA  TRP P   8      60.834 -24.018  88.192  0.00  0.00      P1    
ATOM    103  HA  TRP P   8      60.072 -24.542  87.634  0.00  0.00      P1    
ATOM    104  CB  TRP P   8      61.626 -22.865  87.397  0.00  0.00      P1    
ATOM    105  HB1 TRP P   8      62.144 -22.206  88.127  0.00  0.00      P1    
ATOM    106  HB2 TRP P   8      62.312 -23.316  86.648  0.00  0.00      P1    
ATOM    107  CG  TRP P   8      60.730 -21.936  86.604  0.00  0.00      P1    
ATOM    108  CD1 TRP P   8      59.415 -22.062  86.304  0.00  0.00      P1    
ATOM    109  HD1 TRP P   8      58.795 -22.773  86.830  0.00  0.00      P1    
ATOM    110  NE1 TRP P   8      59.024 -20.978  85.530  0.00  0.00      P1    
ATOM    111  HE1 TRP P   8      58.140 -21.019  85.120  0.00  0.00      P1    
ATOM    112  CE2 TRP P   8      60.130 -20.240  85.205  0.00  0.00      P1    
ATOM    113  CD2 TRP P   8      61.260 -20.824  85.845  0.00  0.00      P1    
ATOM    114  CE3 TRP P   8      62.511 -20.400  85.609  0.00  0.00      P1    
ATOM    115  HE3 TRP P   8      63.297 -20.903  86.153  0.00  0.00      P1    
ATOM    116  CZ3 TRP P   8      62.652 -19.240  84.837  0.00  0.00      P1    
ATOM    117  HZ3 TRP P   8      63.605 -18.733  84.807  0.00  0.00      P1    
ATOM    118  CZ2 TRP P   8      60.285 -19.136  84.443  0.00  0.00      P1    
ATOM    119  HZ2 TRP P   8      59.338 -18.715  84.136  0.00  0.00      P1    
ATOM    120  CH2 TRP P   8      61.551 -18.525  84.283  0.00  0.00      P1    
ATOM    121  HH2 TRP P   8      61.698 -17.618  83.715  0.00  0.00      P1    
ATOM    122  C   TRP P   8      61.795 -25.127  88.610  0.00  0.00      P1    
ATOM    123  O   TRP P   8      62.335 -25.159  89.713  0.00  0.00      P1    
ATOM    124  N   ASP P   9      61.870 -26.253  87.788  0.00  0.00      P1    
ATOM    125  HN  ASP P   9      61.345 -26.363  86.948  0.00  0.00      P1    
ATOM    126  CA  ASP P   9      62.683 -27.421  88.079  0.00  0.00      P1    
ATOM    127  HA  ASP P   9      62.952 -27.528  89.120  0.00  0.00      P1    
ATOM    128  CB  ASP P   9      61.747 -28.634  88.023  0.00  0.00      P1    
ATOM    129  HB1 ASP P   9      60.720 -28.305  88.291  0.00  0.00      P1    
ATOM    130  HB2 ASP P   9      61.621 -29.064  87.006  0.00  0.00      P1    
ATOM    131  CG  ASP P   9      62.034 -29.839  88.993  0.00  0.00      P1    
ATOM    132  OD1 ASP P   9      63.214 -29.929  89.474  0.00  0.00      P1    
ATOM    133  OD2 ASP P   9      61.132 -30.668  89.326  0.00  0.00      P1    
ATOM    134  C   ASP P   9      63.841 -27.481  87.229  0.00  0.00      P1    
ATOM    135  O   ASP P   9      63.668 -27.034  86.076  0.00  0.00      P1    
ATOM    136  N   ARG P  10      65.072 -27.939  87.608  0.00  0.00      P1    
ATOM    137  HN  ARG P  10      65.089 -28.310  88.533  0.00  0.00      P1    
ATOM    138  CA  ARG P  10      66.227 -27.820  86.725  0.00  0.00      P1    
ATOM    139  HA  ARG P  10      65.986 -27.754  85.675  0.00  0.00      P1    
ATOM    140  CB  ARG P  10      67.122 -26.545  86.937  0.00  0.00      P1    
ATOM    141  HB1 ARG P  10      67.600 -26.188  86.000  0.00  0.00      P1    
ATOM    142  HB2 ARG P  10      66.298 -25.820  87.111  0.00  0.00      P1    
ATOM    143  CG  ARG P  10      68.047 -26.547  88.119  0.00  0.00      P1    
ATOM    144  HG1 ARG P  10      67.430 -27.156  88.814  0.00  0.00      P1    
ATOM    145  HG2 ARG P  10      68.866 -27.278  87.947  0.00  0.00      P1    
ATOM    146  CD  ARG P  10      68.535 -25.267  88.734  0.00  0.00      P1    
ATOM    147  HD1 ARG P  10      67.779 -24.592  89.189  0.00  0.00      P1    
ATOM    148  HD2 ARG P  10      69.207 -25.523  89.580  0.00  0.00      P1    
ATOM    149  NE  ARG P  10      69.231 -24.471  87.629  0.00  0.00      P1    
ATOM    150  HE  ARG P  10      68.961 -24.614  86.677  0.00  0.00      P1    
ATOM    151  CZ  ARG P  10      70.347 -23.762  87.720  0.00  0.00      P1    
ATOM    152  NH1 ARG P  10      70.858 -23.327  88.884  0.00  0.00      P1    
ATOM    153 HH11 ARG P  10      71.520 -22.587  88.768  0.00  0.00      P1    
ATOM    154 HH12 ARG P  10      70.289 -23.467  89.694  0.00  0.00      P1    
ATOM    155  NH2 ARG P  10      70.946 -23.480  86.570  0.00  0.00      P1    
ATOM    156 HH21 ARG P  10      71.822 -23.000  86.520  0.00  0.00      P1    
ATOM    157 HH22 ARG P  10      70.525 -23.892  85.762  0.00  0.00      P1    
ATOM    158  C   ARG P  10      67.118 -28.996  86.765  0.00  0.00      P1    
ATOM    159  O   ARG P  10      68.141 -28.857  86.117  0.00  0.00      P1    
ATOM    160  N   VAL P  11      66.817 -30.184  87.447  0.00  0.00      P1    
ATOM    161  HN  VAL P  11      65.890 -30.232  87.810  0.00  0.00      P1    
ATOM    162  CA  VAL P  11      67.708 -31.288  87.854  0.00  0.00      P1    
ATOM    163  HA  VAL P  11      68.297 -30.857  88.650  0.00  0.00      P1    
ATOM    164  CB  VAL P  11      67.066 -32.394  88.596  0.00  0.00      P1    
ATOM    165  HB  VAL P  11      66.432 -32.935  87.861  0.00  0.00      P1    
ATOM    166  CG1 VAL P  11      68.148 -33.351  89.168  0.00  0.00      P1    
ATOM    167 HG11 VAL P  11      68.755 -33.791  88.349  0.00  0.00      P1    
ATOM    168 HG12 VAL P  11      68.838 -32.791  89.834  0.00  0.00      P1    
ATOM    169 HG13 VAL P  11      67.605 -34.120  89.757  0.00  0.00      P1    
ATOM    170  CG2 VAL P  11      66.250 -31.860  89.769  0.00  0.00      P1    
ATOM    171 HG21 VAL P  11      65.520 -31.064  89.513  0.00  0.00      P1    
ATOM    172 HG22 VAL P  11      65.677 -32.645  90.307  0.00  0.00      P1    
ATOM    173 HG23 VAL P  11      66.947 -31.446  90.529  0.00  0.00      P1    
ATOM    174  C   VAL P  11      68.578 -31.809  86.699  0.00  0.00      P1    
ATOM    175  O   VAL P  11      69.817 -31.739  86.597  0.00  0.00      P1    
ATOM    176  N   LYS P  12      67.947 -32.322  85.655  0.00  0.00      P1    
ATOM    177  HN  LYS P  12      66.950 -32.349  85.667  0.00  0.00      P1    
ATOM    178  CA  LYS P  12      68.600 -32.817  84.407  0.00  0.00      P1    
ATOM    179  HA  LYS P  12      69.443 -33.407  84.736  0.00  0.00      P1    
ATOM    180  CB  LYS P  12      67.573 -33.653  83.508  0.00  0.00      P1    
ATOM    181  HB1 LYS P  12      66.899 -34.252  84.156  0.00  0.00      P1    
ATOM    182  HB2 LYS P  12      66.873 -32.886  83.112  0.00  0.00      P1    
ATOM    183  CG  LYS P  12      68.178 -34.549  82.382  0.00  0.00      P1    
ATOM    184  HG1 LYS P  12      67.435 -34.962  81.667  0.00  0.00      P1    
ATOM    185  HG2 LYS P  12      68.721 -33.899  81.663  0.00  0.00      P1    
ATOM    186  CD  LYS P  12      68.832 -35.737  82.964  0.00  0.00      P1    
ATOM    187  HD1 LYS P  12      69.627 -35.317  83.616  0.00  0.00      P1    
ATOM    188  HD2 LYS P  12      68.082 -36.178  83.656  0.00  0.00      P1    
ATOM    189  CE  LYS P  12      69.342 -36.847  82.104  0.00  0.00      P1    
ATOM    190  HE1 LYS P  12      69.854 -37.586  82.757  0.00  0.00      P1    
ATOM    191  HE2 LYS P  12      68.586 -37.495  81.611  0.00  0.00      P1    
ATOM    192  NZ  LYS P  12      70.218 -36.386  81.005  0.00  0.00      P1    
ATOM    193  HZ1 LYS P  12      70.793 -35.593  81.354  0.00  0.00      P1    
ATOM    194  HZ2 LYS P  12      70.731 -37.171  80.554  0.00  0.00      P1    
ATOM    195  HZ3 LYS P  12      69.622 -36.033  80.229  0.00  0.00      P1    
ATOM    196  C   LYS P  12      69.364 -31.802  83.573  0.00  0.00      P1    
ATOM    197  O   LYS P  12      70.267 -32.018  82.834  0.00  0.00      P1    
ATOM    198  N   ASP P  13      68.859 -30.617  83.648  0.00  0.00      P1    
ATOM    199  HN  ASP P  13      68.027 -30.454  84.173  0.00  0.00      P1    
ATOM    200  CA  ASP P  13      69.588 -29.539  82.975  0.00  0.00      P1    
ATOM    201  HA  ASP P  13      69.842 -29.870  81.979  0.00  0.00      P1    
ATOM    202  CB  ASP P  13      68.802 -28.203  82.780  0.00  0.00      P1    
ATOM    203  HB1 ASP P  13      68.589 -27.586  83.679  0.00  0.00      P1    
ATOM    204  HB2 ASP P  13      69.376 -27.540  82.097  0.00  0.00      P1    
ATOM    205  CG  ASP P  13      67.500 -28.386  82.093  0.00  0.00      P1    
ATOM    206  OD1 ASP P  13      67.451 -28.698  80.892  0.00  0.00      P1    
ATOM    207  OD2 ASP P  13      66.432 -28.013  82.730  0.00  0.00      P1    
ATOM    208  C   ASP P  13      70.794 -29.131  83.646  0.00  0.00      P1    
ATOM    209  O   ASP P  13      71.851 -29.112  83.048  0.00  0.00      P1    
ATOM    210  N   LEU P  14      70.731 -28.951  84.986  0.00  0.00      P1    
ATOM    211  HN  LEU P  14      69.815 -28.733  85.312  0.00  0.00      P1    
ATOM    212  CA  LEU P  14      71.870 -28.673  85.810  0.00  0.00      P1    
ATOM    213  HA  LEU P  14      72.363 -27.848  85.318  0.00  0.00      P1    
ATOM    214  CB  LEU P  14      71.406 -28.226  87.242  0.00  0.00      P1    
ATOM    215  HB1 LEU P  14      70.694 -27.385  87.100  0.00  0.00      P1    
ATOM    216  HB2 LEU P  14      70.944 -29.088  87.770  0.00  0.00      P1    
ATOM    217  CG  LEU P  14      72.539 -27.751  88.203  0.00  0.00      P1    
ATOM    218  HG  LEU P  14      73.351 -28.496  88.342  0.00  0.00      P1    
ATOM    219  CD1 LEU P  14      73.307 -26.568  87.609  0.00  0.00      P1    
ATOM    220 HD11 LEU P  14      74.203 -26.281  88.199  0.00  0.00      P1    
ATOM    221 HD12 LEU P  14      73.535 -26.640  86.524  0.00  0.00      P1    
ATOM    222 HD13 LEU P  14      72.616 -25.698  87.653  0.00  0.00      P1    
ATOM    223  CD2 LEU P  14      72.007 -27.402  89.565  0.00  0.00      P1    
ATOM    224 HD21 LEU P  14      72.964 -27.309  90.121  0.00  0.00      P1    
ATOM    225 HD22 LEU P  14      71.283 -26.562  89.637  0.00  0.00      P1    
ATOM    226 HD23 LEU P  14      71.442 -28.298  89.901  0.00  0.00      P1    
ATOM    227  C   LEU P  14      72.858 -29.778  85.922  0.00  0.00      P1    
ATOM    228  O   LEU P  14      74.016 -29.450  85.998  0.00  0.00      P1    
ATOM    229  N   ALA P  15      72.423 -31.059  85.855  0.00  0.00      P1    
ATOM    230  HN  ALA P  15      71.455 -31.272  85.745  0.00  0.00      P1    
ATOM    231  CA  ALA P  15      73.341 -32.205  85.915  0.00  0.00      P1    
ATOM    232  HA  ALA P  15      74.046 -32.054  86.719  0.00  0.00      P1    
ATOM    233  CB  ALA P  15      72.534 -33.429  86.348  0.00  0.00      P1    
ATOM    234  HB1 ALA P  15      73.069 -34.364  86.620  0.00  0.00      P1    
ATOM    235  HB2 ALA P  15      72.051 -33.144  87.308  0.00  0.00      P1    
ATOM    236  HB3 ALA P  15      71.739 -33.699  85.620  0.00  0.00      P1    
ATOM    237  C   ALA P  15      74.162 -32.415  84.697  0.00  0.00      P1    
ATOM    238  O   ALA P  15      75.269 -32.955  84.822  0.00  0.00      P1    
ATOM    239  N   THR P  16      73.738 -31.980  83.528  0.00  0.00      P1    
ATOM    240  HN  THR P  16      72.807 -31.645  83.407  0.00  0.00      P1    
ATOM    241  CA  THR P  16      74.571 -32.037  82.288  0.00  0.00      P1    
ATOM    242  HA  THR P  16      74.807 -33.081  82.145  0.00  0.00      P1    
ATOM    243  CB  THR P  16      73.806 -31.691  81.047  0.00  0.00      P1    
ATOM    244  HB  THR P  16      73.518 -30.618  81.071  0.00  0.00      P1    
ATOM    245  OG1 THR P  16      72.666 -32.551  80.880  0.00  0.00      P1    
ATOM    246  HG1 THR P  16      72.147 -32.089  80.218  0.00  0.00      P1    
ATOM    247  CG2 THR P  16      74.603 -31.800  79.760  0.00  0.00      P1    
ATOM    248 HG21 THR P  16      75.566 -31.250  79.839  0.00  0.00      P1    
ATOM    249 HG22 THR P  16      74.854 -32.864  79.565  0.00  0.00      P1    
ATOM    250 HG23 THR P  16      74.049 -31.449  78.864  0.00  0.00      P1    
ATOM    251  C   THR P  16      75.734 -31.098  82.392  0.00  0.00      P1    
ATOM    252  O   THR P  16      76.838 -31.527  82.052  0.00  0.00      P1    
ATOM    253  N   VAL P  17      75.517 -29.971  83.008  0.00  0.00      P1    
ATOM    254  HN  VAL P  17      74.576 -29.703  83.203  0.00  0.00      P1    
ATOM    255  CA  VAL P  17      76.620 -29.035  83.405  0.00  0.00      P1    
ATOM    256  HA  VAL P  17      77.155 -28.830  82.489  0.00  0.00      P1    
ATOM    257  CB  VAL P  17      76.078 -27.692  83.938  0.00  0.00      P1    
ATOM    258  HB  VAL P  17      75.584 -27.852  84.920  0.00  0.00      P1    
ATOM    259  CG1 VAL P  17      77.182 -26.640  84.087  0.00  0.00      P1    
ATOM    260 HG11 VAL P  17      77.594 -26.206  83.151  0.00  0.00      P1    
ATOM    261 HG12 VAL P  17      76.828 -25.885  84.822  0.00  0.00      P1    
ATOM    262 HG13 VAL P  17      78.072 -27.136  84.530  0.00  0.00      P1    
ATOM    263  CG2 VAL P  17      75.063 -27.165  82.966  0.00  0.00      P1    
ATOM    264 HG21 VAL P  17      75.422 -26.702  82.022  0.00  0.00      P1    
ATOM    265 HG22 VAL P  17      74.334 -27.941  82.648  0.00  0.00      P1    
ATOM    266 HG23 VAL P  17      74.512 -26.400  83.554  0.00  0.00      P1    
ATOM    267  C   VAL P  17      77.694 -29.609  84.341  0.00  0.00      P1    
ATOM    268  O   VAL P  17      78.884 -29.612  84.070  0.00  0.00      P1    
ATOM    269  N   TYR P  18      77.228 -30.315  85.364  0.00  0.00      P1    
ATOM    270  HN  TYR P  18      76.244 -30.305  85.522  0.00  0.00      P1    
ATOM    271  CA  TYR P  18      78.062 -30.824  86.426  0.00  0.00      P1    
ATOM    272  HA  TYR P  18      78.844 -30.089  86.549  0.00  0.00      P1    
ATOM    273  CB  TYR P  18      77.127 -31.036  87.668  0.00  0.00      P1    
ATOM    274  HB1 TYR P  18      76.258 -31.603  87.270  0.00  0.00      P1    
ATOM    275  HB2 TYR P  18      77.622 -31.552  88.518  0.00  0.00      P1    
ATOM    276  CG  TYR P  18      76.584 -29.825  88.375  0.00  0.00      P1    
ATOM    277  CD1 TYR P  18      76.955 -28.525  88.035  0.00  0.00      P1    
ATOM    278  HD1 TYR P  18      77.506 -28.293  87.136  0.00  0.00      P1    
ATOM    279  CE1 TYR P  18      76.550 -27.462  88.841  0.00  0.00      P1    
ATOM    280  HE1 TYR P  18      76.849 -26.449  88.616  0.00  0.00      P1    
ATOM    281  CZ  TYR P  18      75.854 -27.685  90.042  0.00  0.00      P1    
ATOM    282  OH  TYR P  18      75.668 -26.682  90.972  0.00  0.00      P1    
ATOM    283  HH  TYR P  18      75.800 -25.843  90.524  0.00  0.00      P1    
ATOM    284  CD2 TYR P  18      75.777 -30.030  89.517  0.00  0.00      P1    
ATOM    285  HD2 TYR P  18      75.553 -31.053  89.782  0.00  0.00      P1    
ATOM    286  CE2 TYR P  18      75.439 -28.943  90.388  0.00  0.00      P1    
ATOM    287  HE2 TYR P  18      74.960 -29.287  91.293  0.00  0.00      P1    
ATOM    288  C   TYR P  18      78.775 -32.105  85.990  0.00  0.00      P1    
ATOM    289  O   TYR P  18      79.701 -32.583  86.704  0.00  0.00      P1    
ATOM    290  N   VAL P  19      78.270 -32.832  84.903  0.00  0.00      P1    
ATOM    291  HN  VAL P  19      77.582 -32.363  84.355  0.00  0.00      P1    
ATOM    292  CA  VAL P  19      78.889 -34.117  84.566  0.00  0.00      P1    
ATOM    293  HA  VAL P  19      79.696 -34.451  85.202  0.00  0.00      P1    
ATOM    294  CB  VAL P  19      77.949 -35.311  84.789  0.00  0.00      P1    
ATOM    295  HB  VAL P  19      76.961 -35.112  84.323  0.00  0.00      P1    
ATOM    296  CG1 VAL P  19      78.505 -36.628  84.311  0.00  0.00      P1    
ATOM    297 HG11 VAL P  19      78.735 -36.691  83.226  0.00  0.00      P1    
ATOM    298 HG12 VAL P  19      79.485 -36.792  84.808  0.00  0.00      P1    
ATOM    299 HG13 VAL P  19      77.822 -37.447  84.621  0.00  0.00      P1    
ATOM    300  CG2 VAL P  19      77.694 -35.388  86.242  0.00  0.00      P1    
ATOM    301 HG21 VAL P  19      76.793 -36.009  86.431  0.00  0.00      P1    
ATOM    302 HG22 VAL P  19      78.555 -35.843  86.777  0.00  0.00      P1    
ATOM    303 HG23 VAL P  19      77.543 -34.414  86.754  0.00  0.00      P1    
ATOM    304  C   VAL P  19      79.446 -33.969  83.188  0.00  0.00      P1    
ATOM    305  O   VAL P  19      80.655 -33.860  83.008  0.00  0.00      P1    
ATOM    306  N   ASP P  20      78.513 -33.976  82.166  0.00  0.00      P1    
ATOM    307  HN  ASP P  20      77.573 -34.249  82.354  0.00  0.00      P1    
ATOM    308  CA  ASP P  20      78.843 -33.970  80.734  0.00  0.00      P1    
ATOM    309  HA  ASP P  20      79.370 -34.874  80.466  0.00  0.00      P1    
ATOM    310  CB  ASP P  20      77.517 -33.910  79.950  0.00  0.00      P1    
ATOM    311  HB1 ASP P  20      76.847 -33.091  80.289  0.00  0.00      P1    
ATOM    312  HB2 ASP P  20      77.687 -33.897  78.852  0.00  0.00      P1    
ATOM    313  CG  ASP P  20      76.764 -35.163  80.251  0.00  0.00      P1    
ATOM    314  OD1 ASP P  20      76.886 -36.122  79.438  0.00  0.00      P1    
ATOM    315  OD2 ASP P  20      76.017 -35.290  81.248  0.00  0.00      P1    
ATOM    316  C   ASP P  20      79.702 -32.932  80.220  0.00  0.00      P1    
ATOM    317  O   ASP P  20      80.684 -33.198  79.518  0.00  0.00      P1    
ATOM    318  N   VAL P  21      79.391 -31.652  80.592  0.00  0.00      P1    
ATOM    319  HN  VAL P  21      78.587 -31.446  81.144  0.00  0.00      P1    
ATOM    320  CA  VAL P  21      80.232 -30.509  80.216  0.00  0.00      P1    
ATOM    321  HA  VAL P  21      80.345 -30.518  79.142  0.00  0.00      P1    
ATOM    322  CB  VAL P  21      79.691 -29.160  80.559  0.00  0.00      P1    
ATOM    323  HB  VAL P  21      79.619 -29.027  81.660  0.00  0.00      P1    
ATOM    324  CG1 VAL P  21      80.588 -28.037  80.024  0.00  0.00      P1    
ATOM    325 HG11 VAL P  21      80.038 -27.077  80.123  0.00  0.00      P1    
ATOM    326 HG12 VAL P  21      81.485 -27.862  80.655  0.00  0.00      P1    
ATOM    327 HG13 VAL P  21      80.744 -28.206  78.937  0.00  0.00      P1    
ATOM    328  CG2 VAL P  21      78.293 -28.975  80.015  0.00  0.00      P1    
ATOM    329 HG21 VAL P  21      77.545 -29.717  80.370  0.00  0.00      P1    
ATOM    330 HG22 VAL P  21      77.911 -28.027  80.452  0.00  0.00      P1    
ATOM    331 HG23 VAL P  21      78.328 -28.981  78.905  0.00  0.00      P1    
ATOM    332  C   VAL P  21      81.624 -30.602  80.848  0.00  0.00      P1    
ATOM    333  O   VAL P  21      82.672 -30.368  80.217  0.00  0.00      P1    
ATOM    334  N   LEU P  22      81.684 -31.077  82.101  0.00  0.00      P1    
ATOM    335  HN  LEU P  22      80.846 -31.134  82.637  0.00  0.00      P1    
ATOM    336  CA  LEU P  22      82.942 -31.283  82.837  0.00  0.00      P1    
ATOM    337  HA  LEU P  22      83.471 -30.361  82.644  0.00  0.00      P1    
ATOM    338  CB  LEU P  22      82.821 -31.594  84.304  0.00  0.00      P1    
ATOM    339  HB1 LEU P  22      82.223 -30.761  84.731  0.00  0.00      P1    
ATOM    340  HB2 LEU P  22      82.301 -32.554  84.509  0.00  0.00      P1    
ATOM    341  CG  LEU P  22      84.152 -31.595  85.134  0.00  0.00      P1    
ATOM    342  HG  LEU P  22      84.693 -32.541  84.918  0.00  0.00      P1    
ATOM    343  CD1 LEU P  22      85.037 -30.343  84.769  0.00  0.00      P1    
ATOM    344 HD11 LEU P  22      84.663 -29.428  85.276  0.00  0.00      P1    
ATOM    345 HD12 LEU P  22      86.002 -30.738  85.151  0.00  0.00      P1    
ATOM    346 HD13 LEU P  22      85.178 -30.139  83.686  0.00  0.00      P1    
ATOM    347  CD2 LEU P  22      83.820 -31.456  86.662  0.00  0.00      P1    
ATOM    348 HD21 LEU P  22      83.215 -32.311  87.033  0.00  0.00      P1    
ATOM    349 HD22 LEU P  22      84.752 -31.370  87.260  0.00  0.00      P1    
ATOM    350 HD23 LEU P  22      83.279 -30.504  86.853  0.00  0.00      P1    
ATOM    351  C   LEU P  22      83.841 -32.355  82.151  0.00  0.00      P1    
ATOM    352  O   LEU P  22      85.028 -32.097  81.927  0.00  0.00      P1    
ATOM    353  N   LYS P  23      83.348 -33.548  81.865  0.00  0.00      P1    
ATOM    354  HN  LYS P  23      82.414 -33.661  82.195  0.00  0.00      P1    
ATOM    355  CA  LYS P  23      83.995 -34.719  81.300  0.00  0.00      P1    
ATOM    356  HA  LYS P  23      84.832 -34.905  81.956  0.00  0.00      P1    
ATOM    357  CB  LYS P  23      83.155 -35.968  81.315  0.00  0.00      P1    
ATOM    358  HB1 LYS P  23      82.141 -35.719  80.938  0.00  0.00      P1    
ATOM    359  HB2 LYS P  23      83.628 -36.750  80.684  0.00  0.00      P1    
ATOM    360  CG  LYS P  23      83.003 -36.558  82.722  0.00  0.00      P1    
ATOM    361  HG1 LYS P  23      84.004 -36.525  83.203  0.00  0.00      P1    
ATOM    362  HG2 LYS P  23      82.361 -35.857  83.298  0.00  0.00      P1    
ATOM    363  CD  LYS P  23      82.462 -37.975  82.842  0.00  0.00      P1    
ATOM    364  HD1 LYS P  23      81.442 -38.224  82.480  0.00  0.00      P1    
ATOM    365  HD2 LYS P  23      83.275 -38.611  82.431  0.00  0.00      P1    
ATOM    366  CE  LYS P  23      82.485 -38.383  84.326  0.00  0.00      P1    
ATOM    367  HE1 LYS P  23      83.481 -38.211  84.789  0.00  0.00      P1    
ATOM    368  HE2 LYS P  23      81.662 -37.877  84.875  0.00  0.00      P1    
ATOM    369  NZ  LYS P  23      82.285 -39.872  84.463  0.00  0.00      P1    
ATOM    370  HZ1 LYS P  23      81.383 -40.221  84.078  0.00  0.00      P1    
ATOM    371  HZ2 LYS P  23      83.126 -40.278  84.005  0.00  0.00      P1    
ATOM    372  HZ3 LYS P  23      82.290 -40.133  85.470  0.00  0.00      P1    
ATOM    373  C   LYS P  23      84.440 -34.317  79.839  0.00  0.00      P1    
ATOM    374  O   LYS P  23      85.561 -34.649  79.403  0.00  0.00      P1    
ATOM    375  N   ASP P  24      83.641 -33.570  79.098  0.00  0.00      P1    
ATOM    376  HN  ASP P  24      82.726 -33.406  79.457  0.00  0.00      P1    
ATOM    377  CA  ASP P  24      84.004 -32.951  77.848  0.00  0.00      P1    
ATOM    378  HA  ASP P  24      84.249 -33.801  77.229  0.00  0.00      P1    
ATOM    379  CB  ASP P  24      82.838 -32.207  77.207  0.00  0.00      P1    
ATOM    380  HB1 ASP P  24      81.848 -32.681  77.377  0.00  0.00      P1    
ATOM    381  HB2 ASP P  24      82.546 -31.202  77.580  0.00  0.00      P1    
ATOM    382  CG  ASP P  24      82.954 -31.993  75.723  0.00  0.00      P1    
ATOM    383  OD1 ASP P  24      82.323 -31.061  75.139  0.00  0.00      P1    
ATOM    384  OD2 ASP P  24      83.875 -32.638  75.045  0.00  0.00      P1    
ATOM    385  C   ASP P  24      85.150 -31.855  77.919  0.00  0.00      P1    
ATOM    386  O   ASP P  24      86.246 -32.089  77.361  0.00  0.00      P1    
ATOM    387  N   SER P  25      84.889 -30.683  78.608  0.00  0.00      P1    
ATOM    388  HN  SER P  25      84.081 -30.507  79.166  0.00  0.00      P1    
ATOM    389  CA  SER P  25      85.807 -29.571  78.808  0.00  0.00      P1    
ATOM    390  HA  SER P  25      86.115 -29.167  77.855  0.00  0.00      P1    
ATOM    391  CB  SER P  25      85.197 -28.405  79.622  0.00  0.00      P1    
ATOM    392  HB1 SER P  25      85.964 -27.601  79.655  0.00  0.00      P1    
ATOM    393  HB2 SER P  25      84.282 -28.028  79.117  0.00  0.00      P1    
ATOM    394  OG  SER P  25      84.794 -28.882  80.900  0.00  0.00      P1    
ATOM    395  HG1 SER P  25      83.927 -29.275  80.769  0.00  0.00      P1    
ATOM    396  C   SER P  25      87.153 -29.922  79.489  0.00  0.00      P1    
ATOM    397  O   SER P  25      88.148 -29.360  79.036  0.00  0.00      P1    
ATOM    398  N   GLY P  26      87.126 -30.806  80.373  0.00  0.00      P1    
ATOM    399  HN  GLY P  26      86.237 -31.196  80.598  0.00  0.00      P1    
ATOM    400  CA  GLY P  26      88.201 -31.394  81.126  0.00  0.00      P1    
ATOM    401  HA1 GLY P  26      87.706 -32.122  81.752  0.00  0.00      P1    
ATOM    402  HA2 GLY P  26      88.603 -30.580  81.712  0.00  0.00      P1    
ATOM    403  C   GLY P  26      89.364 -31.934  80.247  0.00  0.00      P1    
ATOM    404  O   GLY P  26      90.542 -31.578  80.387  0.00  0.00      P1    
ATOM    405  N   ARG P  27      88.995 -32.875  79.352  0.00  0.00      P1    
ATOM    406  HN  ARG P  27      88.025 -33.104  79.363  0.00  0.00      P1    
ATOM    407  CA  ARG P  27      89.839 -33.302  78.291  0.00  0.00      P1    
ATOM    408  HA  ARG P  27      90.770 -33.554  78.778  0.00  0.00      P1    
ATOM    409  CB  ARG P  27      89.212 -34.428  77.532  0.00  0.00      P1    
ATOM    410  HB1 ARG P  27      89.018 -35.272  78.228  0.00  0.00      P1    
ATOM    411  HB2 ARG P  27      88.190 -34.108  77.236  0.00  0.00      P1    
ATOM    412  CG  ARG P  27      90.067 -34.814  76.326  0.00  0.00      P1    
ATOM    413  HG1 ARG P  27      89.521 -35.542  75.688  0.00  0.00      P1    
ATOM    414  HG2 ARG P  27      90.232 -33.970  75.622  0.00  0.00      P1    
ATOM    415  CD  ARG P  27      91.468 -35.450  76.537  0.00  0.00      P1    
ATOM    416  HD1 ARG P  27      92.173 -34.870  77.170  0.00  0.00      P1    
ATOM    417  HD2 ARG P  27      91.320 -36.514  76.818  0.00  0.00      P1    
ATOM    418  NE  ARG P  27      92.090 -35.558  75.152  0.00  0.00      P1    
ATOM    419  HE  ARG P  27      91.544 -35.658  74.320  0.00  0.00      P1    
ATOM    420  CZ  ARG P  27      93.420 -35.547  74.901  0.00  0.00      P1    
ATOM    421  NH1 ARG P  27      94.295 -35.432  75.838  0.00  0.00      P1    
ATOM    422 HH11 ARG P  27      95.205 -35.539  75.438  0.00  0.00      P1    
ATOM    423 HH12 ARG P  27      94.212 -35.742  76.785  0.00  0.00      P1    
ATOM    424  NH2 ARG P  27      93.759 -35.441  73.647  0.00  0.00      P1    
ATOM    425 HH21 ARG P  27      94.742 -35.286  73.545  0.00  0.00      P1    
ATOM    426 HH22 ARG P  27      93.034 -35.329  72.968  0.00  0.00      P1    
ATOM    427  C   ARG P  27      90.269 -32.107  77.383  0.00  0.00      P1    
ATOM    428  O   ARG P  27      91.462 -32.005  77.083  0.00  0.00      P1    
ATOM    429  N   ASP P  28      89.340 -31.145  77.071  0.00  0.00      P1    
ATOM    430  HN  ASP P  28      88.405 -31.387  77.317  0.00  0.00      P1    
ATOM    431  CA  ASP P  28      89.487 -30.201  75.954  0.00  0.00      P1    
ATOM    432  HA  ASP P  28      89.847 -30.686  75.059  0.00  0.00      P1    
ATOM    433  CB  ASP P  28      88.066 -29.475  75.760  0.00  0.00      P1    
ATOM    434  HB1 ASP P  28      87.329 -30.305  75.742  0.00  0.00      P1    
ATOM    435  HB2 ASP P  28      87.840 -28.774  76.592  0.00  0.00      P1    
ATOM    436  CG  ASP P  28      88.055 -28.604  74.538  0.00  0.00      P1    
ATOM    437  OD1 ASP P  28      87.664 -27.357  74.642  0.00  0.00      P1    
ATOM    438  OD2 ASP P  28      88.344 -29.157  73.444  0.00  0.00      P1    
ATOM    439  C   ASP P  28      90.570 -29.109  76.302  0.00  0.00      P1    
ATOM    440  O   ASP P  28      91.417 -28.826  75.486  0.00  0.00      P1    
ATOM    441  N   TYR P  29      90.603 -28.680  77.480  0.00  0.00      P1    
ATOM    442  HN  TYR P  29      89.881 -28.986  78.096  0.00  0.00      P1    
ATOM    443  CA  TYR P  29      91.631 -27.816  78.060  0.00  0.00      P1    
ATOM    444  HA  TYR P  29      91.770 -26.958  77.418  0.00  0.00      P1    
ATOM    445  CB  TYR P  29      91.289 -27.601  79.645  0.00  0.00      P1    
ATOM    446  HB1 TYR P  29      91.286 -28.565  80.198  0.00  0.00      P1    
ATOM    447  HB2 TYR P  29      92.027 -26.858  80.015  0.00  0.00      P1    
ATOM    448  CG  TYR P  29      89.991 -26.953  79.978  0.00  0.00      P1    
ATOM    449  CD1 TYR P  29      88.998 -26.371  79.087  0.00  0.00      P1    
ATOM    450  HD1 TYR P  29      89.092 -26.163  78.031  0.00  0.00      P1    
ATOM    451  CE1 TYR P  29      87.753 -25.951  79.506  0.00  0.00      P1    
ATOM    452  HE1 TYR P  29      87.013 -25.488  78.869  0.00  0.00      P1    
ATOM    453  CZ  TYR P  29      87.476 -25.841  80.942  0.00  0.00      P1    
ATOM    454  OH  TYR P  29      86.280 -25.201  81.436  0.00  0.00      P1    
ATOM    455  HH  TYR P  29      85.619 -25.329  80.752  0.00  0.00      P1    
ATOM    456  CD2 TYR P  29      89.739 -26.854  81.339  0.00  0.00      P1    
ATOM    457  HD2 TYR P  29      90.472 -27.257  82.022  0.00  0.00      P1    
ATOM    458  CE2 TYR P  29      88.508 -26.348  81.817  0.00  0.00      P1    
ATOM    459  HE2 TYR P  29      88.384 -26.225  82.883  0.00  0.00      P1    
ATOM    460  C   TYR P  29      93.014 -28.482  77.933  0.00  0.00      P1    
ATOM    461  O   TYR P  29      93.976 -27.920  77.400  0.00  0.00      P1    
ATOM    462  N   VAL P  30      93.224 -29.748  78.340  0.00  0.00      P1    
ATOM    463  HN  VAL P  30      92.431 -30.227  78.707  0.00  0.00      P1    
ATOM    464  CA  VAL P  30      94.475 -30.442  78.173  0.00  0.00      P1    
ATOM    465  HA  VAL P  30      95.199 -29.755  78.585  0.00  0.00      P1    
ATOM    466  CB  VAL P  30      94.366 -31.709  79.045  0.00  0.00      P1    
ATOM    467  HB  VAL P  30      93.525 -32.329  78.669  0.00  0.00      P1    
ATOM    468  CG1 VAL P  30      95.712 -32.496  79.085  0.00  0.00      P1    
ATOM    469 HG11 VAL P  30      95.890 -33.231  78.271  0.00  0.00      P1    
ATOM    470 HG12 VAL P  30      96.566 -31.786  79.057  0.00  0.00      P1    
ATOM    471 HG13 VAL P  30      95.764 -33.155  79.978  0.00  0.00      P1    
ATOM    472  CG2 VAL P  30      94.032 -31.234  80.576  0.00  0.00      P1    
ATOM    473 HG21 VAL P  30      94.027 -32.154  81.199  0.00  0.00      P1    
ATOM    474 HG22 VAL P  30      94.923 -30.635  80.859  0.00  0.00      P1    
ATOM    475 HG23 VAL P  30      93.130 -30.605  80.734  0.00  0.00      P1    
ATOM    476  C   VAL P  30      94.823 -30.704  76.697  0.00  0.00      P1    
ATOM    477  O   VAL P  30      95.964 -30.717  76.195  0.00  0.00      P1    
ATOM    478  N   SER P  31      93.752 -31.031  75.851  0.00  0.00      P1    
ATOM    479  HN  SER P  31      92.940 -31.327  76.348  0.00  0.00      P1    
ATOM    480  CA  SER P  31      93.770 -31.362  74.396  0.00  0.00      P1    
ATOM    481  HA  SER P  31      94.427 -32.205  74.244  0.00  0.00      P1    
ATOM    482  CB  SER P  31      92.358 -31.926  73.766  0.00  0.00      P1    
ATOM    483  HB1 SER P  31      91.903 -32.510  74.594  0.00  0.00      P1    
ATOM    484  HB2 SER P  31      91.754 -31.076  73.384  0.00  0.00      P1    
ATOM    485  OG  SER P  31      92.575 -32.811  72.658  0.00  0.00      P1    
ATOM    486  HG1 SER P  31      91.741 -32.787  72.182  0.00  0.00      P1    
ATOM    487  C   SER P  31      94.348 -30.268  73.538  0.00  0.00      P1    
ATOM    488  O   SER P  31      94.921 -30.563  72.446  0.00  0.00      P1    
ATOM    489  N   GLN P  32      94.191 -29.029  73.949  0.00  0.00      P1    
ATOM    490  HN  GLN P  32      93.636 -28.880  74.763  0.00  0.00      P1    
ATOM    491  CA  GLN P  32      94.888 -27.866  73.457  0.00  0.00      P1    
ATOM    492  HA  GLN P  32      94.629 -27.728  72.418  0.00  0.00      P1    
ATOM    493  CB  GLN P  32      94.397 -26.610  74.209  0.00  0.00      P1    
ATOM    494  HB1 GLN P  32      93.288 -26.641  74.270  0.00  0.00      P1    
ATOM    495  HB2 GLN P  32      94.739 -26.638  75.266  0.00  0.00      P1    
ATOM    496  CG  GLN P  32      94.971 -25.298  73.556  0.00  0.00      P1    
ATOM    497  HG1 GLN P  32      96.072 -25.260  73.696  0.00  0.00      P1    
ATOM    498  HG2 GLN P  32      94.715 -25.361  72.476  0.00  0.00      P1    
ATOM    499  CD  GLN P  32      94.371 -24.044  74.160  0.00  0.00      P1    
ATOM    500  OE1 GLN P  32      93.748 -24.210  75.211  0.00  0.00      P1    
ATOM    501  NE2 GLN P  32      94.738 -22.915  73.581  0.00  0.00      P1    
ATOM    502 HE21 GLN P  32      94.476 -22.051  74.011  0.00  0.00      P1    
ATOM    503 HE22 GLN P  32      95.475 -22.964  72.906  0.00  0.00      P1    
ATOM    504  C   GLN P  32      96.379 -27.812  73.708  0.00  0.00      P1    
ATOM    505  O   GLN P  32      97.161 -27.708  72.821  0.00  0.00      P1    
ATOM    506  N   PHE P  33      96.799 -28.113  74.979  0.00  0.00      P1    
ATOM    507  HN  PHE P  33      96.143 -28.229  75.721  0.00  0.00      P1    
ATOM    508  CA  PHE P  33      98.133 -28.158  75.500  0.00  0.00      P1    
ATOM    509  HA  PHE P  33      98.586 -27.216  75.226  0.00  0.00      P1    
ATOM    510  CB  PHE P  33      98.225 -28.258  77.020  0.00  0.00      P1    
ATOM    511  HB1 PHE P  33      97.802 -29.227  77.361  0.00  0.00      P1    
ATOM    512  HB2 PHE P  33      99.302 -28.276  77.290  0.00  0.00      P1    
ATOM    513  CG  PHE P  33      97.491 -27.120  77.835  0.00  0.00      P1    
ATOM    514  CD1 PHE P  33      97.187 -27.413  79.177  0.00  0.00      P1    
ATOM    515  HD1 PHE P  33      97.316 -28.412  79.567  0.00  0.00      P1    
ATOM    516  CE1 PHE P  33      96.539 -26.523  80.019  0.00  0.00      P1    
ATOM    517  HE1 PHE P  33      96.190 -26.775  81.009  0.00  0.00      P1    
ATOM    518  CZ  PHE P  33      96.470 -25.211  79.604  0.00  0.00      P1    
ATOM    519  HZ  PHE P  33      96.156 -24.465  80.318  0.00  0.00      P1    
ATOM    520  CD2 PHE P  33      97.306 -25.814  77.357  0.00  0.00      P1    
ATOM    521  HD2 PHE P  33      97.477 -25.487  76.342  0.00  0.00      P1    
ATOM    522  CE2 PHE P  33      96.835 -24.863  78.287  0.00  0.00      P1    
ATOM    523  HE2 PHE P  33      96.895 -23.808  78.062  0.00  0.00      P1    
ATOM    524  C   PHE P  33      98.936 -29.245  74.793  0.00  0.00      P1    
ATOM    525  O   PHE P  33      99.975 -28.993  74.194  0.00  0.00      P1    
ATOM    526  N   GLU P  34      98.381 -30.429  74.678  0.00  0.00      P1    
ATOM    527  HN  GLU P  34      97.631 -30.675  75.286  0.00  0.00      P1    
ATOM    528  CA  GLU P  34      98.713 -31.591  73.884  0.00  0.00      P1    
ATOM    529  HA  GLU P  34      99.664 -31.995  74.198  0.00  0.00      P1    
ATOM    530  CB  GLU P  34      97.589 -32.670  74.073  0.00  0.00      P1    
ATOM    531  HB1 GLU P  34      97.291 -32.649  75.143  0.00  0.00      P1    
ATOM    532  HB2 GLU P  34      96.686 -32.363  73.504  0.00  0.00      P1    
ATOM    533  CG  GLU P  34      98.079 -34.109  73.702  0.00  0.00      P1    
ATOM    534  HG1 GLU P  34      98.513 -34.091  72.679  0.00  0.00      P1    
ATOM    535  HG2 GLU P  34      98.813 -34.495  74.441  0.00  0.00      P1    
ATOM    536  CD  GLU P  34      96.932 -35.120  73.649  0.00  0.00      P1    
ATOM    537  OE1 GLU P  34      96.308 -35.374  72.563  0.00  0.00      P1    
ATOM    538  OE2 GLU P  34      96.793 -35.838  74.629  0.00  0.00      P1    
ATOM    539  C   GLU P  34      98.695 -31.180  72.451  0.00  0.00      P1    
ATOM    540  O   GLU P  34      99.629 -31.494  71.720  0.00  0.00      P1    
ATOM    541  N   GLY P  35      97.619 -30.535  71.853  0.00  0.00      P1    
ATOM    542  HN  GLY P  35      96.828 -30.396  72.444  0.00  0.00      P1    
ATOM    543  CA  GLY P  35      97.660 -30.180  70.426  0.00  0.00      P1    
ATOM    544  HA1 GLY P  35      96.636 -29.913  70.212  0.00  0.00      P1    
ATOM    545  HA2 GLY P  35      97.968 -31.048  69.863  0.00  0.00      P1    
ATOM    546  C   GLY P  35      98.563 -29.082  69.934  0.00  0.00      P1    
ATOM    547  O   GLY P  35      98.911 -28.945  68.744  0.00  0.00      P1    
ATOM    548  N   SER P  36      99.142 -28.407  70.905  0.00  0.00      P1    
ATOM    549  HN  SER P  36      98.928 -28.536  71.870  0.00  0.00      P1    
ATOM    550  CA  SER P  36     100.075 -27.298  70.702  0.00  0.00      P1    
ATOM    551  HA  SER P  36     100.049 -26.969  69.674  0.00  0.00      P1    
ATOM    552  CB  SER P  36      99.676 -26.285  71.715  0.00  0.00      P1    
ATOM    553  HB1 SER P  36      99.828 -26.673  72.745  0.00  0.00      P1    
ATOM    554  HB2 SER P  36     100.358 -25.428  71.528  0.00  0.00      P1    
ATOM    555  OG  SER P  36      98.328 -25.781  71.554  0.00  0.00      P1    
ATOM    556  HG1 SER P  36      97.824 -26.524  71.893  0.00  0.00      P1    
ATOM    557  C   SER P  36     101.493 -27.729  71.076  0.00  0.00      P1    
ATOM    558  O   SER P  36     102.440 -27.029  71.006  0.00  0.00      P1    
ATOM    559  N   ALA P  37     101.635 -29.046  71.227  0.00  0.00      P1    
ATOM    560  HN  ALA P  37     100.824 -29.626  71.202  0.00  0.00      P1    
ATOM    561  CA  ALA P  37     102.841 -29.680  71.506  0.00  0.00      P1    
ATOM    562  HA  ALA P  37     103.625 -28.951  71.648  0.00  0.00      P1    
ATOM    563  CB  ALA P  37     102.666 -30.658  72.735  0.00  0.00      P1    
ATOM    564  HB1 ALA P  37     102.237 -30.025  73.541  0.00  0.00      P1    
ATOM    565  HB2 ALA P  37     102.065 -31.512  72.356  0.00  0.00      P1    
ATOM    566  HB3 ALA P  37     103.576 -31.088  73.204  0.00  0.00      P1    
ATOM    567  C   ALA P  37     103.291 -30.589  70.335  0.00  0.00      P1    
ATOM    568  O   ALA P  37     104.321 -31.182  70.377  0.00  0.00      P1    
ATOM    569  N   LEU P  38     102.532 -30.596  69.274  0.00  0.00      P1    
ATOM    570  HN  LEU P  38     101.657 -30.119  69.255  0.00  0.00      P1    
ATOM    571  CA  LEU P  38     102.739 -31.566  68.199  0.00  0.00      P1    
ATOM    572  HA  LEU P  38     103.222 -32.442  68.607  0.00  0.00      P1    
ATOM    573  CB  LEU P  38     101.346 -31.891  67.511  0.00  0.00      P1    
ATOM    574  HB1 LEU P  38     100.836 -30.981  67.127  0.00  0.00      P1    
ATOM    575  HB2 LEU P  38     101.522 -32.454  66.569  0.00  0.00      P1    
ATOM    576  CG  LEU P  38     100.313 -32.760  68.250  0.00  0.00      P1    
ATOM    577  HG  LEU P  38     100.136 -32.495  69.314  0.00  0.00      P1    
ATOM    578  CD1 LEU P  38      98.945 -32.564  67.621  0.00  0.00      P1    
ATOM    579 HD11 LEU P  38      98.648 -31.498  67.516  0.00  0.00      P1    
ATOM    580 HD12 LEU P  38      98.880 -33.028  66.614  0.00  0.00      P1    
ATOM    581 HD13 LEU P  38      98.258 -33.121  68.294  0.00  0.00      P1    
ATOM    582  CD2 LEU P  38     100.842 -34.194  68.265  0.00  0.00      P1    
ATOM    583 HD21 LEU P  38     101.347 -34.661  67.393  0.00  0.00      P1    
ATOM    584 HD22 LEU P  38     101.625 -34.185  69.053  0.00  0.00      P1    
ATOM    585 HD23 LEU P  38     100.106 -34.962  68.587  0.00  0.00      P1    
ATOM    586  C   LEU P  38     103.620 -31.018  67.205  0.00  0.00      P1    
ATOM    587  O   LEU P  38     103.338 -29.957  66.687  0.00  0.00      P1    
ATOM    588  N   GLY P  39     104.800 -31.598  66.963  0.00  0.00      P1    
ATOM    589  HN  GLY P  39     104.934 -32.524  67.307  0.00  0.00      P1    
ATOM    590  CA  GLY P  39     105.753 -31.190  66.047  0.00  0.00      P1    
ATOM    591  HA1 GLY P  39     105.347 -30.993  65.066  0.00  0.00      P1    
ATOM    592  HA2 GLY P  39     106.584 -31.880  66.046  0.00  0.00      P1    
ATOM    593  C   GLY P  39     106.484 -29.936  66.427  0.00  0.00      P1    
ATOM    594  O   GLY P  39     107.102 -29.352  65.539  0.00  0.00      P1    
ATOM    595  N   LYS P  40     106.416 -29.346  67.634  0.00  0.00      P1    
ATOM    596  HN  LYS P  40     105.855 -29.762  68.345  0.00  0.00      P1    
ATOM    597  CA  LYS P  40     107.115 -28.115  68.007  0.00  0.00      P1    
ATOM    598  HA  LYS P  40     108.115 -28.132  67.601  0.00  0.00      P1    
ATOM    599  CB  LYS P  40     106.320 -26.808  67.557  0.00  0.00      P1    
ATOM    600  HB1 LYS P  40     106.938 -25.956  67.911  0.00  0.00      P1    
ATOM    601  HB2 LYS P  40     106.368 -26.814  66.447  0.00  0.00      P1    
ATOM    602  CG  LYS P  40     104.839 -26.848  68.009  0.00  0.00      P1    
ATOM    603  HG1 LYS P  40     104.400 -27.869  68.027  0.00  0.00      P1    
ATOM    604  HG2 LYS P  40     104.727 -26.517  69.064  0.00  0.00      P1    
ATOM    605  CD  LYS P  40     104.018 -25.844  67.192  0.00  0.00      P1    
ATOM    606  HD1 LYS P  40     104.486 -24.849  67.349  0.00  0.00      P1    
ATOM    607  HD2 LYS P  40     103.959 -26.175  66.133  0.00  0.00      P1    
ATOM    608  CE  LYS P  40     102.574 -25.775  67.703  0.00  0.00      P1    
ATOM    609  HE1 LYS P  40     102.157 -26.805  67.702  0.00  0.00      P1    
ATOM    610  HE2 LYS P  40     102.631 -25.331  68.719  0.00  0.00      P1    
ATOM    611  NZ  LYS P  40     101.826 -24.939  66.784  0.00  0.00      P1    
ATOM    612  HZ1 LYS P  40     100.828 -25.034  67.063  0.00  0.00      P1    
ATOM    613  HZ2 LYS P  40     102.088 -23.935  66.860  0.00  0.00      P1    
ATOM    614  HZ3 LYS P  40     101.970 -25.109  65.769  0.00  0.00      P1    
ATOM    615  C   LYS P  40     107.140 -28.015  69.563  0.00  0.00      P1    
ATOM    616  O   LYS P  40     106.407 -28.703  70.261  0.00  0.00      P1    
ATOM    617  N   GLN P  41     108.056 -27.237  70.209  0.00  0.00      P1    
ATOM    618  HN  GLN P  41     108.802 -26.838  69.681  0.00  0.00      P1    
ATOM    619  CA  GLN P  41     108.066 -26.884  71.643  0.00  0.00      P1    
ATOM    620  HA  GLN P  41     108.131 -27.782  72.238  0.00  0.00      P1    
ATOM    621  CB  GLN P  41     109.147 -25.940  72.181  0.00  0.00      P1    
ATOM    622  HB1 GLN P  41     108.920 -24.868  71.998  0.00  0.00      P1    
ATOM    623  HB2 GLN P  41     109.197 -25.958  73.291  0.00  0.00      P1    
ATOM    624  CG  GLN P  41     110.678 -26.147  71.719  0.00  0.00      P1    
ATOM    625  HG1 GLN P  41     110.743 -26.123  70.610  0.00  0.00      P1    
ATOM    626  HG2 GLN P  41     111.199 -25.216  72.030  0.00  0.00      P1    
ATOM    627  CD  GLN P  41     111.416 -27.423  72.236  0.00  0.00      P1    
ATOM    628  OE1 GLN P  41     111.554 -28.452  71.575  0.00  0.00      P1    
ATOM    629  NE2 GLN P  41     111.952 -27.360  73.486  0.00  0.00      P1    
ATOM    630 HE21 GLN P  41     112.667 -28.020  73.717  0.00  0.00      P1    
ATOM    631 HE22 GLN P  41     111.660 -26.676  74.155  0.00  0.00      P1    
ATOM    632  C   GLN P  41     106.760 -26.281  72.170  0.00  0.00      P1    
ATOM    633  O   GLN P  41     106.010 -25.512  71.534  0.00  0.00      P1    
ATOM    634  N   LEU P  42     106.356 -26.872  73.299  0.00  0.00      P1    
ATOM    635  HN  LEU P  42     106.851 -27.624  73.728  0.00  0.00      P1    
ATOM    636  CA  LEU P  42     105.167 -26.362  73.971  0.00  0.00      P1    
ATOM    637  HA  LEU P  42     104.347 -26.299  73.271  0.00  0.00      P1    
ATOM    638  CB  LEU P  42     104.572 -27.491  74.942  0.00  0.00      P1    
ATOM    639  HB1 LEU P  42     104.421 -28.349  74.253  0.00  0.00      P1    
ATOM    640  HB2 LEU P  42     105.380 -27.714  75.671  0.00  0.00      P1    
ATOM    641  CG  LEU P  42     103.239 -27.217  75.745  0.00  0.00      P1    
ATOM    642  HG  LEU P  42     103.430 -26.607  76.654  0.00  0.00      P1    
ATOM    643  CD1 LEU P  42     102.145 -26.439  74.914  0.00  0.00      P1    
ATOM    644 HD11 LEU P  42     102.540 -25.456  74.581  0.00  0.00      P1    
ATOM    645 HD12 LEU P  42     101.767 -26.977  74.018  0.00  0.00      P1    
ATOM    646 HD13 LEU P  42     101.231 -26.306  75.531  0.00  0.00      P1    
ATOM    647  CD2 LEU P  42     102.624 -28.471  76.419  0.00  0.00      P1    
ATOM    648 HD21 LEU P  42     103.102 -28.718  77.391  0.00  0.00      P1    
ATOM    649 HD22 LEU P  42     101.568 -28.280  76.707  0.00  0.00      P1    
ATOM    650 HD23 LEU P  42     102.850 -29.394  75.843  0.00  0.00      P1    
ATOM    651  C   LEU P  42     105.308 -25.054  74.781  0.00  0.00      P1    
ATOM    652  O   LEU P  42     105.235 -25.030  76.040  0.00  0.00      P1    
ATOM    653  N   ASN P  43     105.413 -23.917  74.049  0.00  0.00      P1    
ATOM    654  HN  ASN P  43     105.323 -23.994  73.059  0.00  0.00      P1    
ATOM    655  CA  ASN P  43     105.214 -22.513  74.485  0.00  0.00      P1    
ATOM    656  HA  ASN P  43     105.819 -22.407  75.374  0.00  0.00      P1    
ATOM    657  CB  ASN P  43     105.848 -21.518  73.402  0.00  0.00      P1    
ATOM    658  HB1 ASN P  43     105.419 -21.764  72.407  0.00  0.00      P1    
ATOM    659  HB2 ASN P  43     105.622 -20.449  73.604  0.00  0.00      P1    
ATOM    660  CG  ASN P  43     107.369 -21.475  73.449  0.00  0.00      P1    
ATOM    661  OD1 ASN P  43     107.975 -22.130  74.281  0.00  0.00      P1    
ATOM    662  ND2 ASN P  43     108.027 -20.820  72.455  0.00  0.00      P1    
ATOM    663 HD21 ASN P  43     108.984 -21.044  72.271  0.00  0.00      P1    
ATOM    664 HD22 ASN P  43     107.699 -19.994  71.997  0.00  0.00      P1    
ATOM    665  C   ASN P  43     103.847 -22.033  74.971  0.00  0.00      P1    
ATOM    666  O   ASN P  43     103.073 -21.697  74.128  0.00  0.00      P1    
ATOM    667  N   LEU P  44     103.747 -21.943  76.340  0.00  0.00      P1    
ATOM    668  HN  LEU P  44     104.368 -22.361  76.999  0.00  0.00      P1    
ATOM    669  CA  LEU P  44     102.551 -21.318  76.963  0.00  0.00      P1    
ATOM    670  HA  LEU P  44     101.826 -20.894  76.284  0.00  0.00      P1    
ATOM    671  CB  LEU P  44     101.877 -22.323  77.868  0.00  0.00      P1    
ATOM    672  HB1 LEU P  44     102.655 -22.618  78.604  0.00  0.00      P1    
ATOM    673  HB2 LEU P  44     101.040 -21.803  78.380  0.00  0.00      P1    
ATOM    674  CG  LEU P  44     101.324 -23.568  77.178  0.00  0.00      P1    
ATOM    675  HG  LEU P  44     102.165 -24.060  76.643  0.00  0.00      P1    
ATOM    676  CD1 LEU P  44     100.729 -24.588  78.184  0.00  0.00      P1    
ATOM    677 HD11 LEU P  44     101.596 -24.865  78.821  0.00  0.00      P1    
ATOM    678 HD12 LEU P  44      99.971 -24.030  78.775  0.00  0.00      P1    
ATOM    679 HD13 LEU P  44     100.278 -25.522  77.785  0.00  0.00      P1    
ATOM    680  CD2 LEU P  44     100.226 -23.264  76.182  0.00  0.00      P1    
ATOM    681 HD21 LEU P  44     100.758 -22.932  75.265  0.00  0.00      P1    
ATOM    682 HD22 LEU P  44      99.695 -24.187  75.864  0.00  0.00      P1    
ATOM    683 HD23 LEU P  44      99.691 -22.347  76.509  0.00  0.00      P1    
ATOM    684  C   LEU P  44     102.943 -20.083  77.800  0.00  0.00      P1    
ATOM    685  O   LEU P  44     102.209 -19.485  78.579  0.00  0.00      P1    
ATOM    686  N   LYS P  45     104.203 -19.753  77.624  0.00  0.00      P1    
ATOM    687  HN  LYS P  45     104.603 -20.288  76.884  0.00  0.00      P1    
ATOM    688  CA  LYS P  45     104.916 -18.643  78.181  0.00  0.00      P1    
ATOM    689  HA  LYS P  45     104.646 -18.649  79.226  0.00  0.00      P1    
ATOM    690  CB  LYS P  45     106.445 -18.872  77.822  0.00  0.00      P1    
ATOM    691  HB1 LYS P  45     107.076 -18.230  78.474  0.00  0.00      P1    
ATOM    692  HB2 LYS P  45     106.849 -19.861  78.127  0.00  0.00      P1    
ATOM    693  CG  LYS P  45     106.658 -18.594  76.333  0.00  0.00      P1    
ATOM    694  HG1 LYS P  45     105.876 -19.159  75.783  0.00  0.00      P1    
ATOM    695  HG2 LYS P  45     106.261 -17.589  76.074  0.00  0.00      P1    
ATOM    696  CD  LYS P  45     108.111 -18.852  75.973  0.00  0.00      P1    
ATOM    697  HD1 LYS P  45     108.524 -19.822  76.324  0.00  0.00      P1    
ATOM    698  HD2 LYS P  45     108.236 -18.883  74.870  0.00  0.00      P1    
ATOM    699  CE  LYS P  45     109.140 -17.681  76.253  0.00  0.00      P1    
ATOM    700  HE1 LYS P  45     109.160 -17.599  77.361  0.00  0.00      P1    
ATOM    701  HE2 LYS P  45     110.152 -17.879  75.838  0.00  0.00      P1    
ATOM    702  NZ  LYS P  45     108.688 -16.489  75.593  0.00  0.00      P1    
ATOM    703  HZ1 LYS P  45     108.125 -15.931  76.267  0.00  0.00      P1    
ATOM    704  HZ2 LYS P  45     109.514 -15.950  75.264  0.00  0.00      P1    
ATOM    705  HZ3 LYS P  45     108.123 -16.645  74.734  0.00  0.00      P1    
ATOM    706  C   LYS P  45     104.426 -17.252  77.771  0.00  0.00      P1    
ATOM    707  O   LYS P  45     103.798 -17.067  76.708  0.00  0.00      P1    
ATOM    708  N   LEU P  46     104.906 -16.273  78.565  0.00  0.00      P1    
ATOM    709  HN  LEU P  46     105.366 -16.544  79.407  0.00  0.00      P1    
ATOM    710  CA  LEU P  46     104.737 -14.839  78.212  0.00  0.00      P1    
ATOM    711  HA  LEU P  46     103.717 -14.659  77.904  0.00  0.00      P1    
ATOM    712  CB  LEU P  46     105.119 -14.126  79.491  0.00  0.00      P1    
ATOM    713  HB1 LEU P  46     104.317 -14.282  80.244  0.00  0.00      P1    
ATOM    714  HB2 LEU P  46     106.000 -14.642  79.928  0.00  0.00      P1    
ATOM    715  CG  LEU P  46     105.554 -12.608  79.374  0.00  0.00      P1    
ATOM    716  HG  LEU P  46     106.313 -12.324  78.614  0.00  0.00      P1    
ATOM    717  CD1 LEU P  46     104.422 -11.739  78.871  0.00  0.00      P1    
ATOM    718 HD11 LEU P  46     103.762 -11.509  79.734  0.00  0.00      P1    
ATOM    719 HD12 LEU P  46     104.823 -10.754  78.550  0.00  0.00      P1    
ATOM    720 HD13 LEU P  46     103.907 -12.176  77.988  0.00  0.00      P1    
ATOM    721  CD2 LEU P  46     106.048 -12.079  80.765  0.00  0.00      P1    
ATOM    722 HD21 LEU P  46     106.453 -11.060  80.583  0.00  0.00      P1    
ATOM    723 HD22 LEU P  46     105.225 -11.939  81.498  0.00  0.00      P1    
ATOM    724 HD23 LEU P  46     106.873 -12.724  81.137  0.00  0.00      P1    
ATOM    725  C   LEU P  46     105.706 -14.439  77.048  0.00  0.00      P1    
ATOM    726  O   LEU P  46     106.830 -14.820  76.993  0.00  0.00      P1    
ATOM    727  N   LEU P  47     105.132 -13.689  76.036  0.00  0.00      P1    
ATOM    728  HN  LEU P  47     104.156 -13.537  76.171  0.00  0.00      P1    
ATOM    729  CA  LEU P  47     105.674 -13.126  74.824  0.00  0.00      P1    
ATOM    730  HA  LEU P  47     105.103 -12.221  74.677  0.00  0.00      P1    
ATOM    731  CB  LEU P  47     107.176 -12.928  74.770  0.00  0.00      P1    
ATOM    732  HB1 LEU P  47     107.730 -13.872  74.579  0.00  0.00      P1    
ATOM    733  HB2 LEU P  47     107.464 -12.421  73.824  0.00  0.00      P1    
ATOM    734  CG  LEU P  47     107.882 -11.975  75.821  0.00  0.00      P1    
ATOM    735  HG  LEU P  47     107.932 -12.500  76.799  0.00  0.00      P1    
ATOM    736  CD1 LEU P  47     109.336 -11.856  75.422  0.00  0.00      P1    
ATOM    737 HD11 LEU P  47     109.962 -11.173  76.036  0.00  0.00      P1    
ATOM    738 HD12 LEU P  47     109.874 -12.824  75.513  0.00  0.00      P1    
ATOM    739 HD13 LEU P  47     109.376 -11.622  74.337  0.00  0.00      P1    
ATOM    740  CD2 LEU P  47     107.260 -10.594  76.018  0.00  0.00      P1    
ATOM    741 HD21 LEU P  47     107.484  -9.841  75.233  0.00  0.00      P1    
ATOM    742 HD22 LEU P  47     106.154 -10.691  76.061  0.00  0.00      P1    
ATOM    743 HD23 LEU P  47     107.646 -10.150  76.961  0.00  0.00      P1    
ATOM    744  C   LEU P  47     105.181 -13.920  73.690  0.00  0.00      P1    
ATOM    745  O   LEU P  47     105.333 -13.577  72.526  0.00  0.00      P1    
ATOM    746  N   ASP P  48     104.422 -14.976  73.979  0.00  0.00      P1    
ATOM    747  HN  ASP P  48     104.302 -15.115  74.958  0.00  0.00      P1    
ATOM    748  CA  ASP P  48     103.935 -15.886  72.953  0.00  0.00      P1    
ATOM    749  HA  ASP P  48     104.095 -15.344  72.032  0.00  0.00      P1    
ATOM    750  CB  ASP P  48     104.797 -17.272  73.032  0.00  0.00      P1    
ATOM    751  HB1 ASP P  48     104.876 -17.634  74.079  0.00  0.00      P1    
ATOM    752  HB2 ASP P  48     104.305 -18.030  72.386  0.00  0.00      P1    
ATOM    753  CG  ASP P  48     106.258 -17.088  72.573  0.00  0.00      P1    
ATOM    754  OD1 ASP P  48     107.085 -16.840  73.437  0.00  0.00      P1    
ATOM    755  OD2 ASP P  48     106.505 -17.052  71.355  0.00  0.00      P1    
ATOM    756  C   ASP P  48     102.483 -16.321  73.044  0.00  0.00      P1    
ATOM    757  O   ASP P  48     101.731 -15.867  72.186  0.00  0.00      P1    
ATOM    758  N   ASN P  49     102.155 -17.177  74.059  0.00  0.00      P1    
ATOM    759  HN  ASN P  49     102.760 -17.312  74.840  0.00  0.00      P1    
ATOM    760  CA  ASN P  49     100.829 -17.790  74.059  0.00  0.00      P1    
ATOM    761  HA  ASN P  49     100.138 -17.238  73.439  0.00  0.00      P1    
ATOM    762  CB  ASN P  49     100.848 -19.234  73.502  0.00  0.00      P1    
ATOM    763  HB1 ASN P  49     101.469 -19.910  74.128  0.00  0.00      P1    
ATOM    764  HB2 ASN P  49      99.844 -19.708  73.463  0.00  0.00      P1    
ATOM    765  CG  ASN P  49     101.483 -19.299  72.060  0.00  0.00      P1    
ATOM    766  OD1 ASN P  49     101.051 -18.733  71.073  0.00  0.00      P1    
ATOM    767  ND2 ASN P  49     102.588 -20.071  71.855  0.00  0.00      P1    
ATOM    768 HD21 ASN P  49     103.137 -19.932  71.031  0.00  0.00      P1    
ATOM    769 HD22 ASN P  49     102.795 -20.648  72.645  0.00  0.00      P1    
ATOM    770  C   ASN P  49     100.134 -17.852  75.381  0.00  0.00      P1    
ATOM    771  O   ASN P  49      99.160 -18.613  75.580  0.00  0.00      P1    
ATOM    772  N   TRP P  50     100.600 -17.030  76.289  0.00  0.00      P1    
ATOM    773  HN  TRP P  50     101.358 -16.423  76.063  0.00  0.00      P1    
ATOM    774  CA  TRP P  50     100.082 -16.840  77.614  0.00  0.00      P1    
ATOM    775  HA  TRP P  50      99.963 -17.774  78.143  0.00  0.00      P1    
ATOM    776  CB  TRP P  50     100.987 -15.904  78.466  0.00  0.00      P1    
ATOM    777  HB1 TRP P  50     101.984 -16.375  78.603  0.00  0.00      P1    
ATOM    778  HB2 TRP P  50     101.205 -14.938  77.962  0.00  0.00      P1    
ATOM    779  CG  TRP P  50     100.643 -15.672  79.921  0.00  0.00      P1    
ATOM    780  CD1 TRP P  50      99.611 -14.892  80.318  0.00  0.00      P1    
ATOM    781  HD1 TRP P  50      98.751 -14.572  79.749  0.00  0.00      P1    
ATOM    782  NE1 TRP P  50      99.590 -14.758  81.675  0.00  0.00      P1    
ATOM    783  HE1 TRP P  50      98.880 -14.376  82.225  0.00  0.00      P1    
ATOM    784  CE2 TRP P  50     100.614 -15.497  82.154  0.00  0.00      P1    
ATOM    785  CD2 TRP P  50     101.320 -16.049  81.035  0.00  0.00      P1    
ATOM    786  CE3 TRP P  50     102.478 -16.825  81.252  0.00  0.00      P1    
ATOM    787  HE3 TRP P  50     103.028 -17.426  80.543  0.00  0.00      P1    
ATOM    788  CZ3 TRP P  50     102.966 -17.021  82.579  0.00  0.00      P1    
ATOM    789  HZ3 TRP P  50     103.871 -17.600  82.684  0.00  0.00      P1    
ATOM    790  CZ2 TRP P  50     101.126 -15.638  83.442  0.00  0.00      P1    
ATOM    791  HZ2 TRP P  50     100.572 -15.181  84.249  0.00  0.00      P1    
ATOM    792  CH2 TRP P  50     102.293 -16.379  83.635  0.00  0.00      P1    
ATOM    793  HH2 TRP P  50     102.599 -16.489  84.665  0.00  0.00      P1    
ATOM    794  C   TRP P  50      98.706 -16.171  77.526  0.00  0.00      P1    
ATOM    795  O   TRP P  50      97.803 -16.496  78.294  0.00  0.00      P1    
ATOM    796  N   ASP P  51      98.445 -15.270  76.504  0.00  0.00      P1    
ATOM    797  HN  ASP P  51      99.141 -15.201  75.793  0.00  0.00      P1    
ATOM    798  CA  ASP P  51      97.151 -14.630  76.365  0.00  0.00      P1    
ATOM    799  HA  ASP P  51      97.031 -14.203  77.349  0.00  0.00      P1    
ATOM    800  CB  ASP P  51      97.060 -13.609  75.199  0.00  0.00      P1    
ATOM    801  HB1 ASP P  51      98.051 -13.216  74.890  0.00  0.00      P1    
ATOM    802  HB2 ASP P  51      96.715 -14.114  74.272  0.00  0.00      P1    
ATOM    803  CG  ASP P  51      96.091 -12.482  75.466  0.00  0.00      P1    
ATOM    804  OD1 ASP P  51      96.255 -11.720  76.482  0.00  0.00      P1    
ATOM    805  OD2 ASP P  51      95.109 -12.258  74.713  0.00  0.00      P1    
ATOM    806  C   ASP P  51      95.963 -15.597  76.228  0.00  0.00      P1    
ATOM    807  O   ASP P  51      94.886 -15.432  76.792  0.00  0.00      P1    
ATOM    808  N   SER P  52      96.195 -16.672  75.409  0.00  0.00      P1    
ATOM    809  HN  SER P  52      96.998 -16.641  74.818  0.00  0.00      P1    
ATOM    810  CA  SER P  52      95.256 -17.830  75.299  0.00  0.00      P1    
ATOM    811  HA  SER P  52      94.266 -17.496  75.028  0.00  0.00      P1    
ATOM    812  CB  SER P  52      95.836 -18.809  74.264  0.00  0.00      P1    
ATOM    813  HB1 SER P  52      95.698 -18.175  73.362  0.00  0.00      P1    
ATOM    814  HB2 SER P  52      96.918 -18.941  74.480  0.00  0.00      P1    
ATOM    815  OG  SER P  52      95.116 -20.016  74.087  0.00  0.00      P1    
ATOM    816  HG1 SER P  52      95.587 -20.492  73.399  0.00  0.00      P1    
ATOM    817  C   SER P  52      95.042 -18.572  76.584  0.00  0.00      P1    
ATOM    818  O   SER P  52      93.907 -18.999  76.860  0.00  0.00      P1    
ATOM    819  N   VAL P  53      96.109 -18.728  77.445  0.00  0.00      P1    
ATOM    820  HN  VAL P  53      96.939 -18.202  77.277  0.00  0.00      P1    
ATOM    821  CA  VAL P  53      96.020 -19.526  78.673  0.00  0.00      P1    
ATOM    822  HA  VAL P  53      95.485 -20.444  78.482  0.00  0.00      P1    
ATOM    823  CB  VAL P  53      97.394 -19.951  79.175  0.00  0.00      P1    
ATOM    824  HB  VAL P  53      98.066 -19.117  79.472  0.00  0.00      P1    
ATOM    825  CG1 VAL P  53      97.142 -21.048  80.257  0.00  0.00      P1    
ATOM    826 HG11 VAL P  53      96.697 -20.614  81.178  0.00  0.00      P1    
ATOM    827 HG12 VAL P  53      96.419 -21.780  79.836  0.00  0.00      P1    
ATOM    828 HG13 VAL P  53      98.116 -21.538  80.472  0.00  0.00      P1    
ATOM    829  CG2 VAL P  53      98.144 -20.658  78.024  0.00  0.00      P1    
ATOM    830 HG21 VAL P  53      98.299 -20.047  77.109  0.00  0.00      P1    
ATOM    831 HG22 VAL P  53      99.146 -20.844  78.467  0.00  0.00      P1    
ATOM    832 HG23 VAL P  53      97.570 -21.593  77.852  0.00  0.00      P1    
ATOM    833  C   VAL P  53      95.150 -18.869  79.680  0.00  0.00      P1    
ATOM    834  O   VAL P  53      94.430 -19.437  80.491  0.00  0.00      P1    
ATOM    835  N   THR P  54      95.181 -17.530  79.608  0.00  0.00      P1    
ATOM    836  HN  THR P  54      95.874 -17.128  79.015  0.00  0.00      P1    
ATOM    837  CA  THR P  54      94.227 -16.734  80.348  0.00  0.00      P1    
ATOM    838  HA  THR P  54      94.183 -17.149  81.344  0.00  0.00      P1    
ATOM    839  CB  THR P  54      94.775 -15.296  80.508  0.00  0.00      P1    
ATOM    840  HB  THR P  54      94.698 -14.745  79.546  0.00  0.00      P1    
ATOM    841  OG1 THR P  54      96.151 -15.293  80.864  0.00  0.00      P1    
ATOM    842  HG1 THR P  54      96.458 -14.391  80.979  0.00  0.00      P1    
ATOM    843  CG2 THR P  54      94.110 -14.558  81.669  0.00  0.00      P1    
ATOM    844 HG21 THR P  54      93.000 -14.538  81.717  0.00  0.00      P1    
ATOM    845 HG22 THR P  54      94.442 -14.916  82.667  0.00  0.00      P1    
ATOM    846 HG23 THR P  54      94.381 -13.482  81.741  0.00  0.00      P1    
ATOM    847  C   THR P  54      92.851 -16.688  79.727  0.00  0.00      P1    
ATOM    848  O   THR P  54      91.867 -16.450  80.464  0.00  0.00      P1    
ATOM    849  N   SER P  55      92.615 -17.138  78.509  0.00  0.00      P1    
ATOM    850  HN  SER P  55      93.298 -17.558  77.917  0.00  0.00      P1    
ATOM    851  CA  SER P  55      91.232 -17.227  78.059  0.00  0.00      P1    
ATOM    852  HA  SER P  55      90.590 -16.491  78.520  0.00  0.00      P1    
ATOM    853  CB  SER P  55      91.203 -17.126  76.523  0.00  0.00      P1    
ATOM    854  HB1 SER P  55      91.916 -16.355  76.159  0.00  0.00      P1    
ATOM    855  HB2 SER P  55      91.473 -18.041  75.953  0.00  0.00      P1    
ATOM    856  OG  SER P  55      89.903 -16.740  76.139  0.00  0.00      P1    
ATOM    857  HG1 SER P  55      89.898 -16.386  75.247  0.00  0.00      P1    
ATOM    858  C   SER P  55      90.633 -18.576  78.542  0.00  0.00      P1    
ATOM    859  O   SER P  55      89.448 -18.731  78.668  0.00  0.00      P1    
ATOM    860  N   THR P  56      91.470 -19.489  78.929  0.00  0.00      P1    
ATOM    861  HN  THR P  56      92.447 -19.401  78.751  0.00  0.00      P1    
ATOM    862  CA  THR P  56      91.166 -20.700  79.694  0.00  0.00      P1    
ATOM    863  HA  THR P  56      90.679 -21.359  78.990  0.00  0.00      P1    
ATOM    864  CB  THR P  56      92.332 -21.677  80.007  0.00  0.00      P1    
ATOM    865  HB  THR P  56      93.003 -21.277  80.797  0.00  0.00      P1    
ATOM    866  OG1 THR P  56      93.177 -21.706  78.841  0.00  0.00      P1    
ATOM    867  HG1 THR P  56      93.731 -22.476  78.991  0.00  0.00      P1    
ATOM    868  CG2 THR P  56      91.801 -23.094  80.219  0.00  0.00      P1    
ATOM    869 HG21 THR P  56      91.164 -23.278  79.327  0.00  0.00      P1    
ATOM    870 HG22 THR P  56      92.662 -23.793  80.152  0.00  0.00      P1    
ATOM    871 HG23 THR P  56      91.227 -23.126  81.169  0.00  0.00      P1    
ATOM    872  C   THR P  56      90.281 -20.529  80.916  0.00  0.00      P1    
ATOM    873  O   THR P  56      89.209 -21.083  80.990  0.00  0.00      P1    
ATOM    874  N   PHE P  57      90.594 -19.593  81.858  0.00  0.00      P1    
ATOM    875  HN  PHE P  57      91.482 -19.140  81.832  0.00  0.00      P1    
ATOM    876  CA  PHE P  57      89.745 -19.161  83.009  0.00  0.00      P1    
ATOM    877  HA  PHE P  57      89.551 -20.068  83.561  0.00  0.00      P1    
ATOM    878  CB  PHE P  57      90.519 -18.165  83.968  0.00  0.00      P1    
ATOM    879  HB1 PHE P  57      90.531 -17.131  83.560  0.00  0.00      P1    
ATOM    880  HB2 PHE P  57      90.012 -18.090  84.953  0.00  0.00      P1    
ATOM    881  CG  PHE P  57      91.996 -18.410  84.096  0.00  0.00      P1    
ATOM    882  CD1 PHE P  57      92.517 -19.729  84.264  0.00  0.00      P1    
ATOM    883  HD1 PHE P  57      91.782 -20.520  84.232  0.00  0.00      P1    
ATOM    884  CE1 PHE P  57      93.909 -19.953  84.332  0.00  0.00      P1    
ATOM    885  HE1 PHE P  57      94.291 -20.921  84.622  0.00  0.00      P1    
ATOM    886  CZ  PHE P  57      94.791 -18.858  84.225  0.00  0.00      P1    
ATOM    887  HZ  PHE P  57      95.847 -19.082  84.190  0.00  0.00      P1    
ATOM    888  CD2 PHE P  57      92.907 -17.364  84.163  0.00  0.00      P1    
ATOM    889  HD2 PHE P  57      92.542 -16.349  84.125  0.00  0.00      P1    
ATOM    890  CE2 PHE P  57      94.253 -17.532  84.223  0.00  0.00      P1    
ATOM    891  HE2 PHE P  57      94.969 -16.736  84.365  0.00  0.00      P1    
ATOM    892  C   PHE P  57      88.491 -18.498  82.626  0.00  0.00      P1    
ATOM    893  O   PHE P  57      87.555 -18.417  83.393  0.00  0.00      P1    
ATOM    894  N   SER P  58      88.358 -17.913  81.367  0.00  0.00      P1    
ATOM    895  HN  SER P  58      89.157 -17.705  80.808  0.00  0.00      P1    
ATOM    896  CA  SER P  58      87.093 -17.392  80.888  0.00  0.00      P1    
ATOM    897  HA  SER P  58      86.742 -16.825  81.738  0.00  0.00      P1    
ATOM    898  CB  SER P  58      87.136 -16.432  79.716  0.00  0.00      P1    
ATOM    899  HB1 SER P  58      87.627 -16.910  78.841  0.00  0.00      P1    
ATOM    900  HB2 SER P  58      86.115 -16.073  79.465  0.00  0.00      P1    
ATOM    901  OG  SER P  58      87.936 -15.298  79.978  0.00  0.00      P1    
ATOM    902  HG1 SER P  58      88.255 -14.952  79.141  0.00  0.00      P1    
ATOM    903  C   SER P  58      86.156 -18.433  80.405  0.00  0.00      P1    
ATOM    904  O   SER P  58      84.959 -18.325  80.775  0.00  0.00      P1    
ATOM    905  N   LYS P  59      86.623 -19.455  79.691  0.00  0.00      P1    
ATOM    906  HN  LYS P  59      87.583 -19.459  79.422  0.00  0.00      P1    
ATOM    907  CA  LYS P  59      85.919 -20.637  79.135  0.00  0.00      P1    
ATOM    908  HA  LYS P  59      85.111 -20.311  78.496  0.00  0.00      P1    
ATOM    909  CB  LYS P  59      86.938 -21.411  78.307  0.00  0.00      P1    
ATOM    910  HB1 LYS P  59      87.251 -20.722  77.493  0.00  0.00      P1    
ATOM    911  HB2 LYS P  59      87.856 -21.614  78.900  0.00  0.00      P1    
ATOM    912  CG  LYS P  59      86.385 -22.626  77.607  0.00  0.00      P1    
ATOM    913  HG1 LYS P  59      86.045 -23.344  78.384  0.00  0.00      P1    
ATOM    914  HG2 LYS P  59      85.554 -22.414  76.900  0.00  0.00      P1    
ATOM    915  CD  LYS P  59      87.595 -23.192  76.859  0.00  0.00      P1    
ATOM    916  HD1 LYS P  59      87.728 -22.317  76.186  0.00  0.00      P1    
ATOM    917  HD2 LYS P  59      88.560 -23.474  77.332  0.00  0.00      P1    
ATOM    918  CE  LYS P  59      87.087 -24.384  76.045  0.00  0.00      P1    
ATOM    919  HE1 LYS P  59      87.128 -25.313  76.652  0.00  0.00      P1    
ATOM    920  HE2 LYS P  59      86.045 -24.351  75.659  0.00  0.00      P1    
ATOM    921  NZ  LYS P  59      87.994 -24.646  74.839  0.00  0.00      P1    
ATOM    922  HZ1 LYS P  59      88.993 -24.793  75.087  0.00  0.00      P1    
ATOM    923  HZ2 LYS P  59      87.825 -25.501  74.271  0.00  0.00      P1    
ATOM    924  HZ3 LYS P  59      87.778 -23.898  74.150  0.00  0.00      P1    
ATOM    925  C   LYS P  59      85.319 -21.471  80.310  0.00  0.00      P1    
ATOM    926  O   LYS P  59      84.135 -21.779  80.278  0.00  0.00      P1    
ATOM    927  N   LEU P  60      86.109 -21.629  81.407  0.00  0.00      P1    
ATOM    928  HN  LEU P  60      86.976 -21.138  81.364  0.00  0.00      P1    
ATOM    929  CA  LEU P  60      85.630 -22.149  82.669  0.00  0.00      P1    
ATOM    930  HA  LEU P  60      85.320 -23.184  82.663  0.00  0.00      P1    
ATOM    931  CB  LEU P  60      86.954 -22.130  83.534  0.00  0.00      P1    
ATOM    932  HB1 LEU P  60      87.811 -22.427  82.894  0.00  0.00      P1    
ATOM    933  HB2 LEU P  60      87.147 -21.090  83.873  0.00  0.00      P1    
ATOM    934  CG  LEU P  60      86.993 -22.924  84.835  0.00  0.00      P1    
ATOM    935  HG  LEU P  60      86.795 -23.999  84.638  0.00  0.00      P1    
ATOM    936  CD1 LEU P  60      88.502 -22.819  85.078  0.00  0.00      P1    
ATOM    937 HD11 LEU P  60      89.128 -22.991  84.176  0.00  0.00      P1    
ATOM    938 HD12 LEU P  60      88.780 -21.857  85.561  0.00  0.00      P1    
ATOM    939 HD13 LEU P  60      88.859 -23.671  85.695  0.00  0.00      P1    
ATOM    940  CD2 LEU P  60      86.127 -22.320  85.951  0.00  0.00      P1    
ATOM    941 HD21 LEU P  60      85.072 -22.644  85.820  0.00  0.00      P1    
ATOM    942 HD22 LEU P  60      86.440 -22.714  86.942  0.00  0.00      P1    
ATOM    943 HD23 LEU P  60      86.189 -21.212  85.990  0.00  0.00      P1    
ATOM    944  C   LEU P  60      84.483 -21.362  83.352  0.00  0.00      P1    
ATOM    945  O   LEU P  60      83.476 -21.831  83.876  0.00  0.00      P1    
ATOM    946  N   ARG P  61      84.707 -19.997  83.425  0.00  0.00      P1    
ATOM    947  HN  ARG P  61      85.516 -19.568  83.030  0.00  0.00      P1    
ATOM    948  CA  ARG P  61      83.754 -19.122  84.117  0.00  0.00      P1    
ATOM    949  HA  ARG P  61      83.666 -19.499  85.125  0.00  0.00      P1    
ATOM    950  CB  ARG P  61      84.347 -17.644  84.160  0.00  0.00      P1    
ATOM    951  HB1 ARG P  61      84.982 -17.428  83.274  0.00  0.00      P1    
ATOM    952  HB2 ARG P  61      83.484 -16.948  84.079  0.00  0.00      P1    
ATOM    953  CG  ARG P  61      85.038 -17.358  85.457  0.00  0.00      P1    
ATOM    954  HG1 ARG P  61      84.361 -17.299  86.336  0.00  0.00      P1    
ATOM    955  HG2 ARG P  61      85.687 -18.210  85.750  0.00  0.00      P1    
ATOM    956  CD  ARG P  61      85.980 -16.173  85.341  0.00  0.00      P1    
ATOM    957  HD1 ARG P  61      86.699 -16.419  84.531  0.00  0.00      P1    
ATOM    958  HD2 ARG P  61      85.392 -15.242  85.194  0.00  0.00      P1    
ATOM    959  NE  ARG P  61      86.668 -15.930  86.607  0.00  0.00      P1    
ATOM    960  HE  ARG P  61      86.473 -16.451  87.438  0.00  0.00      P1    
ATOM    961  CZ  ARG P  61      87.679 -15.080  86.710  0.00  0.00      P1    
ATOM    962  NH1 ARG P  61      88.203 -14.449  85.682  0.00  0.00      P1    
ATOM    963 HH11 ARG P  61      88.892 -13.735  85.808  0.00  0.00      P1    
ATOM    964 HH12 ARG P  61      87.732 -14.488  84.800  0.00  0.00      P1    
ATOM    965  NH2 ARG P  61      88.393 -15.017  87.892  0.00  0.00      P1    
ATOM    966 HH21 ARG P  61      89.207 -14.443  87.976  0.00  0.00      P1    
ATOM    967 HH22 ARG P  61      88.053 -15.403  88.749  0.00  0.00      P1    
ATOM    968  C   ARG P  61      82.316 -19.260  83.514  0.00  0.00      P1    
ATOM    969  O   ARG P  61      81.347 -19.651  84.175  0.00  0.00      P1    
ATOM    970  N   GLU P  62      82.287 -19.134  82.149  0.00  0.00      P1    
ATOM    971  HN  GLU P  62      83.155 -18.880  81.731  0.00  0.00      P1    
ATOM    972  CA  GLU P  62      81.244 -19.397  81.172  0.00  0.00      P1    
ATOM    973  HA  GLU P  62      80.556 -18.576  81.307  0.00  0.00      P1    
ATOM    974  CB  GLU P  62      81.829 -19.164  79.716  0.00  0.00      P1    
ATOM    975  HB1 GLU P  62      82.376 -18.198  79.667  0.00  0.00      P1    
ATOM    976  HB2 GLU P  62      82.653 -19.901  79.609  0.00  0.00      P1    
ATOM    977  CG  GLU P  62      80.838 -19.196  78.563  0.00  0.00      P1    
ATOM    978  HG1 GLU P  62      81.286 -19.143  77.547  0.00  0.00      P1    
ATOM    979  HG2 GLU P  62      80.328 -20.182  78.617  0.00  0.00      P1    
ATOM    980  CD  GLU P  62      79.694 -18.181  78.785  0.00  0.00      P1    
ATOM    981  OE1 GLU P  62      78.588 -18.621  79.094  0.00  0.00      P1    
ATOM    982  OE2 GLU P  62      79.895 -16.906  78.613  0.00  0.00      P1    
ATOM    983  C   GLU P  62      80.543 -20.784  81.220  0.00  0.00      P1    
ATOM    984  O   GLU P  62      79.321 -20.957  81.357  0.00  0.00      P1    
ATOM    985  N   GLN P  63      81.371 -21.856  81.111  0.00  0.00      P1    
ATOM    986  HN  GLN P  63      82.355 -21.741  81.215  0.00  0.00      P1    
ATOM    987  CA  GLN P  63      80.842 -23.181  80.948  0.00  0.00      P1    
ATOM    988  HA  GLN P  63      80.014 -23.187  80.253  0.00  0.00      P1    
ATOM    989  CB  GLN P  63      81.889 -24.158  80.481  0.00  0.00      P1    
ATOM    990  HB1 GLN P  63      82.810 -23.965  81.071  0.00  0.00      P1    
ATOM    991  HB2 GLN P  63      81.524 -25.166  80.774  0.00  0.00      P1    
ATOM    992  CG  GLN P  63      82.211 -24.102  78.978  0.00  0.00      P1    
ATOM    993  HG1 GLN P  63      81.365 -24.571  78.433  0.00  0.00      P1    
ATOM    994  HG2 GLN P  63      82.452 -23.080  78.617  0.00  0.00      P1    
ATOM    995  CD  GLN P  63      83.492 -24.988  78.799  0.00  0.00      P1    
ATOM    996  OE1 GLN P  63      84.233 -25.293  79.751  0.00  0.00      P1    
ATOM    997  NE2 GLN P  63      83.803 -25.366  77.512  0.00  0.00      P1    
ATOM    998 HE21 GLN P  63      84.535 -26.031  77.364  0.00  0.00      P1    
ATOM    999 HE22 GLN P  63      83.274 -24.920  76.791  0.00  0.00      P1    
ATOM   1000  C   GLN P  63      80.191 -23.693  82.279  0.00  0.00      P1    
ATOM   1001  O   GLN P  63      79.104 -24.314  82.278  0.00  0.00      P1    
ATOM   1002  N   LEU P  64      80.761 -23.456  83.427  0.00  0.00      P1    
ATOM   1003  HN  LEU P  64      81.675 -23.061  83.381  0.00  0.00      P1    
ATOM   1004  CA  LEU P  64      80.191 -23.845  84.797  0.00  0.00      P1    
ATOM   1005  HA  LEU P  64      79.756 -24.830  84.715  0.00  0.00      P1    
ATOM   1006  CB  LEU P  64      81.262 -23.829  85.949  0.00  0.00      P1    
ATOM   1007  HB1 LEU P  64      81.673 -22.797  85.964  0.00  0.00      P1    
ATOM   1008  HB2 LEU P  64      80.562 -23.938  86.805  0.00  0.00      P1    
ATOM   1009  CG  LEU P  64      82.324 -24.964  86.045  0.00  0.00      P1    
ATOM   1010  HG  LEU P  64      82.924 -25.017  85.112  0.00  0.00      P1    
ATOM   1011  CD1 LEU P  64      83.212 -24.937  87.358  0.00  0.00      P1    
ATOM   1012 HD11 LEU P  64      82.639 -25.169  88.281  0.00  0.00      P1    
ATOM   1013 HD12 LEU P  64      83.981 -25.739  87.347  0.00  0.00      P1    
ATOM   1014 HD13 LEU P  64      83.777 -23.982  87.422  0.00  0.00      P1    
ATOM   1015  CD2 LEU P  64      81.546 -26.304  85.997  0.00  0.00      P1    
ATOM   1016 HD21 LEU P  64      82.112 -27.048  86.597  0.00  0.00      P1    
ATOM   1017 HD22 LEU P  64      80.582 -26.155  86.529  0.00  0.00      P1    
ATOM   1018 HD23 LEU P  64      81.215 -26.538  84.963  0.00  0.00      P1    
ATOM   1019  C   LEU P  64      79.000 -22.896  85.141  0.00  0.00      P1    
ATOM   1020  O   LEU P  64      77.988 -23.272  85.730  0.00  0.00      P1    
ATOM   1021  N   GLY P  65      79.112 -21.605  84.790  0.00  0.00      P1    
ATOM   1022  HN  GLY P  65      79.961 -21.309  84.357  0.00  0.00      P1    
ATOM   1023  CA  GLY P  65      78.129 -20.526  84.938  0.00  0.00      P1    
ATOM   1024  HA1 GLY P  65      77.193 -20.985  84.654  0.00  0.00      P1    
ATOM   1025  HA2 GLY P  65      78.638 -19.899  84.222  0.00  0.00      P1    
ATOM   1026  C   GLY P  65      78.123 -19.809  86.269  0.00  0.00      P1    
ATOM   1027  O   GLY P  65      77.866 -20.588  87.209  0.00  0.00      P1    
ATOM   1028  N   PRO P  66      78.431 -18.498  86.501  0.00  0.00      P1    
ATOM   1029  CD  PRO P  66      78.981 -17.623  85.481  0.00  0.00      P1    
ATOM   1030  HD1 PRO P  66      79.670 -18.197  84.825  0.00  0.00      P1    
ATOM   1031  HD2 PRO P  66      78.149 -17.285  84.828  0.00  0.00      P1    
ATOM   1032  CA  PRO P  66      78.836 -18.024  87.794  0.00  0.00      P1    
ATOM   1033  HA  PRO P  66      79.276 -18.820  88.375  0.00  0.00      P1    
ATOM   1034  CB  PRO P  66      79.865 -17.008  87.606  0.00  0.00      P1    
ATOM   1035  HB1 PRO P  66      80.928 -17.326  87.673  0.00  0.00      P1    
ATOM   1036  HB2 PRO P  66      79.892 -16.233  88.401  0.00  0.00      P1    
ATOM   1037  CG  PRO P  66      79.609 -16.439  86.214  0.00  0.00      P1    
ATOM   1038  HG1 PRO P  66      80.574 -16.117  85.767  0.00  0.00      P1    
ATOM   1039  HG2 PRO P  66      78.793 -15.691  86.123  0.00  0.00      P1    
ATOM   1040  C   PRO P  66      77.559 -17.510  88.553  0.00  0.00      P1    
ATOM   1041  O   PRO P  66      77.792 -17.238  89.734  0.00  0.00      P1    
ATOM   1042  N   VAL P  67      76.407 -17.430  87.866  0.00  0.00      P1    
ATOM   1043  HN  VAL P  67      76.269 -17.990  87.052  0.00  0.00      P1    
ATOM   1044  CA  VAL P  67      75.229 -16.744  88.498  0.00  0.00      P1    
ATOM   1045  HA  VAL P  67      75.538 -16.228  89.394  0.00  0.00      P1    
ATOM   1046  CB  VAL P  67      74.439 -15.764  87.656  0.00  0.00      P1    
ATOM   1047  HB  VAL P  67      73.744 -16.269  86.951  0.00  0.00      P1    
ATOM   1048  CG1 VAL P  67      73.562 -14.753  88.504  0.00  0.00      P1    
ATOM   1049 HG11 VAL P  67      74.327 -14.282  89.158  0.00  0.00      P1    
ATOM   1050 HG12 VAL P  67      73.143 -13.987  87.816  0.00  0.00      P1    
ATOM   1051 HG13 VAL P  67      72.725 -15.296  88.992  0.00  0.00      P1    
ATOM   1052  CG2 VAL P  67      75.414 -14.937  86.797  0.00  0.00      P1    
ATOM   1053 HG21 VAL P  67      74.875 -14.331  86.038  0.00  0.00      P1    
ATOM   1054 HG22 VAL P  67      76.056 -14.301  87.444  0.00  0.00      P1    
ATOM   1055 HG23 VAL P  67      76.094 -15.587  86.207  0.00  0.00      P1    
ATOM   1056  C   VAL P  67      74.213 -17.828  89.017  0.00  0.00      P1    
ATOM   1057  O   VAL P  67      73.510 -18.464  88.288  0.00  0.00      P1    
ATOM   1058  N   THR P  68      74.177 -18.039  90.341  0.00  0.00      P1    
ATOM   1059  HN  THR P  68      74.865 -17.616  90.925  0.00  0.00      P1    
ATOM   1060  CA  THR P  68      73.177 -18.763  91.061  0.00  0.00      P1    
ATOM   1061  HA  THR P  68      72.967 -19.681  90.533  0.00  0.00      P1    
ATOM   1062  CB  THR P  68      73.534 -18.979  92.581  0.00  0.00      P1    
ATOM   1063  HB  THR P  68      73.688 -17.981  93.044  0.00  0.00      P1    
ATOM   1064  OG1 THR P  68      74.768 -19.754  92.641  0.00  0.00      P1    
ATOM   1065  HG1 THR P  68      74.565 -20.543  92.133  0.00  0.00      P1    
ATOM   1066  CG2 THR P  68      72.488 -19.812  93.338  0.00  0.00      P1    
ATOM   1067 HG21 THR P  68      71.501 -19.307  93.418  0.00  0.00      P1    
ATOM   1068 HG22 THR P  68      72.271 -20.715  92.727  0.00  0.00      P1    
ATOM   1069 HG23 THR P  68      72.890 -20.092  94.335  0.00  0.00      P1    
ATOM   1070  C   THR P  68      71.835 -18.028  91.097  0.00  0.00      P1    
ATOM   1071  O   THR P  68      70.768 -18.681  91.064  0.00  0.00      P1    
ATOM   1072  N   GLN P  69      71.821 -16.679  91.362  0.00  0.00      P1    
ATOM   1073  HN  GLN P  69      72.665 -16.242  91.665  0.00  0.00      P1    
ATOM   1074  CA  GLN P  69      70.542 -15.979  91.614  0.00  0.00      P1    
ATOM   1075  HA  GLN P  69      70.129 -16.448  92.495  0.00  0.00      P1    
ATOM   1076  CB  GLN P  69      70.799 -14.452  92.015  0.00  0.00      P1    
ATOM   1077  HB1 GLN P  69      71.740 -14.310  92.587  0.00  0.00      P1    
ATOM   1078  HB2 GLN P  69      70.905 -13.802  91.120  0.00  0.00      P1    
ATOM   1079  CG  GLN P  69      69.715 -13.886  93.003  0.00  0.00      P1    
ATOM   1080  HG1 GLN P  69      68.714 -14.153  92.601  0.00  0.00      P1    
ATOM   1081  HG2 GLN P  69      69.861 -14.473  93.935  0.00  0.00      P1    
ATOM   1082  CD  GLN P  69      69.784 -12.443  93.290  0.00  0.00      P1    
ATOM   1083  OE1 GLN P  69      70.881 -11.900  93.272  0.00  0.00      P1    
ATOM   1084  NE2 GLN P  69      68.708 -11.643  93.488  0.00  0.00      P1    
ATOM   1085 HE21 GLN P  69      68.921 -10.709  93.776  0.00  0.00      P1    
ATOM   1086 HE22 GLN P  69      67.796 -12.053  93.474  0.00  0.00      P1    
ATOM   1087  C   GLN P  69      69.521 -15.984  90.496  0.00  0.00      P1    
ATOM   1088  O   GLN P  69      68.331 -15.987  90.800  0.00  0.00      P1    
ATOM   1089  N   GLU P  70      70.012 -15.975  89.235  0.00  0.00      P1    
ATOM   1090  HN  GLU P  70      70.972 -16.173  89.056  0.00  0.00      P1    
ATOM   1091  CA  GLU P  70      69.352 -15.469  88.122  0.00  0.00      P1    
ATOM   1092  HA  GLU P  70      68.820 -14.548  88.312  0.00  0.00      P1    
ATOM   1093  CB  GLU P  70      70.333 -15.297  87.017  0.00  0.00      P1    
ATOM   1094  HB1 GLU P  70      71.165 -14.661  87.388  0.00  0.00      P1    
ATOM   1095  HB2 GLU P  70      70.890 -16.203  86.697  0.00  0.00      P1    
ATOM   1096  CG  GLU P  70      69.813 -14.532  85.770  0.00  0.00      P1    
ATOM   1097  HG1 GLU P  70      69.148 -15.211  85.194  0.00  0.00      P1    
ATOM   1098  HG2 GLU P  70      69.155 -13.678  86.038  0.00  0.00      P1    
ATOM   1099  CD  GLU P  70      70.888 -14.046  84.837  0.00  0.00      P1    
ATOM   1100  OE1 GLU P  70      70.900 -14.649  83.694  0.00  0.00      P1    
ATOM   1101  OE2 GLU P  70      71.583 -13.041  85.051  0.00  0.00      P1    
ATOM   1102  C   GLU P  70      68.179 -16.335  87.643  0.00  0.00      P1    
ATOM   1103  O   GLU P  70      67.127 -15.816  87.381  0.00  0.00      P1    
ATOM   1104  N   PHE P  71      68.390 -17.636  87.758  0.00  0.00      P1    
ATOM   1105  HN  PHE P  71      69.291 -17.995  87.991  0.00  0.00      P1    
ATOM   1106  CA  PHE P  71      67.316 -18.569  87.618  0.00  0.00      P1    
ATOM   1107  HA  PHE P  71      66.806 -18.420  86.678  0.00  0.00      P1    
ATOM   1108  CB  PHE P  71      67.892 -19.993  87.981  0.00  0.00      P1    
ATOM   1109  HB1 PHE P  71      68.685 -20.245  87.245  0.00  0.00      P1    
ATOM   1110  HB2 PHE P  71      68.436 -20.147  88.937  0.00  0.00      P1    
ATOM   1111  CG  PHE P  71      66.870 -21.151  87.747  0.00  0.00      P1    
ATOM   1112  CD1 PHE P  71      66.631 -21.689  86.464  0.00  0.00      P1    
ATOM   1113  HD1 PHE P  71      67.144 -21.235  85.629  0.00  0.00      P1    
ATOM   1114  CE1 PHE P  71      65.827 -22.782  86.222  0.00  0.00      P1    
ATOM   1115  HE1 PHE P  71      65.558 -23.201  85.263  0.00  0.00      P1    
ATOM   1116  CZ  PHE P  71      65.093 -23.280  87.265  0.00  0.00      P1    
ATOM   1117  HZ  PHE P  71      64.434 -24.124  87.126  0.00  0.00      P1    
ATOM   1118  CD2 PHE P  71      66.172 -21.748  88.791  0.00  0.00      P1    
ATOM   1119  HD2 PHE P  71      66.348 -21.450  89.814  0.00  0.00      P1    
ATOM   1120  CE2 PHE P  71      65.301 -22.796  88.589  0.00  0.00      P1    
ATOM   1121  HE2 PHE P  71      64.765 -23.023  89.499  0.00  0.00      P1    
ATOM   1122  C   PHE P  71      66.131 -18.318  88.568  0.00  0.00      P1    
ATOM   1123  O   PHE P  71      64.969 -18.424  88.215  0.00  0.00      P1    
ATOM   1124  N   TRP P  72      66.386 -17.928  89.817  0.00  0.00      P1    
ATOM   1125  HN  TRP P  72      67.314 -17.810  90.161  0.00  0.00      P1    
ATOM   1126  CA  TRP P  72      65.553 -17.646  90.879  0.00  0.00      P1    
ATOM   1127  HA  TRP P  72      64.724 -18.337  90.928  0.00  0.00      P1    
ATOM   1128  CB  TRP P  72      66.157 -17.854  92.293  0.00  0.00      P1    
ATOM   1129  HB1 TRP P  72      66.900 -17.073  92.561  0.00  0.00      P1    
ATOM   1130  HB2 TRP P  72      65.297 -17.660  92.969  0.00  0.00      P1    
ATOM   1131  CG  TRP P  72      66.619 -19.364  92.517  0.00  0.00      P1    
ATOM   1132  CD1 TRP P  72      67.828 -19.908  92.293  0.00  0.00      P1    
ATOM   1133  HD1 TRP P  72      68.681 -19.359  91.920  0.00  0.00      P1    
ATOM   1134  NE1 TRP P  72      67.776 -21.363  92.381  0.00  0.00      P1    
ATOM   1135  HE1 TRP P  72      68.529 -21.939  92.150  0.00  0.00      P1    
ATOM   1136  CE2 TRP P  72      66.494 -21.708  92.817  0.00  0.00      P1    
ATOM   1137  CD2 TRP P  72      65.712 -20.483  92.812  0.00  0.00      P1    
ATOM   1138  CE3 TRP P  72      64.404 -20.516  93.111  0.00  0.00      P1    
ATOM   1139  HE3 TRP P  72      63.774 -19.646  93.006  0.00  0.00      P1    
ATOM   1140  CZ3 TRP P  72      63.852 -21.770  93.362  0.00  0.00      P1    
ATOM   1141  HZ3 TRP P  72      62.799 -21.995  93.448  0.00  0.00      P1    
ATOM   1142  CZ2 TRP P  72      65.937 -22.957  93.101  0.00  0.00      P1    
ATOM   1143  HZ2 TRP P  72      66.460 -23.887  93.270  0.00  0.00      P1    
ATOM   1144  CH2 TRP P  72      64.606 -23.009  93.450  0.00  0.00      P1    
ATOM   1145  HH2 TRP P  72      64.224 -24.003  93.627  0.00  0.00      P1    
ATOM   1146  C   TRP P  72      64.900 -16.239  90.869  0.00  0.00      P1    
ATOM   1147  O   TRP P  72      63.701 -16.107  91.104  0.00  0.00      P1    
ATOM   1148  N   ASP P  73      65.608 -15.221  90.465  0.00  0.00      P1    
ATOM   1149  HN  ASP P  73      66.587 -15.375  90.350  0.00  0.00      P1    
ATOM   1150  CA  ASP P  73      64.960 -13.980  90.170  0.00  0.00      P1    
ATOM   1151  HA  ASP P  73      64.386 -13.595  91.000  0.00  0.00      P1    
ATOM   1152  CB  ASP P  73      66.144 -13.001  90.057  0.00  0.00      P1    
ATOM   1153  HB1 ASP P  73      66.816 -12.961  90.940  0.00  0.00      P1    
ATOM   1154  HB2 ASP P  73      66.674 -13.163  89.093  0.00  0.00      P1    
ATOM   1155  CG  ASP P  73      65.709 -11.578  89.870  0.00  0.00      P1    
ATOM   1156  OD1 ASP P  73      65.873 -10.856  88.842  0.00  0.00      P1    
ATOM   1157  OD2 ASP P  73      65.188 -11.072  90.880  0.00  0.00      P1    
ATOM   1158  C   ASP P  73      64.050 -13.920  88.900  0.00  0.00      P1    
ATOM   1159  O   ASP P  73      63.048 -13.226  88.903  0.00  0.00      P1    
ATOM   1160  N   ASN P  74      64.514 -14.586  87.849  0.00  0.00      P1    
ATOM   1161  HN  ASN P  74      65.462 -14.889  87.778  0.00  0.00      P1    
ATOM   1162  CA  ASN P  74      63.632 -14.762  86.727  0.00  0.00      P1    
ATOM   1163  HA  ASN P  74      63.268 -13.815  86.356  0.00  0.00      P1    
ATOM   1164  CB  ASN P  74      64.347 -15.502  85.597  0.00  0.00      P1    
ATOM   1165  HB1 ASN P  74      65.011 -16.311  85.967  0.00  0.00      P1    
ATOM   1166  HB2 ASN P  74      63.545 -15.791  84.884  0.00  0.00      P1    
ATOM   1167  CG  ASN P  74      65.223 -14.439  84.928  0.00  0.00      P1    
ATOM   1168  OD1 ASN P  74      65.041 -13.248  85.051  0.00  0.00      P1    
ATOM   1169  ND2 ASN P  74      66.183 -14.879  84.168  0.00  0.00      P1    
ATOM   1170 HD21 ASN P  74      66.635 -14.118  83.702  0.00  0.00      P1    
ATOM   1171 HD22 ASN P  74      66.360 -15.858  84.070  0.00  0.00      P1    
ATOM   1172  C   ASN P  74      62.281 -15.444  86.998  0.00  0.00      P1    
ATOM   1173  O   ASN P  74      61.265 -15.049  86.360  0.00  0.00      P1    
ATOM   1174  N   LEU P  75      62.266 -16.535  87.917  0.00  0.00      P1    
ATOM   1175  HN  LEU P  75      63.101 -16.796  88.396  0.00  0.00      P1    
ATOM   1176  CA  LEU P  75      61.072 -17.104  88.415  0.00  0.00      P1    
ATOM   1177  HA  LEU P  75      60.472 -17.207  87.523  0.00  0.00      P1    
ATOM   1178  CB  LEU P  75      61.357 -18.347  89.271  0.00  0.00      P1    
ATOM   1179  HB1 LEU P  75      61.756 -19.069  88.526  0.00  0.00      P1    
ATOM   1180  HB2 LEU P  75      62.141 -18.062  90.004  0.00  0.00      P1    
ATOM   1181  CG  LEU P  75      60.272 -19.046  90.151  0.00  0.00      P1    
ATOM   1182  HG  LEU P  75      59.819 -18.299  90.837  0.00  0.00      P1    
ATOM   1183  CD1 LEU P  75      59.222 -19.758  89.348  0.00  0.00      P1    
ATOM   1184 HD11 LEU P  75      58.417 -19.070  89.012  0.00  0.00      P1    
ATOM   1185 HD12 LEU P  75      59.515 -20.148  88.350  0.00  0.00      P1    
ATOM   1186 HD13 LEU P  75      58.675 -20.569  89.874  0.00  0.00      P1    
ATOM   1187  CD2 LEU P  75      61.082 -19.978  91.141  0.00  0.00      P1    
ATOM   1188 HD21 LEU P  75      60.289 -20.388  91.802  0.00  0.00      P1    
ATOM   1189 HD22 LEU P  75      61.760 -20.722  90.672  0.00  0.00      P1    
ATOM   1190 HD23 LEU P  75      61.761 -19.347  91.753  0.00  0.00      P1    
ATOM   1191  C   LEU P  75      60.164 -16.090  89.115  0.00  0.00      P1    
ATOM   1192  O   LEU P  75      58.894 -16.008  88.877  0.00  0.00      P1    
ATOM   1193  N   GLU P  76      60.711 -15.276  90.024  0.00  0.00      P1    
ATOM   1194  HN  GLU P  76      61.605 -15.549  90.371  0.00  0.00      P1    
ATOM   1195  CA  GLU P  76      59.965 -14.181  90.699  0.00  0.00      P1    
ATOM   1196  HA  GLU P  76      59.105 -14.640  91.165  0.00  0.00      P1    
ATOM   1197  CB  GLU P  76      60.788 -13.469  91.917  0.00  0.00      P1    
ATOM   1198  HB1 GLU P  76      60.980 -14.233  92.700  0.00  0.00      P1    
ATOM   1199  HB2 GLU P  76      61.764 -13.103  91.533  0.00  0.00      P1    
ATOM   1200  CG  GLU P  76      60.028 -12.402  92.670  0.00  0.00      P1    
ATOM   1201  HG1 GLU P  76      59.770 -11.528  92.033  0.00  0.00      P1    
ATOM   1202  HG2 GLU P  76      59.038 -12.752  93.033  0.00  0.00      P1    
ATOM   1203  CD  GLU P  76      60.672 -11.953  93.944  0.00  0.00      P1    
ATOM   1204  OE1 GLU P  76      60.341 -12.485  95.065  0.00  0.00      P1    
ATOM   1205  OE2 GLU P  76      61.458 -10.926  93.966  0.00  0.00      P1    
ATOM   1206  C   GLU P  76      59.366 -13.133  89.715  0.00  0.00      P1    
ATOM   1207  O   GLU P  76      58.190 -12.807  89.776  0.00  0.00      P1    
ATOM   1208  N   LYS P  77      60.150 -12.679  88.754  0.00  0.00      P1    
ATOM   1209  HN  LYS P  77      61.131 -12.855  88.788  0.00  0.00      P1    
ATOM   1210  CA  LYS P  77      59.697 -11.786  87.636  0.00  0.00      P1    
ATOM   1211  HA  LYS P  77      59.289 -10.851  87.991  0.00  0.00      P1    
ATOM   1212  CB  LYS P  77      60.843 -11.424  86.632  0.00  0.00      P1    
ATOM   1213  HB1 LYS P  77      61.522 -12.292  86.495  0.00  0.00      P1    
ATOM   1214  HB2 LYS P  77      60.383 -11.250  85.636  0.00  0.00      P1    
ATOM   1215  CG  LYS P  77      61.456 -10.107  86.992  0.00  0.00      P1    
ATOM   1216  HG1 LYS P  77      62.053  -9.750  86.127  0.00  0.00      P1    
ATOM   1217  HG2 LYS P  77      60.693  -9.347  87.263  0.00  0.00      P1    
ATOM   1218  CD  LYS P  77      62.419 -10.112  88.198  0.00  0.00      P1    
ATOM   1219  HD1 LYS P  77      61.762 -10.303  89.074  0.00  0.00      P1    
ATOM   1220  HD2 LYS P  77      63.358 -10.681  88.028  0.00  0.00      P1    
ATOM   1221  CE  LYS P  77      63.029  -8.774  88.560  0.00  0.00      P1    
ATOM   1222  HE1 LYS P  77      63.534  -8.408  87.640  0.00  0.00      P1    
ATOM   1223  HE2 LYS P  77      62.140  -8.148  88.786  0.00  0.00      P1    
ATOM   1224  NZ  LYS P  77      64.065  -8.950  89.642  0.00  0.00      P1    
ATOM   1225  HZ1 LYS P  77      64.660  -8.108  89.777  0.00  0.00      P1    
ATOM   1226  HZ2 LYS P  77      63.627  -9.226  90.544  0.00  0.00      P1    
ATOM   1227  HZ3 LYS P  77      64.709  -9.764  89.574  0.00  0.00      P1    
ATOM   1228  C   LYS P  77      58.582 -12.363  86.719  0.00  0.00      P1    
ATOM   1229  O   LYS P  77      57.679 -11.674  86.229  0.00  0.00      P1    
ATOM   1230  N   GLU P  78      58.561 -13.686  86.528  0.00  0.00      P1    
ATOM   1231  HN  GLU P  78      59.299 -14.186  86.973  0.00  0.00      P1    
ATOM   1232  CA  GLU P  78      57.593 -14.523  85.755  0.00  0.00      P1    
ATOM   1233  HA  GLU P  78      57.501 -14.002  84.814  0.00  0.00      P1    
ATOM   1234  CB  GLU P  78      58.019 -15.974  85.638  0.00  0.00      P1    
ATOM   1235  HB1 GLU P  78      59.065 -16.074  85.278  0.00  0.00      P1    
ATOM   1236  HB2 GLU P  78      57.988 -16.439  86.646  0.00  0.00      P1    
ATOM   1237  CG  GLU P  78      57.025 -16.899  84.857  0.00  0.00      P1    
ATOM   1238  HG1 GLU P  78      57.400 -17.930  85.034  0.00  0.00      P1    
ATOM   1239  HG2 GLU P  78      56.032 -16.968  85.351  0.00  0.00      P1    
ATOM   1240  CD  GLU P  78      56.776 -16.579  83.360  0.00  0.00      P1    
ATOM   1241  OE1 GLU P  78      57.464 -15.688  82.809  0.00  0.00      P1    
ATOM   1242  OE2 GLU P  78      55.855 -17.146  82.722  0.00  0.00      P1    
ATOM   1243  C   GLU P  78      56.299 -14.521  86.522  0.00  0.00      P1    
ATOM   1244  O   GLU P  78      55.230 -14.341  85.880  0.00  0.00      P1    
ATOM   1245  N   THR P  79      56.361 -14.732  87.829  0.00  0.00      P1    
ATOM   1246  HN  THR P  79      57.231 -14.928  88.274  0.00  0.00      P1    
ATOM   1247  CA  THR P  79      55.164 -14.853  88.711  0.00  0.00      P1    
ATOM   1248  HA  THR P  79      54.342 -15.276  88.153  0.00  0.00      P1    
ATOM   1249  CB  THR P  79      55.446 -15.829  89.864  0.00  0.00      P1    
ATOM   1250  HB  THR P  79      56.189 -16.546  89.454  0.00  0.00      P1    
ATOM   1251  OG1 THR P  79      54.318 -16.591  90.395  0.00  0.00      P1    
ATOM   1252  HG1 THR P  79      54.633 -17.489  90.521  0.00  0.00      P1    
ATOM   1253  CG2 THR P  79      56.099 -15.204  91.081  0.00  0.00      P1    
ATOM   1254 HG21 THR P  79      56.876 -14.526  90.667  0.00  0.00      P1    
ATOM   1255 HG22 THR P  79      55.332 -14.606  91.618  0.00  0.00      P1    
ATOM   1256 HG23 THR P  79      56.537 -15.890  91.837  0.00  0.00      P1    
ATOM   1257  C   THR P  79      54.762 -13.497  89.337  0.00  0.00      P1    
ATOM   1258  O   THR P  79      53.857 -13.391  90.138  0.00  0.00      P1    
ATOM   1259  N   GLU P  80      55.419 -12.439  88.855  0.00  0.00      P1    
ATOM   1260  HN  GLU P  80      56.249 -12.644  88.343  0.00  0.00      P1    
ATOM   1261  CA  GLU P  80      54.975 -11.072  89.045  0.00  0.00      P1    
ATOM   1262  HA  GLU P  80      54.879 -11.006  90.119  0.00  0.00      P1    
ATOM   1263  CB  GLU P  80      56.137 -10.150  88.562  0.00  0.00      P1    
ATOM   1264  HB1 GLU P  80      57.083 -10.590  88.942  0.00  0.00      P1    
ATOM   1265  HB2 GLU P  80      56.183 -10.096  87.453  0.00  0.00      P1    
ATOM   1266  CG  GLU P  80      55.904  -8.666  89.019  0.00  0.00      P1    
ATOM   1267  HG1 GLU P  80      56.733  -8.168  88.472  0.00  0.00      P1    
ATOM   1268  HG2 GLU P  80      54.899  -8.451  88.596  0.00  0.00      P1    
ATOM   1269  CD  GLU P  80      56.008  -8.470  90.541  0.00  0.00      P1    
ATOM   1270  OE1 GLU P  80      57.074  -8.648  91.120  0.00  0.00      P1    
ATOM   1271  OE2 GLU P  80      54.960  -8.233  91.202  0.00  0.00      P1    
ATOM   1272  C   GLU P  80      53.661 -10.700  88.361  0.00  0.00      P1    
ATOM   1273  O   GLU P  80      53.582 -10.799  87.121  0.00  0.00      P1    
ATOM   1274  N   GLY P  81      52.673 -10.235  89.143  0.00  0.00      P1    
ATOM   1275  HN  GLY P  81      52.845 -10.018  90.101  0.00  0.00      P1    
ATOM   1276  CA  GLY P  81      51.477  -9.624  88.617  0.00  0.00      P1    
ATOM   1277  HA1 GLY P  81      51.733  -9.333  87.609  0.00  0.00      P1    
ATOM   1278  HA2 GLY P  81      51.184  -8.830  89.288  0.00  0.00      P1    
ATOM   1279  C   GLY P  81      50.326 -10.551  88.437  0.00  0.00      P1    
ATOM   1280  O   GLY P  81      49.322 -10.326  87.723  0.00  0.00      P1    
ATOM   1281  N   LEU P  82      50.354 -11.763  89.141  0.00  0.00      P1    
ATOM   1282  HN  LEU P  82      51.106 -11.954  89.767  0.00  0.00      P1    
ATOM   1283  CA  LEU P  82      49.563 -12.890  88.831  0.00  0.00      P1    
ATOM   1284  HA  LEU P  82      49.050 -12.746  87.892  0.00  0.00      P1    
ATOM   1285  CB  LEU P  82      50.506 -14.127  88.908  0.00  0.00      P1    
ATOM   1286  HB1 LEU P  82      51.548 -13.875  88.618  0.00  0.00      P1    
ATOM   1287  HB2 LEU P  82      50.498 -14.509  89.951  0.00  0.00      P1    
ATOM   1288  CG  LEU P  82      50.043 -15.395  88.030  0.00  0.00      P1    
ATOM   1289  HG  LEU P  82      49.005 -15.612  88.360  0.00  0.00      P1    
ATOM   1290  CD1 LEU P  82      49.938 -15.231  86.532  0.00  0.00      P1    
ATOM   1291 HD11 LEU P  82      49.368 -14.349  86.171  0.00  0.00      P1    
ATOM   1292 HD12 LEU P  82      50.946 -15.202  86.066  0.00  0.00      P1    
ATOM   1293 HD13 LEU P  82      49.440 -16.146  86.144  0.00  0.00      P1    
ATOM   1294  CD2 LEU P  82      50.950 -16.576  88.393  0.00  0.00      P1    
ATOM   1295 HD21 LEU P  82      52.001 -16.324  88.135  0.00  0.00      P1    
ATOM   1296 HD22 LEU P  82      50.912 -16.948  89.439  0.00  0.00      P1    
ATOM   1297 HD23 LEU P  82      50.743 -17.361  87.634  0.00  0.00      P1    
ATOM   1298  C   LEU P  82      48.434 -12.964  89.913  0.00  0.00      P1    
ATOM   1299  O   LEU P  82      47.660 -13.922  89.827  0.00  0.00      P1    
ATOM   1300  N   ARG P  83      48.191 -12.018  90.810  0.00  0.00      P1    
ATOM   1301  HN  ARG P  83      48.637 -11.129  90.739  0.00  0.00      P1    
ATOM   1302  CA  ARG P  83      47.144 -12.118  91.811  0.00  0.00      P1    
ATOM   1303  HA  ARG P  83      46.261 -12.482  91.308  0.00  0.00      P1    
ATOM   1304  CB  ARG P  83      47.420 -12.973  93.033  0.00  0.00      P1    
ATOM   1305  HB1 ARG P  83      46.573 -12.641  93.672  0.00  0.00      P1    
ATOM   1306  HB2 ARG P  83      47.235 -14.056  92.869  0.00  0.00      P1    
ATOM   1307  CG  ARG P  83      48.809 -12.823  93.603  0.00  0.00      P1    
ATOM   1308  HG1 ARG P  83      49.648 -13.032  92.904  0.00  0.00      P1    
ATOM   1309  HG2 ARG P  83      48.862 -11.732  93.803  0.00  0.00      P1    
ATOM   1310  CD  ARG P  83      48.866 -13.530  94.888  0.00  0.00      P1    
ATOM   1311  HD1 ARG P  83      48.030 -13.286  95.578  0.00  0.00      P1    
ATOM   1312  HD2 ARG P  83      48.724 -14.617  94.710  0.00  0.00      P1    
ATOM   1313  NE  ARG P  83      50.293 -13.242  95.338  0.00  0.00      P1    
ATOM   1314  HE  ARG P  83      50.647 -12.310  95.262  0.00  0.00      P1    
ATOM   1315  CZ  ARG P  83      51.110 -14.146  95.877  0.00  0.00      P1    
ATOM   1316  NH1 ARG P  83      50.724 -15.320  96.374  0.00  0.00      P1    
ATOM   1317 HH11 ARG P  83      51.426 -15.958  96.689  0.00  0.00      P1    
ATOM   1318 HH12 ARG P  83      49.746 -15.497  96.256  0.00  0.00      P1    
ATOM   1319  NH2 ARG P  83      52.388 -13.831  96.005  0.00  0.00      P1    
ATOM   1320 HH21 ARG P  83      52.818 -14.198  96.830  0.00  0.00      P1    
ATOM   1321 HH22 ARG P  83      52.656 -12.975  95.562  0.00  0.00      P1    
ATOM   1322  C   ARG P  83      46.733 -10.706  92.181  0.00  0.00      P1    
ATOM   1323  O   ARG P  83      47.444  -9.746  92.041  0.00  0.00      P1    
ATOM   1324  N   GLN P  84      45.468 -10.449  92.617  0.00  0.00      P1    
ATOM   1325  HN  GLN P  84      44.692 -11.072  92.666  0.00  0.00      P1    
ATOM   1326  CA  GLN P  84      44.996  -9.146  92.988  0.00  0.00      P1    
ATOM   1327  HA  GLN P  84      45.353  -8.422  92.270  0.00  0.00      P1    
ATOM   1328  CB  GLN P  84      43.395  -9.141  92.982  0.00  0.00      P1    
ATOM   1329  HB1 GLN P  84      43.000  -9.704  93.854  0.00  0.00      P1    
ATOM   1330  HB2 GLN P  84      43.061  -8.117  93.251  0.00  0.00      P1    
ATOM   1331  CG  GLN P  84      42.679  -9.724  91.785  0.00  0.00      P1    
ATOM   1332  HG1 GLN P  84      42.837 -10.824  91.762  0.00  0.00      P1    
ATOM   1333  HG2 GLN P  84      41.605  -9.562  92.019  0.00  0.00      P1    
ATOM   1334  CD  GLN P  84      43.113  -9.069  90.531  0.00  0.00      P1    
ATOM   1335  OE1 GLN P  84      44.274  -9.097  90.136  0.00  0.00      P1    
ATOM   1336  NE2 GLN P  84      42.146  -8.544  89.785  0.00  0.00      P1    
ATOM   1337 HE21 GLN P  84      42.380  -7.947  89.018  0.00  0.00      P1    
ATOM   1338 HE22 GLN P  84      41.188  -8.658  90.048  0.00  0.00      P1    
ATOM   1339  C   GLN P  84      45.408  -8.723  94.335  0.00  0.00      P1    
ATOM   1340  O   GLN P  84      45.741  -7.574  94.507  0.00  0.00      P1    
ATOM   1341  N   GLU P  85      45.421  -9.589  95.338  0.00  0.00      P1    
ATOM   1342  HN  GLU P  85      45.231 -10.560  95.218  0.00  0.00      P1    
ATOM   1343  CA  GLU P  85      45.788  -9.192  96.696  0.00  0.00      P1    
ATOM   1344  HA  GLU P  85      45.516  -8.149  96.766  0.00  0.00      P1    
ATOM   1345  CB  GLU P  85      45.032  -9.941  97.862  0.00  0.00      P1    
ATOM   1346  HB1 GLU P  85      45.307  -9.536  98.859  0.00  0.00      P1    
ATOM   1347  HB2 GLU P  85      43.967  -9.698  97.659  0.00  0.00      P1    
ATOM   1348  CG  GLU P  85      45.337 -11.438  98.006  0.00  0.00      P1    
ATOM   1349  HG1 GLU P  85      46.374 -11.702  97.708  0.00  0.00      P1    
ATOM   1350  HG2 GLU P  85      45.083 -11.799  99.026  0.00  0.00      P1    
ATOM   1351  CD  GLU P  85      44.472 -12.179  96.977  0.00  0.00      P1    
ATOM   1352  OE1 GLU P  85      43.268 -12.200  97.207  0.00  0.00      P1    
ATOM   1353  OE2 GLU P  85      44.954 -12.576  95.888  0.00  0.00      P1    
ATOM   1354  C   GLU P  85      47.284  -9.016  96.948  0.00  0.00      P1    
ATOM   1355  O   GLU P  85      48.144  -9.580  96.318  0.00  0.00      P1    
ATOM   1356  N   MET P  86      47.648  -8.221  97.977  0.00  0.00      P1    
ATOM   1357  HN  MET P  86      46.885  -7.856  98.503  0.00  0.00      P1    
ATOM   1358  CA  MET P  86      49.024  -7.937  98.246  0.00  0.00      P1    
ATOM   1359  HA  MET P  86      49.547  -7.608  97.360  0.00  0.00      P1    
ATOM   1360  CB  MET P  86      49.162  -6.767  99.308  0.00  0.00      P1    
ATOM   1361  HB1 MET P  86      48.569  -5.901  98.944  0.00  0.00      P1    
ATOM   1362  HB2 MET P  86      48.604  -7.153 100.188  0.00  0.00      P1    
ATOM   1363  CG  MET P  86      50.631  -6.243  99.601  0.00  0.00      P1    
ATOM   1364  HG1 MET P  86      51.167  -5.922  98.682  0.00  0.00      P1    
ATOM   1365  HG2 MET P  86      50.424  -5.296 100.144  0.00  0.00      P1    
ATOM   1366  SD  MET P  86      51.617  -7.261 100.747  0.00  0.00      P1    
ATOM   1367  CE  MET P  86      53.105  -6.397 100.232  0.00  0.00      P1    
ATOM   1368  HE1 MET P  86      54.023  -7.018 100.300  0.00  0.00      P1    
ATOM   1369  HE2 MET P  86      53.037  -6.093  99.166  0.00  0.00      P1    
ATOM   1370  HE3 MET P  86      53.301  -5.459 100.795  0.00  0.00      P1    
ATOM   1371  C   MET P  86      49.746  -9.145  98.704  0.00  0.00      P1    
ATOM   1372  O   MET P  86      50.781  -9.516  98.173  0.00  0.00      P1    
ATOM   1373  N   SER P  87      49.165  -9.937  99.635  0.00  0.00      P1    
ATOM   1374  HN  SER P  87      48.319  -9.604 100.044  0.00  0.00      P1    
ATOM   1375  CA  SER P  87      49.651 -11.197 100.161  0.00  0.00      P1    
ATOM   1376  HA  SER P  87      48.742 -11.509 100.653  0.00  0.00      P1    
ATOM   1377  CB  SER P  87      49.965 -12.335  99.127  0.00  0.00      P1    
ATOM   1378  HB1 SER P  87      50.635 -11.966  98.322  0.00  0.00      P1    
ATOM   1379  HB2 SER P  87      50.489 -13.235  99.515  0.00  0.00      P1    
ATOM   1380  OG  SER P  87      48.805 -12.816  98.465  0.00  0.00      P1    
ATOM   1381  HG1 SER P  87      48.746 -12.138  97.788  0.00  0.00      P1    
ATOM   1382  C   SER P  87      50.668 -11.149 101.187  0.00  0.00      P1    
ATOM   1383  O   SER P  87      51.679 -11.755 100.971  0.00  0.00      P1    
ATOM   1384  N   LYS P  88      50.342 -10.438 102.306  0.00  0.00      P1    
ATOM   1385  HN  LYS P  88      49.492  -9.934 102.431  0.00  0.00      P1    
ATOM   1386  CA  LYS P  88      51.303 -10.114 103.355  0.00  0.00      P1    
ATOM   1387  HA  LYS P  88      52.264  -9.907 102.907  0.00  0.00      P1    
ATOM   1388  CB  LYS P  88      50.925  -8.692 103.927  0.00  0.00      P1    
ATOM   1389  HB1 LYS P  88      50.747  -7.980 103.092  0.00  0.00      P1    
ATOM   1390  HB2 LYS P  88      50.026  -8.804 104.570  0.00  0.00      P1    
ATOM   1391  CG  LYS P  88      52.033  -7.929 104.701  0.00  0.00      P1    
ATOM   1392  HG1 LYS P  88      52.331  -8.724 105.417  0.00  0.00      P1    
ATOM   1393  HG2 LYS P  88      52.913  -7.853 104.028  0.00  0.00      P1    
ATOM   1394  CD  LYS P  88      51.668  -6.559 105.302  0.00  0.00      P1    
ATOM   1395  HD1 LYS P  88      52.570  -5.918 105.399  0.00  0.00      P1    
ATOM   1396  HD2 LYS P  88      50.947  -5.985 104.681  0.00  0.00      P1    
ATOM   1397  CE  LYS P  88      50.976  -6.816 106.659  0.00  0.00      P1    
ATOM   1398  HE1 LYS P  88      49.932  -7.138 106.453  0.00  0.00      P1    
ATOM   1399  HE2 LYS P  88      51.480  -7.699 107.106  0.00  0.00      P1    
ATOM   1400  NZ  LYS P  88      51.001  -5.656 107.581  0.00  0.00      P1    
ATOM   1401  HZ1 LYS P  88      51.987  -5.599 107.907  0.00  0.00      P1    
ATOM   1402  HZ2 LYS P  88      50.749  -4.892 106.921  0.00  0.00      P1    
ATOM   1403  HZ3 LYS P  88      50.384  -5.730 108.414  0.00  0.00      P1    
ATOM   1404  C   LYS P  88      51.277 -11.194 104.453  0.00  0.00      P1    
ATOM   1405  O   LYS P  88      50.184 -11.431 104.922  0.00  0.00      P1    
ATOM   1406  N   ASP P  89      52.407 -11.785 104.855  0.00  0.00      P1    
ATOM   1407  HN  ASP P  89      53.164 -11.676 104.215  0.00  0.00      P1    
ATOM   1408  CA  ASP P  89      52.561 -12.492 106.124  0.00  0.00      P1    
ATOM   1409  HA  ASP P  89      51.647 -12.925 106.501  0.00  0.00      P1    
ATOM   1410  CB  ASP P  89      53.605 -13.540 105.795  0.00  0.00      P1    
ATOM   1411  HB1 ASP P  89      53.125 -14.119 104.977  0.00  0.00      P1    
ATOM   1412  HB2 ASP P  89      54.502 -12.989 105.441  0.00  0.00      P1    
ATOM   1413  CG  ASP P  89      54.071 -14.556 106.802  0.00  0.00      P1    
ATOM   1414  OD1 ASP P  89      54.701 -14.170 107.793  0.00  0.00      P1    
ATOM   1415  OD2 ASP P  89      53.829 -15.830 106.703  0.00  0.00      P1    
ATOM   1416  C   ASP P  89      52.999 -11.436 107.243  0.00  0.00      P1    
ATOM   1417  O   ASP P  89      52.246 -10.497 107.458  0.00  0.00      P1    
ATOM   1418  N   LEU P  90      54.092 -11.556 108.023  0.00  0.00      P1    
ATOM   1419  HN  LEU P  90      54.545 -12.442 107.950  0.00  0.00      P1    
ATOM   1420  CA  LEU P  90      54.527 -10.748 109.049  0.00  0.00      P1    
ATOM   1421  HA  LEU P  90      53.621 -10.539 109.598  0.00  0.00      P1    
ATOM   1422  CB  LEU P  90      55.463 -11.578 110.057  0.00  0.00      P1    
ATOM   1423  HB1 LEU P  90      54.862 -12.445 110.404  0.00  0.00      P1    
ATOM   1424  HB2 LEU P  90      56.362 -11.947 109.519  0.00  0.00      P1    
ATOM   1425  CG  LEU P  90      55.873 -10.816 111.303  0.00  0.00      P1    
ATOM   1426  HG  LEU P  90      56.383  -9.865 111.037  0.00  0.00      P1    
ATOM   1427  CD1 LEU P  90      54.702 -10.427 112.238  0.00  0.00      P1    
ATOM   1428 HD11 LEU P  90      53.991 -11.281 112.220  0.00  0.00      P1    
ATOM   1429 HD12 LEU P  90      55.083 -10.237 113.264  0.00  0.00      P1    
ATOM   1430 HD13 LEU P  90      54.216  -9.507 111.848  0.00  0.00      P1    
ATOM   1431  CD2 LEU P  90      56.982 -11.766 111.991  0.00  0.00      P1    
ATOM   1432 HD21 LEU P  90      56.495 -12.755 112.132  0.00  0.00      P1    
ATOM   1433 HD22 LEU P  90      57.782 -11.779 111.220  0.00  0.00      P1    
ATOM   1434 HD23 LEU P  90      57.373 -11.416 112.970  0.00  0.00      P1    
ATOM   1435  C   LEU P  90      55.052  -9.292 108.806  0.00  0.00      P1    
ATOM   1436  O   LEU P  90      54.591  -8.346 109.384  0.00  0.00      P1    
ATOM   1437  N   GLU P  91      55.874  -8.992 107.844  0.00  0.00      P1    
ATOM   1438  HN  GLU P  91      55.939  -8.001 107.753  0.00  0.00      P1    
ATOM   1439  CA  GLU P  91      56.702  -9.798 106.956  0.00  0.00      P1    
ATOM   1440  HA  GLU P  91      56.875 -10.753 107.429  0.00  0.00      P1    
ATOM   1441  CB  GLU P  91      56.028  -9.988 105.615  0.00  0.00      P1    
ATOM   1442  HB1 GLU P  91      54.922 -10.060 105.686  0.00  0.00      P1    
ATOM   1443  HB2 GLU P  91      56.293  -9.114 104.981  0.00  0.00      P1    
ATOM   1444  CG  GLU P  91      56.524 -11.303 104.919  0.00  0.00      P1    
ATOM   1445  HG1 GLU P  91      57.614 -11.116 104.812  0.00  0.00      P1    
ATOM   1446  HG2 GLU P  91      56.410 -12.214 105.544  0.00  0.00      P1    
ATOM   1447  CD  GLU P  91      55.722 -11.583 103.697  0.00  0.00      P1    
ATOM   1448  OE1 GLU P  91      54.726 -10.881 103.353  0.00  0.00      P1    
ATOM   1449  OE2 GLU P  91      55.924 -12.637 103.074  0.00  0.00      P1    
ATOM   1450  C   GLU P  91      58.108  -9.158 106.878  0.00  0.00      P1    
ATOM   1451  O   GLU P  91      58.320  -7.959 106.973  0.00  0.00      P1    
ATOM   1452  N   GLU P  92      59.190  -9.960 106.705  0.00  0.00      P1    
ATOM   1453  HN  GLU P  92      58.988 -10.932 106.607  0.00  0.00      P1    
ATOM   1454  CA  GLU P  92      60.543  -9.651 106.809  0.00  0.00      P1    
ATOM   1455  HA  GLU P  92      60.662  -9.227 107.795  0.00  0.00      P1    
ATOM   1456  CB  GLU P  92      61.411 -10.935 106.843  0.00  0.00      P1    
ATOM   1457  HB1 GLU P  92      61.491 -11.308 105.800  0.00  0.00      P1    
ATOM   1458  HB2 GLU P  92      62.463 -10.651 107.062  0.00  0.00      P1    
ATOM   1459  CG  GLU P  92      60.971 -11.983 107.881  0.00  0.00      P1    
ATOM   1460  HG1 GLU P  92      61.904 -12.409 108.307  0.00  0.00      P1    
ATOM   1461  HG2 GLU P  92      60.479 -11.483 108.742  0.00  0.00      P1    
ATOM   1462  CD  GLU P  92      60.045 -13.093 107.349  0.00  0.00      P1    
ATOM   1463  OE1 GLU P  92      58.881 -12.761 106.935  0.00  0.00      P1    
ATOM   1464  OE2 GLU P  92      60.583 -14.237 107.186  0.00  0.00      P1    
ATOM   1465  C   GLU P  92      61.140  -8.657 105.720  0.00  0.00      P1    
ATOM   1466  O   GLU P  92      61.964  -7.808 106.078  0.00  0.00      P1    
ATOM   1467  N   VAL P  93      60.835  -8.723 104.440  0.00  0.00      P1    
ATOM   1468  HN  VAL P  93      61.338  -8.073 103.875  0.00  0.00      P1    
ATOM   1469  CA  VAL P  93      60.181  -9.775 103.637  0.00  0.00      P1    
ATOM   1470  HA  VAL P  93      59.466 -10.342 104.215  0.00  0.00      P1    
ATOM   1471  CB  VAL P  93      59.493  -9.047 102.445  0.00  0.00      P1    
ATOM   1472  HB  VAL P  93      60.315  -8.418 102.042  0.00  0.00      P1    
ATOM   1473  CG1 VAL P  93      58.642 -10.003 101.476  0.00  0.00      P1    
ATOM   1474 HG11 VAL P  93      59.297 -10.699 100.910  0.00  0.00      P1    
ATOM   1475 HG12 VAL P  93      57.787 -10.528 101.953  0.00  0.00      P1    
ATOM   1476 HG13 VAL P  93      58.152  -9.333 100.738  0.00  0.00      P1    
ATOM   1477  CG2 VAL P  93      58.505  -8.010 102.928  0.00  0.00      P1    
ATOM   1478 HG21 VAL P  93      58.263  -7.277 102.130  0.00  0.00      P1    
ATOM   1479 HG22 VAL P  93      57.585  -8.508 103.302  0.00  0.00      P1    
ATOM   1480 HG23 VAL P  93      58.911  -7.433 103.787  0.00  0.00      P1    
ATOM   1481  C   VAL P  93      61.173 -10.747 102.972  0.00  0.00      P1    
ATOM   1482  O   VAL P  93      61.086 -11.969 103.044  0.00  0.00      P1    
ATOM   1483  N   LYS P  94      62.177 -10.227 102.304  0.00  0.00      P1    
ATOM   1484  HN  LYS P  94      62.347  -9.275 102.543  0.00  0.00      P1    
ATOM   1485  CA  LYS P  94      63.071 -10.971 101.401  0.00  0.00      P1    
ATOM   1486  HA  LYS P  94      62.561 -11.813 100.956  0.00  0.00      P1    
ATOM   1487  CB  LYS P  94      63.543 -10.030 100.179  0.00  0.00      P1    
ATOM   1488  HB1 LYS P  94      64.057  -9.163 100.647  0.00  0.00      P1    
ATOM   1489  HB2 LYS P  94      64.327 -10.554  99.591  0.00  0.00      P1    
ATOM   1490  CG  LYS P  94      62.417  -9.521  99.259  0.00  0.00      P1    
ATOM   1491  HG1 LYS P  94      61.690  -8.875  99.797  0.00  0.00      P1    
ATOM   1492  HG2 LYS P  94      62.870  -8.889  98.466  0.00  0.00      P1    
ATOM   1493  CD  LYS P  94      61.416 -10.567  98.644  0.00  0.00      P1    
ATOM   1494  HD1 LYS P  94      61.933 -11.186  97.879  0.00  0.00      P1    
ATOM   1495  HD2 LYS P  94      60.911 -11.094  99.481  0.00  0.00      P1    
ATOM   1496  CE  LYS P  94      60.344  -9.815  97.914  0.00  0.00      P1    
ATOM   1497  HE1 LYS P  94      59.590  -9.345  98.580  0.00  0.00      P1    
ATOM   1498  HE2 LYS P  94      60.650  -8.971  97.259  0.00  0.00      P1    
ATOM   1499  NZ  LYS P  94      59.540 -10.814  97.080  0.00  0.00      P1    
ATOM   1500  HZ1 LYS P  94      60.066 -11.140  96.244  0.00  0.00      P1    
ATOM   1501  HZ2 LYS P  94      59.299 -11.655  97.642  0.00  0.00      P1    
ATOM   1502  HZ3 LYS P  94      58.694 -10.363  96.675  0.00  0.00      P1    
ATOM   1503  C   LYS P  94      64.249 -11.452 102.133  0.00  0.00      P1    
ATOM   1504  O   LYS P  94      65.422 -11.242 101.816  0.00  0.00      P1    
ATOM   1505  N   ALA P  95      64.052 -12.158 103.266  0.00  0.00      P1    
ATOM   1506  HN  ALA P  95      63.158 -12.149 103.707  0.00  0.00      P1    
ATOM   1507  CA  ALA P  95      65.070 -12.699 104.061  0.00  0.00      P1    
ATOM   1508  HA  ALA P  95      65.999 -12.226 103.777  0.00  0.00      P1    
ATOM   1509  CB  ALA P  95      64.798 -12.235 105.524  0.00  0.00      P1    
ATOM   1510  HB1 ALA P  95      65.757 -12.285 106.083  0.00  0.00      P1    
ATOM   1511  HB2 ALA P  95      64.505 -11.169 105.631  0.00  0.00      P1    
ATOM   1512  HB3 ALA P  95      63.993 -12.875 105.943  0.00  0.00      P1    
ATOM   1513  C   ALA P  95      65.130 -14.192 103.995  0.00  0.00      P1    
ATOM   1514  O   ALA P  95      66.135 -14.788 104.284  0.00  0.00      P1    
ATOM   1515  N   LYS P  96      63.946 -14.700 103.613  0.00  0.00      P1    
ATOM   1516  HN  LYS P  96      63.367 -13.966 103.267  0.00  0.00      P1    
ATOM   1517  CA  LYS P  96      63.652 -16.087 103.665  0.00  0.00      P1    
ATOM   1518  HA  LYS P  96      63.711 -16.396 104.698  0.00  0.00      P1    
ATOM   1519  CB  LYS P  96      62.181 -16.359 103.299  0.00  0.00      P1    
ATOM   1520  HB1 LYS P  96      62.207 -16.029 102.239  0.00  0.00      P1    
ATOM   1521  HB2 LYS P  96      61.886 -17.394 103.574  0.00  0.00      P1    
ATOM   1522  CG  LYS P  96      61.165 -15.351 103.809  0.00  0.00      P1    
ATOM   1523  HG1 LYS P  96      61.211 -15.325 104.918  0.00  0.00      P1    
ATOM   1524  HG2 LYS P  96      61.456 -14.391 103.332  0.00  0.00      P1    
ATOM   1525  CD  LYS P  96      59.745 -15.709 103.325  0.00  0.00      P1    
ATOM   1526  HD1 LYS P  96      59.817 -16.007 102.257  0.00  0.00      P1    
ATOM   1527  HD2 LYS P  96      59.284 -16.574 103.849  0.00  0.00      P1    
ATOM   1528  CE  LYS P  96      58.740 -14.525 103.609  0.00  0.00      P1    
ATOM   1529  HE1 LYS P  96      58.542 -14.521 104.702  0.00  0.00      P1    
ATOM   1530  HE2 LYS P  96      59.326 -13.628 103.314  0.00  0.00      P1    
ATOM   1531  NZ  LYS P  96      57.608 -14.677 102.728  0.00  0.00      P1    
ATOM   1532  HZ1 LYS P  96      57.857 -14.745 101.720  0.00  0.00      P1    
ATOM   1533  HZ2 LYS P  96      57.156 -15.593 102.926  0.00  0.00      P1    
ATOM   1534  HZ3 LYS P  96      56.865 -13.953 102.797  0.00  0.00      P1    
ATOM   1535  C   LYS P  96      64.608 -16.978 102.916  0.00  0.00      P1    
ATOM   1536  O   LYS P  96      65.123 -18.014 103.356  0.00  0.00      P1    
ATOM   1537  N   VAL P  97      64.971 -16.654 101.725  0.00  0.00      P1    
ATOM   1538  HN  VAL P  97      64.580 -15.872 101.246  0.00  0.00      P1    
ATOM   1539  CA  VAL P  97      65.868 -17.502 100.888  0.00  0.00      P1    
ATOM   1540  HA  VAL P  97      66.482 -18.095 101.549  0.00  0.00      P1    
ATOM   1541  CB  VAL P  97      65.111 -18.503 100.065  0.00  0.00      P1    
ATOM   1542  HB  VAL P  97      64.579 -19.106 100.831  0.00  0.00      P1    
ATOM   1543  CG1 VAL P  97      64.131 -17.753  99.150  0.00  0.00      P1    
ATOM   1544 HG11 VAL P  97      63.408 -17.110  99.698  0.00  0.00      P1    
ATOM   1545 HG12 VAL P  97      64.578 -17.038  98.426  0.00  0.00      P1    
ATOM   1546 HG13 VAL P  97      63.627 -18.565  98.584  0.00  0.00      P1    
ATOM   1547  CG2 VAL P  97      66.126 -19.425  99.278  0.00  0.00      P1    
ATOM   1548 HG21 VAL P  97      66.241 -19.045  98.240  0.00  0.00      P1    
ATOM   1549 HG22 VAL P  97      67.084 -19.451  99.840  0.00  0.00      P1    
ATOM   1550 HG23 VAL P  97      65.708 -20.453  99.227  0.00  0.00      P1    
ATOM   1551  C   VAL P  97      66.768 -16.603  99.983  0.00  0.00      P1    
ATOM   1552  O   VAL P  97      67.873 -17.069  99.681  0.00  0.00      P1    
ATOM   1553  N   GLN P  98      66.474 -15.244  99.771  0.00  0.00      P1    
ATOM   1554  HN  GLN P  98      65.658 -14.841 100.178  0.00  0.00      P1    
ATOM   1555  CA  GLN P  98      67.360 -14.421  98.962  0.00  0.00      P1    
ATOM   1556  HA  GLN P  98      67.551 -14.885  98.005  0.00  0.00      P1    
ATOM   1557  CB  GLN P  98      66.706 -12.980  98.768  0.00  0.00      P1    
ATOM   1558  HB1 GLN P  98      65.606 -13.139  98.754  0.00  0.00      P1    
ATOM   1559  HB2 GLN P  98      66.825 -12.344  99.671  0.00  0.00      P1    
ATOM   1560  CG  GLN P  98      67.203 -12.160  97.516  0.00  0.00      P1    
ATOM   1561  HG1 GLN P  98      68.191 -11.770  97.842  0.00  0.00      P1    
ATOM   1562  HG2 GLN P  98      67.303 -12.794  96.609  0.00  0.00      P1    
ATOM   1563  CD  GLN P  98      66.311 -10.932  97.171  0.00  0.00      P1    
ATOM   1564  OE1 GLN P  98      66.707  -9.784  97.187  0.00  0.00      P1    
ATOM   1565  NE2 GLN P  98      64.996 -11.260  96.928  0.00  0.00      P1    
ATOM   1566 HE21 GLN P  98      64.313 -10.533  96.997  0.00  0.00      P1    
ATOM   1567 HE22 GLN P  98      64.751 -12.156  96.557  0.00  0.00      P1    
ATOM   1568  C   GLN P  98      68.864 -14.323  99.565  0.00  0.00      P1    
ATOM   1569  O   GLN P  98      69.696 -14.339  98.678  0.00  0.00      P1    
ATOM   1570  N   PRO P  99      69.168 -14.180 100.854  0.00  0.00      P1    
ATOM   1571  CD  PRO P  99      68.263 -13.748 101.945  0.00  0.00      P1    
ATOM   1572  HD1 PRO P  99      67.410 -13.133 101.585  0.00  0.00      P1    
ATOM   1573  HD2 PRO P  99      67.970 -14.694 102.450  0.00  0.00      P1    
ATOM   1574  CA  PRO P  99      70.551 -14.047 101.276  0.00  0.00      P1    
ATOM   1575  HA  PRO P  99      71.119 -13.372 100.653  0.00  0.00      P1    
ATOM   1576  CB  PRO P  99      70.478 -13.599 102.784  0.00  0.00      P1    
ATOM   1577  HB1 PRO P  99      71.339 -12.909 102.914  0.00  0.00      P1    
ATOM   1578  HB2 PRO P  99      70.668 -14.432 103.495  0.00  0.00      P1    
ATOM   1579  CG  PRO P  99      69.086 -12.874 102.890  0.00  0.00      P1    
ATOM   1580  HG1 PRO P  99      69.182 -11.822 102.544  0.00  0.00      P1    
ATOM   1581  HG2 PRO P  99      68.726 -13.052 103.926  0.00  0.00      P1    
ATOM   1582  C   PRO P  99      71.229 -15.465 101.211  0.00  0.00      P1    
ATOM   1583  O   PRO P  99      72.427 -15.693 101.217  0.00  0.00      P1    
ATOM   1584  N   TYR P 100      70.372 -16.442 101.216  0.00  0.00      P1    
ATOM   1585  HN  TYR P 100      69.413 -16.179 101.139  0.00  0.00      P1    
ATOM   1586  CA  TYR P 100      70.781 -17.783 101.236  0.00  0.00      P1    
ATOM   1587  HA  TYR P 100      71.555 -17.923 101.977  0.00  0.00      P1    
ATOM   1588  CB  TYR P 100      69.665 -18.728 101.793  0.00  0.00      P1    
ATOM   1589  HB1 TYR P 100      69.554 -18.462 102.866  0.00  0.00      P1    
ATOM   1590  HB2 TYR P 100      68.712 -18.556 101.248  0.00  0.00      P1    
ATOM   1591  CG  TYR P 100      70.045 -20.182 101.894  0.00  0.00      P1    
ATOM   1592  CD1 TYR P 100      70.585 -20.797 103.062  0.00  0.00      P1    
ATOM   1593  HD1 TYR P 100      70.872 -20.199 103.914  0.00  0.00      P1    
ATOM   1594  CE1 TYR P 100      70.939 -22.171 103.128  0.00  0.00      P1    
ATOM   1595  HE1 TYR P 100      71.377 -22.588 104.023  0.00  0.00      P1    
ATOM   1596  CZ  TYR P 100      70.691 -22.909 102.007  0.00  0.00      P1    
ATOM   1597  OH  TYR P 100      71.071 -24.178 101.886  0.00  0.00      P1    
ATOM   1598  HH  TYR P 100      70.491 -24.639 101.275  0.00  0.00      P1    
ATOM   1599  CD2 TYR P 100      69.842 -21.002 100.727  0.00  0.00      P1    
ATOM   1600  HD2 TYR P 100      69.478 -20.637  99.778  0.00  0.00      P1    
ATOM   1601  CE2 TYR P 100      70.186 -22.320 100.791  0.00  0.00      P1    
ATOM   1602  HE2 TYR P 100      69.993 -22.795  99.840  0.00  0.00      P1    
ATOM   1603  C   TYR P 100      71.329 -18.183  99.871  0.00  0.00      P1    
ATOM   1604  O   TYR P 100      72.460 -18.637  99.749  0.00  0.00      P1    
ATOM   1605  N   LEU P 101      70.569 -17.838  98.786  0.00  0.00      P1    
ATOM   1606  HN  LEU P 101      69.670 -17.433  98.938  0.00  0.00      P1    
ATOM   1607  CA  LEU P 101      71.060 -17.876  97.449  0.00  0.00      P1    
ATOM   1608  HA  LEU P 101      71.320 -18.875  97.129  0.00  0.00      P1    
ATOM   1609  CB  LEU P 101      70.067 -17.172  96.498  0.00  0.00      P1    
ATOM   1610  HB1 LEU P 101      70.077 -16.146  96.924  0.00  0.00      P1    
ATOM   1611  HB2 LEU P 101      70.311 -17.135  95.414  0.00  0.00      P1    
ATOM   1612  CG  LEU P 101      68.632 -17.624  96.555  0.00  0.00      P1    
ATOM   1613  HG  LEU P 101      68.258 -17.609  97.600  0.00  0.00      P1    
ATOM   1614  CD1 LEU P 101      67.767 -16.751  95.614  0.00  0.00      P1    
ATOM   1615 HD11 LEU P 101      66.782 -17.260  95.551  0.00  0.00      P1    
ATOM   1616 HD12 LEU P 101      67.697 -15.706  95.985  0.00  0.00      P1    
ATOM   1617 HD13 LEU P 101      68.106 -16.841  94.560  0.00  0.00      P1    
ATOM   1618  CD2 LEU P 101      68.502 -19.096  96.088  0.00  0.00      P1    
ATOM   1619 HD21 LEU P 101      67.455 -19.338  95.805  0.00  0.00      P1    
ATOM   1620 HD22 LEU P 101      69.091 -19.247  95.158  0.00  0.00      P1    
ATOM   1621 HD23 LEU P 101      68.894 -19.846  96.808  0.00  0.00      P1    
ATOM   1622  C   LEU P 101      72.373 -17.150  97.181  0.00  0.00      P1    
ATOM   1623  O   LEU P 101      73.276 -17.655  96.585  0.00  0.00      P1    
ATOM   1624  N   ASP P 102      72.509 -15.944  97.759  0.00  0.00      P1    
ATOM   1625  HN  ASP P 102      71.771 -15.520  98.279  0.00  0.00      P1    
ATOM   1626  CA  ASP P 102      73.737 -15.104  97.782  0.00  0.00      P1    
ATOM   1627  HA  ASP P 102      73.859 -14.752  96.768  0.00  0.00      P1    
ATOM   1628  CB  ASP P 102      73.286 -13.907  98.533  0.00  0.00      P1    
ATOM   1629  HB1 ASP P 102      72.421 -13.430  98.024  0.00  0.00      P1    
ATOM   1630  HB2 ASP P 102      72.982 -14.136  99.577  0.00  0.00      P1    
ATOM   1631  CG  ASP P 102      74.255 -12.812  98.521  0.00  0.00      P1    
ATOM   1632  OD1 ASP P 102      74.726 -12.392  99.646  0.00  0.00      P1    
ATOM   1633  OD2 ASP P 102      74.625 -12.252  97.390  0.00  0.00      P1    
ATOM   1634  C   ASP P 102      74.963 -15.724  98.394  0.00  0.00      P1    
ATOM   1635  O   ASP P 102      76.050 -15.817  97.800  0.00  0.00      P1    
ATOM   1636  N   ASP P 103      74.814 -16.343  99.613  0.00  0.00      P1    
ATOM   1637  HN  ASP P 103      73.979 -16.290 100.156  0.00  0.00      P1    
ATOM   1638  CA  ASP P 103      75.752 -17.096 100.439  0.00  0.00      P1    
ATOM   1639  HA  ASP P 103      76.704 -16.602 100.315  0.00  0.00      P1    
ATOM   1640  CB  ASP P 103      75.232 -17.195 101.817  0.00  0.00      P1    
ATOM   1641  HB1 ASP P 103      74.134 -17.355 101.876  0.00  0.00      P1    
ATOM   1642  HB2 ASP P 103      75.741 -18.002 102.386  0.00  0.00      P1    
ATOM   1643  CG  ASP P 103      75.392 -15.884 102.490  0.00  0.00      P1    
ATOM   1644  OD1 ASP P 103      76.485 -15.274 102.450  0.00  0.00      P1    
ATOM   1645  OD2 ASP P 103      74.414 -15.440 103.126  0.00  0.00      P1    
ATOM   1646  C   ASP P 103      76.194 -18.414  99.701  0.00  0.00      P1    
ATOM   1647  O   ASP P 103      77.380 -18.746  99.626  0.00  0.00      P1    
ATOM   1648  N   PHE P 104      75.229 -19.198  99.040  0.00  0.00      P1    
ATOM   1649  HN  PHE P 104      74.328 -18.818  99.230  0.00  0.00      P1    
ATOM   1650  CA  PHE P 104      75.528 -20.322  98.227  0.00  0.00      P1    
ATOM   1651  HA  PHE P 104      76.178 -20.980  98.784  0.00  0.00      P1    
ATOM   1652  CB  PHE P 104      74.139 -20.959  97.922  0.00  0.00      P1    
ATOM   1653  HB1 PHE P 104      73.604 -20.939  98.896  0.00  0.00      P1    
ATOM   1654  HB2 PHE P 104      73.574 -20.364  97.174  0.00  0.00      P1    
ATOM   1655  CG  PHE P 104      74.332 -22.424  97.581  0.00  0.00      P1    
ATOM   1656  CD1 PHE P 104      74.403 -23.418  98.608  0.00  0.00      P1    
ATOM   1657  HD1 PHE P 104      74.232 -23.215  99.655  0.00  0.00      P1    
ATOM   1658  CE1 PHE P 104      74.457 -24.753  98.179  0.00  0.00      P1    
ATOM   1659  HE1 PHE P 104      74.502 -25.569  98.886  0.00  0.00      P1    
ATOM   1660  CZ  PHE P 104      74.608 -25.140  96.821  0.00  0.00      P1    
ATOM   1661  HZ  PHE P 104      74.506 -26.179  96.543  0.00  0.00      P1    
ATOM   1662  CD2 PHE P 104      74.525 -22.808  96.268  0.00  0.00      P1    
ATOM   1663  HD2 PHE P 104      74.665 -22.030  95.533  0.00  0.00      P1    
ATOM   1664  CE2 PHE P 104      74.717 -24.121  95.881  0.00  0.00      P1    
ATOM   1665  HE2 PHE P 104      74.948 -24.331  94.847  0.00  0.00      P1    
ATOM   1666  C   PHE P 104      76.275 -19.996  96.969  0.00  0.00      P1    
ATOM   1667  O   PHE P 104      77.054 -20.773  96.468  0.00  0.00      P1    
ATOM   1668  N   GLN P 105      76.030 -18.747  96.469  0.00  0.00      P1    
ATOM   1669  HN  GLN P 105      75.233 -18.267  96.829  0.00  0.00      P1    
ATOM   1670  CA  GLN P 105      76.693 -18.205  95.283  0.00  0.00      P1    
ATOM   1671  HA  GLN P 105      76.589 -18.945  94.503  0.00  0.00      P1    
ATOM   1672  CB  GLN P 105      75.956 -17.042  94.768  0.00  0.00      P1    
ATOM   1673  HB1 GLN P 105      74.862 -17.232  94.748  0.00  0.00      P1    
ATOM   1674  HB2 GLN P 105      76.120 -16.168  95.435  0.00  0.00      P1    
ATOM   1675  CG  GLN P 105      76.440 -16.457  93.458  0.00  0.00      P1    
ATOM   1676  HG1 GLN P 105      77.486 -16.094  93.541  0.00  0.00      P1    
ATOM   1677  HG2 GLN P 105      76.388 -17.164  92.602  0.00  0.00      P1    
ATOM   1678  CD  GLN P 105      75.507 -15.329  93.015  0.00  0.00      P1    
ATOM   1679  OE1 GLN P 105      74.776 -15.431  92.003  0.00  0.00      P1    
ATOM   1680  NE2 GLN P 105      75.521 -14.262  93.764  0.00  0.00      P1    
ATOM   1681 HE21 GLN P 105      74.846 -13.538  93.620  0.00  0.00      P1    
ATOM   1682 HE22 GLN P 105      76.344 -14.081  94.303  0.00  0.00      P1    
ATOM   1683  C   GLN P 105      78.189 -17.973  95.483  0.00  0.00      P1    
ATOM   1684  O   GLN P 105      79.073 -18.228  94.632  0.00  0.00      P1    
ATOM   1685  N   LYS P 106      78.571 -17.458  96.674  0.00  0.00      P1    
ATOM   1686  HN  LYS P 106      77.898 -17.294  97.391  0.00  0.00      P1    
ATOM   1687  CA  LYS P 106      79.930 -17.199  97.125  0.00  0.00      P1    
ATOM   1688  HA  LYS P 106      80.583 -16.590  96.519  0.00  0.00      P1    
ATOM   1689  CB  LYS P 106      79.762 -16.603  98.578  0.00  0.00      P1    
ATOM   1690  HB1 LYS P 106      79.017 -17.241  99.098  0.00  0.00      P1    
ATOM   1691  HB2 LYS P 106      80.646 -16.715  99.242  0.00  0.00      P1    
ATOM   1692  CG  LYS P 106      79.349 -15.123  98.565  0.00  0.00      P1    
ATOM   1693  HG1 LYS P 106      79.962 -14.412  97.972  0.00  0.00      P1    
ATOM   1694  HG2 LYS P 106      78.372 -15.101  98.038  0.00  0.00      P1    
ATOM   1695  CD  LYS P 106      79.139 -14.781  99.995  0.00  0.00      P1    
ATOM   1696  HD1 LYS P 106      78.786 -15.699 100.513  0.00  0.00      P1    
ATOM   1697  HD2 LYS P 106      80.151 -14.651 100.436  0.00  0.00      P1    
ATOM   1698  CE  LYS P 106      78.268 -13.561 100.124  0.00  0.00      P1    
ATOM   1699  HE1 LYS P 106      78.702 -12.626  99.710  0.00  0.00      P1    
ATOM   1700  HE2 LYS P 106      77.288 -13.720  99.625  0.00  0.00      P1    
ATOM   1701  NZ  LYS P 106      78.028 -13.386 101.583  0.00  0.00      P1    
ATOM   1702  HZ1 LYS P 106      77.459 -12.542 101.796  0.00  0.00      P1    
ATOM   1703  HZ2 LYS P 106      77.431 -14.192 101.858  0.00  0.00      P1    
ATOM   1704  HZ3 LYS P 106      78.950 -13.361 102.063  0.00  0.00      P1    
ATOM   1705  C   LYS P 106      80.738 -18.454  97.215  0.00  0.00      P1    
ATOM   1706  O   LYS P 106      81.915 -18.483  96.808  0.00  0.00      P1    
ATOM   1707  N   LYS P 107      80.141 -19.557  97.729  0.00  0.00      P1    
ATOM   1708  HN  LYS P 107      79.174 -19.469  97.953  0.00  0.00      P1    
ATOM   1709  CA  LYS P 107      80.883 -20.860  97.775  0.00  0.00      P1    
ATOM   1710  HA  LYS P 107      81.880 -20.636  98.124  0.00  0.00      P1    
ATOM   1711  CB  LYS P 107      80.156 -21.883  98.636  0.00  0.00      P1    
ATOM   1712  HB1 LYS P 107      80.189 -21.362  99.616  0.00  0.00      P1    
ATOM   1713  HB2 LYS P 107      79.099 -21.942  98.296  0.00  0.00      P1    
ATOM   1714  CG  LYS P 107      80.784 -23.252  98.815  0.00  0.00      P1    
ATOM   1715  HG1 LYS P 107      80.344 -23.775  99.691  0.00  0.00      P1    
ATOM   1716  HG2 LYS P 107      80.602 -23.867  97.908  0.00  0.00      P1    
ATOM   1717  CD  LYS P 107      82.326 -23.212  99.013  0.00  0.00      P1    
ATOM   1718  HD1 LYS P 107      82.905 -22.899  98.117  0.00  0.00      P1    
ATOM   1719  HD2 LYS P 107      82.475 -22.414  99.771  0.00  0.00      P1    
ATOM   1720  CE  LYS P 107      82.886 -24.556  99.591  0.00  0.00      P1    
ATOM   1721  HE1 LYS P 107      82.482 -24.854 100.582  0.00  0.00      P1    
ATOM   1722  HE2 LYS P 107      82.672 -25.291  98.786  0.00  0.00      P1    
ATOM   1723  NZ  LYS P 107      84.363 -24.432  99.736  0.00  0.00      P1    
ATOM   1724  HZ1 LYS P 107      84.765 -24.872 100.588  0.00  0.00      P1    
ATOM   1725  HZ2 LYS P 107      84.823 -24.911  98.935  0.00  0.00      P1    
ATOM   1726  HZ3 LYS P 107      84.678 -23.454  99.894  0.00  0.00      P1    
ATOM   1727  C   LYS P 107      81.045 -21.507  96.376  0.00  0.00      P1    
ATOM   1728  O   LYS P 107      82.073 -22.008  95.996  0.00  0.00      P1    
ATOM   1729  N   TRP P 108      80.016 -21.453  95.525  0.00  0.00      P1    
ATOM   1730  HN  TRP P 108      79.179 -21.000  95.820  0.00  0.00      P1    
ATOM   1731  CA  TRP P 108      80.094 -21.869  94.137  0.00  0.00      P1    
ATOM   1732  HA  TRP P 108      80.578 -22.826  94.008  0.00  0.00      P1    
ATOM   1733  CB  TRP P 108      78.730 -21.691  93.413  0.00  0.00      P1    
ATOM   1734  HB1 TRP P 108      77.977 -22.321  93.933  0.00  0.00      P1    
ATOM   1735  HB2 TRP P 108      78.418 -20.630  93.522  0.00  0.00      P1    
ATOM   1736  CG  TRP P 108      78.698 -22.183  91.944  0.00  0.00      P1    
ATOM   1737  CD1 TRP P 108      78.343 -21.308  90.930  0.00  0.00      P1    
ATOM   1738  HD1 TRP P 108      77.871 -20.337  90.929  0.00  0.00      P1    
ATOM   1739  NE1 TRP P 108      78.449 -22.033  89.748  0.00  0.00      P1    
ATOM   1740  HE1 TRP P 108      78.031 -21.679  88.941  0.00  0.00      P1    
ATOM   1741  CE2 TRP P 108      78.997 -23.295  90.023  0.00  0.00      P1    
ATOM   1742  CD2 TRP P 108      79.193 -23.388  91.402  0.00  0.00      P1    
ATOM   1743  CE3 TRP P 108      79.768 -24.462  92.025  0.00  0.00      P1    
ATOM   1744  HE3 TRP P 108      79.856 -24.555  93.098  0.00  0.00      P1    
ATOM   1745  CZ3 TRP P 108      80.126 -25.524  91.197  0.00  0.00      P1    
ATOM   1746  HZ3 TRP P 108      80.733 -26.329  91.583  0.00  0.00      P1    
ATOM   1747  CZ2 TRP P 108      79.230 -24.309  89.169  0.00  0.00      P1    
ATOM   1748  HZ2 TRP P 108      79.041 -24.246  88.108  0.00  0.00      P1    
ATOM   1749  CH2 TRP P 108      79.964 -25.376  89.773  0.00  0.00      P1    
ATOM   1750  HH2 TRP P 108      80.319 -26.010  88.974  0.00  0.00      P1    
ATOM   1751  C   TRP P 108      81.136 -21.010  93.400  0.00  0.00      P1    
ATOM   1752  O   TRP P 108      81.947 -21.561  92.652  0.00  0.00      P1    
ATOM   1753  N   GLN P 109      81.239 -19.638  93.639  0.00  0.00      P1    
ATOM   1754  HN  GLN P 109      80.568 -19.142  94.184  0.00  0.00      P1    
ATOM   1755  CA  GLN P 109      82.276 -18.841  93.121  0.00  0.00      P1    
ATOM   1756  HA  GLN P 109      82.293 -18.821  92.042  0.00  0.00      P1    
ATOM   1757  CB  GLN P 109      82.025 -17.335  93.498  0.00  0.00      P1    
ATOM   1758  HB1 GLN P 109      81.006 -16.965  93.253  0.00  0.00      P1    
ATOM   1759  HB2 GLN P 109      82.129 -17.257  94.601  0.00  0.00      P1    
ATOM   1760  CG  GLN P 109      83.042 -16.452  92.787  0.00  0.00      P1    
ATOM   1761  HG1 GLN P 109      83.005 -15.461  93.287  0.00  0.00      P1    
ATOM   1762  HG2 GLN P 109      84.019 -16.975  92.863  0.00  0.00      P1    
ATOM   1763  CD  GLN P 109      82.764 -16.316  91.260  0.00  0.00      P1    
ATOM   1764  OE1 GLN P 109      83.748 -16.577  90.531  0.00  0.00      P1    
ATOM   1765  NE2 GLN P 109      81.641 -15.919  90.704  0.00  0.00      P1    
ATOM   1766 HE21 GLN P 109      81.697 -15.897  89.706  0.00  0.00      P1    
ATOM   1767 HE22 GLN P 109      80.828 -15.769  91.266  0.00  0.00      P1    
ATOM   1768  C   GLN P 109      83.652 -19.240  93.726  0.00  0.00      P1    
ATOM   1769  O   GLN P 109      84.615 -19.352  93.074  0.00  0.00      P1    
ATOM   1770  N   GLU P 110      83.633 -19.537  95.025  0.00  0.00      P1    
ATOM   1771  HN  GLU P 110      82.824 -19.528  95.607  0.00  0.00      P1    
ATOM   1772  CA  GLU P 110      84.897 -19.964  95.692  0.00  0.00      P1    
ATOM   1773  HA  GLU P 110      85.651 -19.195  95.606  0.00  0.00      P1    
ATOM   1774  CB  GLU P 110      84.672 -20.224  97.226  0.00  0.00      P1    
ATOM   1775  HB1 GLU P 110      84.395 -19.284  97.749  0.00  0.00      P1    
ATOM   1776  HB2 GLU P 110      83.857 -20.977  97.284  0.00  0.00      P1    
ATOM   1777  CG  GLU P 110      85.835 -20.804  98.001  0.00  0.00      P1    
ATOM   1778  HG1 GLU P 110      86.072 -21.793  97.553  0.00  0.00      P1    
ATOM   1779  HG2 GLU P 110      86.636 -20.034  98.000  0.00  0.00      P1    
ATOM   1780  CD  GLU P 110      85.511 -20.987  99.495  0.00  0.00      P1    
ATOM   1781  OE1 GLU P 110      85.045 -19.988 100.146  0.00  0.00      P1    
ATOM   1782  OE2 GLU P 110      85.654 -22.171  99.943  0.00  0.00      P1    
ATOM   1783  C   GLU P 110      85.534 -21.221  95.018  0.00  0.00      P1    
ATOM   1784  O   GLU P 110      86.670 -21.101  94.490  0.00  0.00      P1    
ATOM   1785  N   GLU P 111      84.829 -22.346  94.809  0.00  0.00      P1    
ATOM   1786  HN  GLU P 111      83.861 -22.432  95.030  0.00  0.00      P1    
ATOM   1787  CA  GLU P 111      85.333 -23.514  94.057  0.00  0.00      P1    
ATOM   1788  HA  GLU P 111      86.197 -23.908  94.572  0.00  0.00      P1    
ATOM   1789  CB  GLU P 111      84.424 -24.722  94.151  0.00  0.00      P1    
ATOM   1790  HB1 GLU P 111      83.464 -24.499  93.638  0.00  0.00      P1    
ATOM   1791  HB2 GLU P 111      84.702 -25.593  93.519  0.00  0.00      P1    
ATOM   1792  CG  GLU P 111      84.073 -25.195  95.594  0.00  0.00      P1    
ATOM   1793  HG1 GLU P 111      83.595 -24.429  96.240  0.00  0.00      P1    
ATOM   1794  HG2 GLU P 111      83.297 -25.982  95.483  0.00  0.00      P1    
ATOM   1795  CD  GLU P 111      85.108 -25.863  96.363  0.00  0.00      P1    
ATOM   1796  OE1 GLU P 111      85.643 -26.936  95.960  0.00  0.00      P1    
ATOM   1797  OE2 GLU P 111      85.339 -25.404  97.476  0.00  0.00      P1    
ATOM   1798  C   GLU P 111      85.750 -23.302  92.565  0.00  0.00      P1    
ATOM   1799  O   GLU P 111      86.652 -23.862  92.073  0.00  0.00      P1    
ATOM   1800  N   MET P 112      85.001 -22.403  91.774  0.00  0.00      P1    
ATOM   1801  HN  MET P 112      84.110 -22.113  92.115  0.00  0.00      P1    
ATOM   1802  CA  MET P 112      85.380 -21.919  90.409  0.00  0.00      P1    
ATOM   1803  HA  MET P 112      85.569 -22.714  89.702  0.00  0.00      P1    
ATOM   1804  CB  MET P 112      84.155 -21.098  89.918  0.00  0.00      P1    
ATOM   1805  HB1 MET P 112      83.215 -21.648  90.138  0.00  0.00      P1    
ATOM   1806  HB2 MET P 112      84.121 -20.113  90.431  0.00  0.00      P1    
ATOM   1807  CG  MET P 112      84.154 -20.672  88.457  0.00  0.00      P1    
ATOM   1808  HG1 MET P 112      85.132 -20.167  88.306  0.00  0.00      P1    
ATOM   1809  HG2 MET P 112      84.338 -21.614  87.897  0.00  0.00      P1    
ATOM   1810  SD  MET P 112      82.661 -19.788  87.919  0.00  0.00      P1    
ATOM   1811  CE  MET P 112      81.465 -21.118  88.356  0.00  0.00      P1    
ATOM   1812  HE1 MET P 112      80.762 -21.322  87.521  0.00  0.00      P1    
ATOM   1813  HE2 MET P 112      81.991 -22.071  88.579  0.00  0.00      P1    
ATOM   1814  HE3 MET P 112      80.866 -20.818  89.243  0.00  0.00      P1    
ATOM   1815  C   MET P 112      86.584 -21.085  90.416  0.00  0.00      P1    
ATOM   1816  O   MET P 112      87.370 -21.218  89.462  0.00  0.00      P1    
ATOM   1817  N   GLU P 113      86.812 -20.255  91.446  0.00  0.00      P1    
ATOM   1818  HN  GLU P 113      86.077 -20.042  92.084  0.00  0.00      P1    
ATOM   1819  CA  GLU P 113      88.042 -19.532  91.680  0.00  0.00      P1    
ATOM   1820  HA  GLU P 113      88.345 -19.055  90.759  0.00  0.00      P1    
ATOM   1821  CB  GLU P 113      87.872 -18.514  92.834  0.00  0.00      P1    
ATOM   1822  HB1 GLU P 113      87.146 -18.998  93.521  0.00  0.00      P1    
ATOM   1823  HB2 GLU P 113      88.877 -18.318  93.265  0.00  0.00      P1    
ATOM   1824  CG  GLU P 113      87.239 -17.248  92.293  0.00  0.00      P1    
ATOM   1825  HG1 GLU P 113      86.293 -17.569  91.807  0.00  0.00      P1    
ATOM   1826  HG2 GLU P 113      86.919 -16.561  93.105  0.00  0.00      P1    
ATOM   1827  CD  GLU P 113      88.063 -16.426  91.347  0.00  0.00      P1    
ATOM   1828  OE1 GLU P 113      87.923 -16.541  90.064  0.00  0.00      P1    
ATOM   1829  OE2 GLU P 113      88.880 -15.622  91.778  0.00  0.00      P1    
ATOM   1830  C   GLU P 113      89.215 -20.483  92.006  0.00  0.00      P1    
ATOM   1831  O   GLU P 113      90.263 -20.485  91.380  0.00  0.00      P1    
ATOM   1832  N   LEU P 114      88.906 -21.512  92.888  0.00  0.00      P1    
ATOM   1833  HN  LEU P 114      87.983 -21.397  93.247  0.00  0.00      P1    
ATOM   1834  CA  LEU P 114      89.843 -22.648  93.142  0.00  0.00      P1    
ATOM   1835  HA  LEU P 114      90.772 -22.179  93.430  0.00  0.00      P1    
ATOM   1836  CB  LEU P 114      89.450 -23.714  94.252  0.00  0.00      P1    
ATOM   1837  HB1 LEU P 114      88.554 -24.233  93.848  0.00  0.00      P1    
ATOM   1838  HB2 LEU P 114      90.247 -24.487  94.290  0.00  0.00      P1    
ATOM   1839  CG  LEU P 114      89.152 -23.181  95.604  0.00  0.00      P1    
ATOM   1840  HG  LEU P 114      88.475 -22.323  95.404  0.00  0.00      P1    
ATOM   1841  CD1 LEU P 114      88.449 -24.199  96.393  0.00  0.00      P1    
ATOM   1842 HD11 LEU P 114      87.770 -24.804  95.754  0.00  0.00      P1    
ATOM   1843 HD12 LEU P 114      89.183 -24.853  96.910  0.00  0.00      P1    
ATOM   1844 HD13 LEU P 114      87.781 -23.873  97.219  0.00  0.00      P1    
ATOM   1845  CD2 LEU P 114      90.360 -22.607  96.300  0.00  0.00      P1    
ATOM   1846 HD21 LEU P 114      91.187 -23.309  96.540  0.00  0.00      P1    
ATOM   1847 HD22 LEU P 114      90.899 -21.903  95.631  0.00  0.00      P1    
ATOM   1848 HD23 LEU P 114      90.086 -22.173  97.285  0.00  0.00      P1    
ATOM   1849  C   LEU P 114      90.192 -23.434  91.887  0.00  0.00      P1    
ATOM   1850  O   LEU P 114      91.351 -23.854  91.832  0.00  0.00      P1    
ATOM   1851  N   TYR P 115      89.257 -23.702  90.912  0.00  0.00      P1    
ATOM   1852  HN  TYR P 115      88.283 -23.702  91.128  0.00  0.00      P1    
ATOM   1853  CA  TYR P 115      89.630 -24.373  89.698  0.00  0.00      P1    
ATOM   1854  HA  TYR P 115      90.265 -25.190  90.008  0.00  0.00      P1    
ATOM   1855  CB  TYR P 115      88.287 -24.890  89.091  0.00  0.00      P1    
ATOM   1856  HB1 TYR P 115      87.606 -25.268  89.883  0.00  0.00      P1    
ATOM   1857  HB2 TYR P 115      87.799 -23.971  88.701  0.00  0.00      P1    
ATOM   1858  CG  TYR P 115      88.221 -25.842  87.926  0.00  0.00      P1    
ATOM   1859  CD1 TYR P 115      89.211 -26.816  87.702  0.00  0.00      P1    
ATOM   1860  HD1 TYR P 115      90.033 -26.931  88.394  0.00  0.00      P1    
ATOM   1861  CE1 TYR P 115      89.111 -27.689  86.621  0.00  0.00      P1    
ATOM   1862  HE1 TYR P 115      89.871 -28.447  86.499  0.00  0.00      P1    
ATOM   1863  CZ  TYR P 115      88.018 -27.675  85.781  0.00  0.00      P1    
ATOM   1864  OH  TYR P 115      88.059 -28.555  84.739  0.00  0.00      P1    
ATOM   1865  HH  TYR P 115      87.208 -28.377  84.334  0.00  0.00      P1    
ATOM   1866  CD2 TYR P 115      87.072 -25.807  87.003  0.00  0.00      P1    
ATOM   1867  HD2 TYR P 115      86.250 -25.116  87.112  0.00  0.00      P1    
ATOM   1868  CE2 TYR P 115      87.004 -26.787  86.028  0.00  0.00      P1    
ATOM   1869  HE2 TYR P 115      86.153 -26.820  85.363  0.00  0.00      P1    
ATOM   1870  C   TYR P 115      90.464 -23.686  88.801  0.00  0.00      P1    
ATOM   1871  O   TYR P 115      91.279 -24.346  88.159  0.00  0.00      P1    
ATOM   1872  N   ARG P 116      90.274 -22.355  88.527  0.00  0.00      P1    
ATOM   1873  HN  ARG P 116      89.494 -21.996  89.034  0.00  0.00      P1    
ATOM   1874  CA  ARG P 116      91.097 -21.627  87.529  0.00  0.00      P1    
ATOM   1875  HA  ARG P 116      91.002 -22.142  86.584  0.00  0.00      P1    
ATOM   1876  CB  ARG P 116      90.687 -20.102  87.284  0.00  0.00      P1    
ATOM   1877  HB1 ARG P 116      91.475 -19.657  86.639  0.00  0.00      P1    
ATOM   1878  HB2 ARG P 116      89.683 -20.046  86.813  0.00  0.00      P1    
ATOM   1879  CG  ARG P 116      90.654 -19.126  88.538  0.00  0.00      P1    
ATOM   1880  HG1 ARG P 116      89.773 -19.406  89.155  0.00  0.00      P1    
ATOM   1881  HG2 ARG P 116      91.640 -19.272  89.030  0.00  0.00      P1    
ATOM   1882  CD  ARG P 116      90.649 -17.708  88.138  0.00  0.00      P1    
ATOM   1883  HD1 ARG P 116      91.482 -17.364  87.488  0.00  0.00      P1    
ATOM   1884  HD2 ARG P 116      89.720 -17.444  87.589  0.00  0.00      P1    
ATOM   1885  NE  ARG P 116      90.580 -16.902  89.387  0.00  0.00      P1    
ATOM   1886  HE  ARG P 116      89.685 -16.924  89.833  0.00  0.00      P1    
ATOM   1887  CZ  ARG P 116      91.502 -16.018  89.783  0.00  0.00      P1    
ATOM   1888  NH1 ARG P 116      92.808 -16.221  89.453  0.00  0.00      P1    
ATOM   1889 HH11 ARG P 116      93.575 -15.674  89.789  0.00  0.00      P1    
ATOM   1890 HH12 ARG P 116      92.995 -17.052  88.929  0.00  0.00      P1    
ATOM   1891  NH2 ARG P 116      91.258 -15.035  90.669  0.00  0.00      P1    
ATOM   1892 HH21 ARG P 116      91.990 -14.521  91.115  0.00  0.00      P1    
ATOM   1893 HH22 ARG P 116      90.344 -15.021  91.076  0.00  0.00      P1    
ATOM   1894  C   ARG P 116      92.590 -21.711  87.899  0.00  0.00      P1    
ATOM   1895  O   ARG P 116      93.511 -21.816  87.043  0.00  0.00      P1    
ATOM   1896  N   GLN P 117      92.871 -21.600  89.179  0.00  0.00      P1    
ATOM   1897  HN  GLN P 117      92.034 -21.388  89.677  0.00  0.00      P1    
ATOM   1898  CA  GLN P 117      94.180 -21.847  89.821  0.00  0.00      P1    
ATOM   1899  HA  GLN P 117      94.891 -21.279  89.238  0.00  0.00      P1    
ATOM   1900  CB  GLN P 117      94.188 -21.428  91.274  0.00  0.00      P1    
ATOM   1901  HB1 GLN P 117      93.529 -22.162  91.784  0.00  0.00      P1    
ATOM   1902  HB2 GLN P 117      95.186 -21.696  91.682  0.00  0.00      P1    
ATOM   1903  CG  GLN P 117      93.699 -20.026  91.546  0.00  0.00      P1    
ATOM   1904  HG1 GLN P 117      94.411 -19.337  91.043  0.00  0.00      P1    
ATOM   1905  HG2 GLN P 117      92.718 -19.817  91.067  0.00  0.00      P1    
ATOM   1906  CD  GLN P 117      93.597 -19.760  92.987  0.00  0.00      P1    
ATOM   1907  OE1 GLN P 117      94.482 -19.371  93.697  0.00  0.00      P1    
ATOM   1908  NE2 GLN P 117      92.456 -20.190  93.534  0.00  0.00      P1    
ATOM   1909 HE21 GLN P 117      92.461 -20.298  94.528  0.00  0.00      P1    
ATOM   1910 HE22 GLN P 117      91.732 -20.491  92.913  0.00  0.00      P1    
ATOM   1911  C   GLN P 117      94.784 -23.236  89.526  0.00  0.00      P1    
ATOM   1912  O   GLN P 117      96.003 -23.397  89.596  0.00  0.00      P1    
ATOM   1913  N   LYS P 118      93.985 -24.223  89.249  0.00  0.00      P1    
ATOM   1914  HN  LYS P 118      92.992 -24.146  89.275  0.00  0.00      P1    
ATOM   1915  CA  LYS P 118      94.430 -25.575  88.947  0.00  0.00      P1    
ATOM   1916  HA  LYS P 118      95.289 -25.734  89.582  0.00  0.00      P1    
ATOM   1917  CB  LYS P 118      93.250 -26.495  89.378  0.00  0.00      P1    
ATOM   1918  HB1 LYS P 118      92.745 -25.947  90.202  0.00  0.00      P1    
ATOM   1919  HB2 LYS P 118      92.589 -26.679  88.504  0.00  0.00      P1    
ATOM   1920  CG  LYS P 118      93.665 -27.876  89.841  0.00  0.00      P1    
ATOM   1921  HG1 LYS P 118      92.750 -28.472  90.042  0.00  0.00      P1    
ATOM   1922  HG2 LYS P 118      94.390 -28.354  89.147  0.00  0.00      P1    
ATOM   1923  CD  LYS P 118      94.427 -27.901  91.187  0.00  0.00      P1    
ATOM   1924  HD1 LYS P 118      95.331 -27.260  91.103  0.00  0.00      P1    
ATOM   1925  HD2 LYS P 118      93.870 -27.359  91.981  0.00  0.00      P1    
ATOM   1926  CE  LYS P 118      94.883 -29.296  91.617  0.00  0.00      P1    
ATOM   1927  HE1 LYS P 118      94.162 -30.003  92.080  0.00  0.00      P1    
ATOM   1928  HE2 LYS P 118      95.379 -29.905  90.831  0.00  0.00      P1    
ATOM   1929  NZ  LYS P 118      95.908 -29.092  92.657  0.00  0.00      P1    
ATOM   1930  HZ1 LYS P 118      96.460 -28.219  92.540  0.00  0.00      P1    
ATOM   1931  HZ2 LYS P 118      95.468 -29.001  93.595  0.00  0.00      P1    
ATOM   1932  HZ3 LYS P 118      96.439 -29.984  92.722  0.00  0.00      P1    
ATOM   1933  C   LYS P 118      94.812 -25.847  87.479  0.00  0.00      P1    
ATOM   1934  O   LYS P 118      95.575 -26.760  87.112  0.00  0.00      P1    
ATOM   1935  N   VAL P 119      94.249 -24.964  86.592  0.00  0.00      P1    
ATOM   1936  HN  VAL P 119      93.480 -24.426  86.930  0.00  0.00      P1    
ATOM   1937  CA  VAL P 119      94.635 -24.844  85.182  0.00  0.00      P1    
ATOM   1938  HA  VAL P 119      94.627 -25.805  84.690  0.00  0.00      P1    
ATOM   1939  CB  VAL P 119      93.636 -23.999  84.443  0.00  0.00      P1    
ATOM   1940  HB  VAL P 119      93.507 -23.044  84.997  0.00  0.00      P1    
ATOM   1941  CG1 VAL P 119      94.041 -23.619  82.991  0.00  0.00      P1    
ATOM   1942 HG11 VAL P 119      95.095 -23.283  82.878  0.00  0.00      P1    
ATOM   1943 HG12 VAL P 119      94.021 -24.531  82.357  0.00  0.00      P1    
ATOM   1944 HG13 VAL P 119      93.417 -22.845  82.495  0.00  0.00      P1    
ATOM   1945  CG2 VAL P 119      92.160 -24.463  84.613  0.00  0.00      P1    
ATOM   1946 HG21 VAL P 119      91.489 -23.608  84.383  0.00  0.00      P1    
ATOM   1947 HG22 VAL P 119      91.914 -25.359  84.004  0.00  0.00      P1    
ATOM   1948 HG23 VAL P 119      91.931 -24.841  85.633  0.00  0.00      P1    
ATOM   1949  C   VAL P 119      96.107 -24.345  84.992  0.00  0.00      P1    
ATOM   1950  O   VAL P 119      96.886 -24.799  84.141  0.00  0.00      P1    
ATOM   1951  N   GLU P 120      96.526 -23.436  85.925  0.00  0.00      P1    
ATOM   1952  HN  GLU P 120      95.851 -23.116  86.585  0.00  0.00      P1    
ATOM   1953  CA  GLU P 120      97.858 -22.876  86.067  0.00  0.00      P1    
ATOM   1954  HA  GLU P 120      98.174 -22.309  85.203  0.00  0.00      P1    
ATOM   1955  CB  GLU P 120      97.953 -21.740  87.077  0.00  0.00      P1    
ATOM   1956  HB1 GLU P 120      97.865 -22.026  88.147  0.00  0.00      P1    
ATOM   1957  HB2 GLU P 120      98.857 -21.094  87.066  0.00  0.00      P1    
ATOM   1958  CG  GLU P 120      96.835 -20.688  86.857  0.00  0.00      P1    
ATOM   1959  HG1 GLU P 120      97.022 -20.307  85.830  0.00  0.00      P1    
ATOM   1960  HG2 GLU P 120      95.789 -21.045  86.966  0.00  0.00      P1    
ATOM   1961  CD  GLU P 120      96.939 -19.419  87.766  0.00  0.00      P1    
ATOM   1962  OE1 GLU P 120      96.158 -19.167  88.663  0.00  0.00      P1    
ATOM   1963  OE2 GLU P 120      98.101 -18.868  87.758  0.00  0.00      P1    
ATOM   1964  C   GLU P 120      99.077 -23.854  86.176  0.00  0.00      P1    
ATOM   1965  O   GLU P 120     100.050 -23.618  85.443  0.00  0.00      P1    
ATOM   1966  N   PRO P 121      99.106 -24.958  86.989  0.00  0.00      P1    
ATOM   1967  CD  PRO P 121      98.382 -24.957  88.242  0.00  0.00      P1    
ATOM   1968  HD1 PRO P 121      98.537 -24.025  88.827  0.00  0.00      P1    
ATOM   1969  HD2 PRO P 121      97.303 -25.168  88.085  0.00  0.00      P1    
ATOM   1970  CA  PRO P 121     100.163 -25.927  87.018  0.00  0.00      P1    
ATOM   1971  HA  PRO P 121     101.055 -25.420  87.356  0.00  0.00      P1    
ATOM   1972  CB  PRO P 121      99.594 -26.989  87.977  0.00  0.00      P1    
ATOM   1973  HB1 PRO P 121     100.427 -27.560  88.441  0.00  0.00      P1    
ATOM   1974  HB2 PRO P 121      98.806 -27.584  87.469  0.00  0.00      P1    
ATOM   1975  CG  PRO P 121      99.043 -26.143  88.996  0.00  0.00      P1    
ATOM   1976  HG1 PRO P 121      98.267 -26.607  89.642  0.00  0.00      P1    
ATOM   1977  HG2 PRO P 121      99.929 -25.772  89.553  0.00  0.00      P1    
ATOM   1978  C   PRO P 121     100.499 -26.502  85.615  0.00  0.00      P1    
ATOM   1979  O   PRO P 121     101.650 -26.932  85.405  0.00  0.00      P1    
ATOM   1980  N   LEU P 122      99.571 -26.482  84.637  0.00  0.00      P1    
ATOM   1981  HN  LEU P 122      98.626 -26.215  84.809  0.00  0.00      P1    
ATOM   1982  CA  LEU P 122      99.874 -27.132  83.335  0.00  0.00      P1    
ATOM   1983  HA  LEU P 122     100.505 -27.962  83.616  0.00  0.00      P1    
ATOM   1984  CB  LEU P 122      98.564 -27.495  82.611  0.00  0.00      P1    
ATOM   1985  HB1 LEU P 122      97.979 -26.550  82.610  0.00  0.00      P1    
ATOM   1986  HB2 LEU P 122      98.947 -27.717  81.592  0.00  0.00      P1    
ATOM   1987  CG  LEU P 122      97.836 -28.766  83.145  0.00  0.00      P1    
ATOM   1988  HG  LEU P 122      97.956 -28.915  84.239  0.00  0.00      P1    
ATOM   1989  CD1 LEU P 122      96.343 -28.663  82.811  0.00  0.00      P1    
ATOM   1990 HD11 LEU P 122      95.859 -27.729  83.169  0.00  0.00      P1    
ATOM   1991 HD12 LEU P 122      96.149 -28.697  81.717  0.00  0.00      P1    
ATOM   1992 HD13 LEU P 122      95.808 -29.569  83.167  0.00  0.00      P1    
ATOM   1993  CD2 LEU P 122      98.426 -29.971  82.360  0.00  0.00      P1    
ATOM   1994 HD21 LEU P 122      97.789 -30.873  82.484  0.00  0.00      P1    
ATOM   1995 HD22 LEU P 122      98.299 -29.700  81.290  0.00  0.00      P1    
ATOM   1996 HD23 LEU P 122      99.452 -30.275  82.659  0.00  0.00      P1    
ATOM   1997  C   LEU P 122     100.611 -26.079  82.510  0.00  0.00      P1    
ATOM   1998  O   LEU P 122     101.309 -26.415  81.566  0.00  0.00      P1    
ATOM   1999  N   ARG P 123     100.455 -24.778  82.753  0.00  0.00      P1    
ATOM   2000  HN  ARG P 123      99.931 -24.547  83.569  0.00  0.00      P1    
ATOM   2001  CA  ARG P 123     101.107 -23.612  82.018  0.00  0.00      P1    
ATOM   2002  HA  ARG P 123     101.069 -23.774  80.951  0.00  0.00      P1    
ATOM   2003  CB  ARG P 123     100.372 -22.200  82.369  0.00  0.00      P1    
ATOM   2004  HB1 ARG P 123      99.286 -22.363  82.199  0.00  0.00      P1    
ATOM   2005  HB2 ARG P 123     100.353 -22.009  83.463  0.00  0.00      P1    
ATOM   2006  CG  ARG P 123     100.781 -20.892  81.511  0.00  0.00      P1    
ATOM   2007  HG1 ARG P 123     101.850 -20.597  81.441  0.00  0.00      P1    
ATOM   2008  HG2 ARG P 123     100.447 -21.054  80.464  0.00  0.00      P1    
ATOM   2009  CD  ARG P 123     100.086 -19.619  81.937  0.00  0.00      P1    
ATOM   2010  HD1 ARG P 123     100.462 -18.829  81.253  0.00  0.00      P1    
ATOM   2011  HD2 ARG P 123      98.986 -19.772  81.918  0.00  0.00      P1    
ATOM   2012  NE  ARG P 123     100.491 -19.317  83.391  0.00  0.00      P1    
ATOM   2013  HE  ARG P 123     101.277 -19.752  83.829  0.00  0.00      P1    
ATOM   2014  CZ  ARG P 123      99.665 -18.760  84.345  0.00  0.00      P1    
ATOM   2015  NH1 ARG P 123      98.423 -18.456  84.004  0.00  0.00      P1    
ATOM   2016 HH11 ARG P 123      97.981 -17.851  84.667  0.00  0.00      P1    
ATOM   2017 HH12 ARG P 123      98.249 -18.170  83.061  0.00  0.00      P1    
ATOM   2018  NH2 ARG P 123     100.020 -18.830  85.598  0.00  0.00      P1    
ATOM   2019 HH21 ARG P 123      99.322 -18.826  86.314  0.00  0.00      P1    
ATOM   2020 HH22 ARG P 123     100.904 -19.247  85.809  0.00  0.00      P1    
ATOM   2021  C   ARG P 123     102.574 -23.565  82.311  0.00  0.00      P1    
ATOM   2022  O   ARG P 123     103.355 -23.259  81.427  0.00  0.00      P1    
ATOM   2023  N   ALA P 124     103.016 -23.896  83.555  0.00  0.00      P1    
ATOM   2024  HN  ALA P 124     102.436 -24.048  84.351  0.00  0.00      P1    
ATOM   2025  CA  ALA P 124     104.367 -23.966  83.930  0.00  0.00      P1    
ATOM   2026  HA  ALA P 124     104.794 -23.006  83.678  0.00  0.00      P1    
ATOM   2027  CB  ALA P 124     104.414 -24.232  85.457  0.00  0.00      P1    
ATOM   2028  HB1 ALA P 124     105.395 -24.045  85.944  0.00  0.00      P1    
ATOM   2029  HB2 ALA P 124     103.741 -23.557  86.028  0.00  0.00      P1    
ATOM   2030  HB3 ALA P 124     104.070 -25.282  85.573  0.00  0.00      P1    
ATOM   2031  C   ALA P 124     105.266 -24.931  83.039  0.00  0.00      P1    
ATOM   2032  O   ALA P 124     104.827 -26.034  82.702  0.00  0.00      P1    
ATOM   2033  N   GLU P 125     106.506 -24.513  82.757  0.00  0.00      P1    
ATOM   2034  HN  GLU P 125     106.926 -23.702  83.156  0.00  0.00      P1    
ATOM   2035  CA  GLU P 125     107.103 -25.054  81.547  0.00  0.00      P1    
ATOM   2036  HA  GLU P 125     106.388 -25.222  80.755  0.00  0.00      P1    
ATOM   2037  CB  GLU P 125     108.077 -24.026  80.951  0.00  0.00      P1    
ATOM   2038  HB1 GLU P 125     108.431 -24.358  79.951  0.00  0.00      P1    
ATOM   2039  HB2 GLU P 125     107.590 -23.042  80.779  0.00  0.00      P1    
ATOM   2040  CG  GLU P 125     109.390 -23.708  81.787  0.00  0.00      P1    
ATOM   2041  HG1 GLU P 125     110.001 -24.619  81.961  0.00  0.00      P1    
ATOM   2042  HG2 GLU P 125     109.934 -23.053  81.074  0.00  0.00      P1    
ATOM   2043  CD  GLU P 125     109.127 -23.025  83.092  0.00  0.00      P1    
ATOM   2044  OE1 GLU P 125     109.779 -23.342  84.104  0.00  0.00      P1    
ATOM   2045  OE2 GLU P 125     108.286 -22.083  83.126  0.00  0.00      P1    
ATOM   2046  C   GLU P 125     107.864 -26.344  81.870  0.00  0.00      P1    
ATOM   2047  O   GLU P 125     108.243 -26.715  82.994  0.00  0.00      P1    
ATOM   2048  N   LEU P 126     108.198 -27.092  80.720  0.00  0.00      P1    
ATOM   2049  HN  LEU P 126     108.033 -26.796  79.782  0.00  0.00      P1    
ATOM   2050  CA  LEU P 126     108.846 -28.384  80.693  0.00  0.00      P1    
ATOM   2051  HA  LEU P 126     108.775 -28.929  81.623  0.00  0.00      P1    
ATOM   2052  CB  LEU P 126     108.136 -29.203  79.672  0.00  0.00      P1    
ATOM   2053  HB1 LEU P 126     108.357 -28.730  78.691  0.00  0.00      P1    
ATOM   2054  HB2 LEU P 126     108.573 -30.223  79.617  0.00  0.00      P1    
ATOM   2055  CG  LEU P 126     106.555 -29.285  79.669  0.00  0.00      P1    
ATOM   2056  HG  LEU P 126     106.100 -28.325  79.993  0.00  0.00      P1    
ATOM   2057  CD1 LEU P 126     105.961 -29.797  78.266  0.00  0.00      P1    
ATOM   2058 HD11 LEU P 126     106.404 -30.816  78.270  0.00  0.00      P1    
ATOM   2059 HD12 LEU P 126     104.876 -30.005  78.381  0.00  0.00      P1    
ATOM   2060 HD13 LEU P 126     106.259 -29.153  77.411  0.00  0.00      P1    
ATOM   2061  CD2 LEU P 126     106.097 -30.266  80.765  0.00  0.00      P1    
ATOM   2062 HD21 LEU P 126     106.561 -31.271  80.672  0.00  0.00      P1    
ATOM   2063 HD22 LEU P 126     106.303 -29.912  81.798  0.00  0.00      P1    
ATOM   2064 HD23 LEU P 126     104.990 -30.352  80.723  0.00  0.00      P1    
ATOM   2065  C   LEU P 126     110.361 -28.408  80.458  0.00  0.00      P1    
ATOM   2066  O   LEU P 126     111.009 -29.463  80.462  0.00  0.00      P1    
ATOM   2067  N   GLN P 127     110.955 -27.216  80.184  0.00  0.00      P1    
ATOM   2068  HN  GLN P 127     110.552 -26.304  80.194  0.00  0.00      P1    
ATOM   2069  CA  GLN P 127     112.393 -27.109  79.873  0.00  0.00      P1    
ATOM   2070  HA  GLN P 127     112.606 -27.867  79.133  0.00  0.00      P1    
ATOM   2071  CB  GLN P 127     112.696 -25.662  79.352  0.00  0.00      P1    
ATOM   2072  HB1 GLN P 127     112.506 -24.971  80.201  0.00  0.00      P1    
ATOM   2073  HB2 GLN P 127     113.762 -25.460  79.113  0.00  0.00      P1    
ATOM   2074  CG  GLN P 127     111.845 -25.288  78.098  0.00  0.00      P1    
ATOM   2075  HG1 GLN P 127     110.786 -25.622  78.139  0.00  0.00      P1    
ATOM   2076  HG2 GLN P 127     111.896 -24.181  78.031  0.00  0.00      P1    
ATOM   2077  CD  GLN P 127     112.269 -25.991  76.932  0.00  0.00      P1    
ATOM   2078  OE1 GLN P 127     111.673 -26.970  76.505  0.00  0.00      P1    
ATOM   2079  NE2 GLN P 127     113.326 -25.451  76.313  0.00  0.00      P1    
ATOM   2080 HE21 GLN P 127     113.732 -26.046  75.619  0.00  0.00      P1    
ATOM   2081 HE22 GLN P 127     113.920 -24.848  76.846  0.00  0.00      P1    
ATOM   2082  C   GLN P 127     113.327 -27.423  81.026  0.00  0.00      P1    
ATOM   2083  O   GLN P 127     113.037 -26.977  82.176  0.00  0.00      P1    
ATOM   2084  N   GLU P 128     114.429 -28.252  80.812  0.00  0.00      P1    
ATOM   2085  HN  GLU P 128     114.619 -28.651  79.919  0.00  0.00      P1    
ATOM   2086  CA  GLU P 128     115.300 -28.672  81.882  0.00  0.00      P1    
ATOM   2087  HA  GLU P 128     115.239 -28.001  82.726  0.00  0.00      P1    
ATOM   2088  CB  GLU P 128     114.883 -30.135  82.225  0.00  0.00      P1    
ATOM   2089  HB1 GLU P 128     115.368 -30.553  83.133  0.00  0.00      P1    
ATOM   2090  HB2 GLU P 128     113.794 -29.951  82.342  0.00  0.00      P1    
ATOM   2091  CG  GLU P 128     115.039 -31.107  80.979  0.00  0.00      P1    
ATOM   2092  HG1 GLU P 128     114.490 -30.665  80.119  0.00  0.00      P1    
ATOM   2093  HG2 GLU P 128     116.109 -31.135  80.682  0.00  0.00      P1    
ATOM   2094  CD  GLU P 128     114.539 -32.468  81.403  0.00  0.00      P1    
ATOM   2095  OE1 GLU P 128     114.981 -33.032  82.438  0.00  0.00      P1    
ATOM   2096  OE2 GLU P 128     113.782 -33.116  80.682  0.00  0.00      P1    
ATOM   2097  C   GLU P 128     116.773 -28.853  81.577  0.00  0.00      P1    
ATOM   2098  O   GLU P 128     117.641 -29.296  82.356  0.00  0.00      P1    
ATOM   2099  N   GLY P 129     117.177 -28.439  80.381  0.00  0.00      P1    
ATOM   2100  HN  GLY P 129     116.452 -28.074  79.802  0.00  0.00      P1    
ATOM   2101  CA  GLY P 129     118.576 -28.460  79.828  0.00  0.00      P1    
ATOM   2102  HA1 GLY P 129     119.250 -28.267  80.649  0.00  0.00      P1    
ATOM   2103  HA2 GLY P 129     118.714 -27.700  79.073  0.00  0.00      P1    
ATOM   2104  C   GLY P 129     118.952 -29.781  79.239  0.00  0.00      P1    
ATOM   2105  O   GLY P 129     118.258 -30.800  79.399  0.00  0.00      P1    
ATOM   2106  N   ALA P 130     120.088 -29.898  78.587  0.00  0.00      P1    
ATOM   2107  HN  ALA P 130     120.683 -29.098  78.573  0.00  0.00      P1    
ATOM   2108  CA  ALA P 130     120.426 -31.042  77.849  0.00  0.00      P1    
ATOM   2109  HA  ALA P 130     119.497 -31.401  77.429  0.00  0.00      P1    
ATOM   2110  CB  ALA P 130     121.375 -30.727  76.727  0.00  0.00      P1    
ATOM   2111  HB1 ALA P 130     122.233 -30.083  77.015  0.00  0.00      P1    
ATOM   2112  HB2 ALA P 130     121.760 -31.623  76.195  0.00  0.00      P1    
ATOM   2113  HB3 ALA P 130     120.797 -30.146  75.976  0.00  0.00      P1    
ATOM   2114  C   ALA P 130     120.944 -32.157  78.702  0.00  0.00      P1    
ATOM   2115  O   ALA P 130     121.965 -31.924  79.341  0.00  0.00      P1    
ATOM   2116  N   ARG P 131     120.333 -33.348  78.639  0.00  0.00      P1    
ATOM   2117  HN  ARG P 131     119.482 -33.488  78.138  0.00  0.00      P1    
ATOM   2118  CA  ARG P 131     120.911 -34.461  79.411  0.00  0.00      P1    
ATOM   2119  HA  ARG P 131     121.975 -34.296  79.503  0.00  0.00      P1    
ATOM   2120  CB  ARG P 131     120.098 -34.399  80.715  0.00  0.00      P1    
ATOM   2121  HB1 ARG P 131     120.418 -35.321  81.244  0.00  0.00      P1    
ATOM   2122  HB2 ARG P 131     120.293 -33.460  81.277  0.00  0.00      P1    
ATOM   2123  CG  ARG P 131     118.545 -34.507  80.541  0.00  0.00      P1    
ATOM   2124  HG1 ARG P 131     118.140 -33.480  80.412  0.00  0.00      P1    
ATOM   2125  HG2 ARG P 131     118.295 -35.123  79.652  0.00  0.00      P1    
ATOM   2126  CD  ARG P 131     117.918 -35.149  81.738  0.00  0.00      P1    
ATOM   2127  HD1 ARG P 131     118.331 -36.176  81.827  0.00  0.00      P1    
ATOM   2128  HD2 ARG P 131     118.156 -34.560  82.650  0.00  0.00      P1    
ATOM   2129  NE  ARG P 131     116.487 -35.194  81.578  0.00  0.00      P1    
ATOM   2130  HE  ARG P 131     115.912 -34.443  81.903  0.00  0.00      P1    
ATOM   2131  CZ  ARG P 131     115.751 -36.072  80.955  0.00  0.00      P1    
ATOM   2132  NH1 ARG P 131     116.213 -37.261  80.595  0.00  0.00      P1    
ATOM   2133 HH11 ARG P 131     115.641 -37.978  80.196  0.00  0.00      P1    
ATOM   2134 HH12 ARG P 131     117.169 -37.419  80.841  0.00  0.00      P1    
ATOM   2135  NH2 ARG P 131     114.554 -35.792  80.589  0.00  0.00      P1    
ATOM   2136 HH21 ARG P 131     114.060 -36.466  80.040  0.00  0.00      P1    
ATOM   2137 HH22 ARG P 131     114.333 -34.819  80.650  0.00  0.00      P1    
ATOM   2138  C   ARG P 131     120.795 -35.731  78.633  0.00  0.00      P1    
ATOM   2139  O   ARG P 131     121.501 -36.704  78.902  0.00  0.00      P1    
ATOM   2140  N   GLN P 132     119.961 -35.770  77.596  0.00  0.00      P1    
ATOM   2141  HN  GLN P 132     119.441 -35.036  77.167  0.00  0.00      P1    
ATOM   2142  CA  GLN P 132     119.366 -37.065  77.110  0.00  0.00      P1    
ATOM   2143  HA  GLN P 132     119.991 -37.850  77.510  0.00  0.00      P1    
ATOM   2144  CB  GLN P 132     117.862 -37.142  77.513  0.00  0.00      P1    
ATOM   2145  HB1 GLN P 132     117.690 -37.090  78.609  0.00  0.00      P1    
ATOM   2146  HB2 GLN P 132     117.364 -36.275  77.027  0.00  0.00      P1    
ATOM   2147  CG  GLN P 132     117.100 -38.453  77.174  0.00  0.00      P1    
ATOM   2148  HG1 GLN P 132     116.039 -38.255  77.440  0.00  0.00      P1    
ATOM   2149  HG2 GLN P 132     117.021 -38.405  76.067  0.00  0.00      P1    
ATOM   2150  CD  GLN P 132     117.517 -39.847  77.719  0.00  0.00      P1    
ATOM   2151  OE1 GLN P 132     118.612 -40.333  77.450  0.00  0.00      P1    
ATOM   2152  NE2 GLN P 132     116.635 -40.434  78.528  0.00  0.00      P1    
ATOM   2153 HE21 GLN P 132     116.891 -41.282  78.991  0.00  0.00      P1    
ATOM   2154 HE22 GLN P 132     115.811 -39.950  78.823  0.00  0.00      P1    
ATOM   2155  C   GLN P 132     119.437 -37.185  75.577  0.00  0.00      P1    
ATOM   2156  O   GLN P 132     118.936 -36.286  74.916  0.00  0.00      P1    
ATOM   2157  N   LYS P 133     120.006 -38.243  74.997  0.00  0.00      P1    
ATOM   2158  HN  LYS P 133     120.502 -38.934  75.518  0.00  0.00      P1    
ATOM   2159  CA  LYS P 133     120.074 -38.490  73.526  0.00  0.00      P1    
ATOM   2160  HA  LYS P 133     120.055 -37.549  72.997  0.00  0.00      P1    
ATOM   2161  CB  LYS P 133     121.382 -39.326  73.182  0.00  0.00      P1    
ATOM   2162  HB1 LYS P 133     122.308 -38.738  73.358  0.00  0.00      P1    
ATOM   2163  HB2 LYS P 133     121.378 -40.292  73.731  0.00  0.00      P1    
ATOM   2164  CG  LYS P 133     121.568 -39.572  71.616  0.00  0.00      P1    
ATOM   2165  HG1 LYS P 133     120.766 -40.236  71.229  0.00  0.00      P1    
ATOM   2166  HG2 LYS P 133     121.647 -38.551  71.185  0.00  0.00      P1    
ATOM   2167  CD  LYS P 133     122.857 -40.409  71.359  0.00  0.00      P1    
ATOM   2168  HD1 LYS P 133     123.720 -39.971  71.905  0.00  0.00      P1    
ATOM   2169  HD2 LYS P 133     122.889 -41.479  71.655  0.00  0.00      P1    
ATOM   2170  CE  LYS P 133     123.357 -40.316  69.893  0.00  0.00      P1    
ATOM   2171  HE1 LYS P 133     123.089 -39.325  69.468  0.00  0.00      P1    
ATOM   2172  HE2 LYS P 133     124.448 -40.400  69.703  0.00  0.00      P1    
ATOM   2173  NZ  LYS P 133     122.667 -41.411  69.156  0.00  0.00      P1    
ATOM   2174  HZ1 LYS P 133     121.646 -41.438  69.354  0.00  0.00      P1    
ATOM   2175  HZ2 LYS P 133     122.833 -41.345  68.131  0.00  0.00      P1    
ATOM   2176  HZ3 LYS P 133     123.079 -42.307  69.487  0.00  0.00      P1    
ATOM   2177  C   LYS P 133     118.813 -39.218  73.112  0.00  0.00      P1    
ATOM   2178  O   LYS P 133     118.271 -38.962  72.015  0.00  0.00      P1    
ATOM   2179  N   LEU P 134     118.425 -40.192  73.931  0.00  0.00      P1    
ATOM   2180  HN  LEU P 134     119.050 -40.340  74.694  0.00  0.00      P1    
ATOM   2181  CA  LEU P 134     117.331 -41.100  73.533  0.00  0.00      P1    
ATOM   2182  HA  LEU P 134     117.427 -41.409  72.503  0.00  0.00      P1    
ATOM   2183  CB  LEU P 134     117.393 -42.427  74.428  0.00  0.00      P1    
ATOM   2184  HB1 LEU P 134     117.037 -42.064  75.416  0.00  0.00      P1    
ATOM   2185  HB2 LEU P 134     116.768 -43.172  73.891  0.00  0.00      P1    
ATOM   2186  CG  LEU P 134     118.844 -43.039  74.557  0.00  0.00      P1    
ATOM   2187  HG  LEU P 134     119.598 -42.492  75.163  0.00  0.00      P1    
ATOM   2188  CD1 LEU P 134     118.657 -44.367  75.353  0.00  0.00      P1    
ATOM   2189 HD11 LEU P 134     117.921 -44.174  76.162  0.00  0.00      P1    
ATOM   2190 HD12 LEU P 134     118.271 -45.168  74.687  0.00  0.00      P1    
ATOM   2191 HD13 LEU P 134     119.644 -44.717  75.724  0.00  0.00      P1    
ATOM   2192  CD2 LEU P 134     119.413 -43.557  73.233  0.00  0.00      P1    
ATOM   2193 HD21 LEU P 134     120.319 -44.162  73.451  0.00  0.00      P1    
ATOM   2194 HD22 LEU P 134     118.622 -44.089  72.662  0.00  0.00      P1    
ATOM   2195 HD23 LEU P 134     119.585 -42.661  72.600  0.00  0.00      P1    
ATOM   2196  C   LEU P 134     115.971 -40.439  73.629  0.00  0.00      P1    
ATOM   2197  O   LEU P 134     115.832 -39.304  74.051  0.00  0.00      P1    
ATOM   2198  N   HSD P 135     114.871 -41.021  73.190  0.00  0.00      P1    
ATOM   2199  HN  HSD P 135     114.914 -41.943  72.814  0.00  0.00      P1    
ATOM   2200  CA  HSD P 135     113.568 -40.374  73.198  0.00  0.00      P1    
ATOM   2201  HA  HSD P 135     113.761 -39.327  73.383  0.00  0.00      P1    
ATOM   2202  CB  HSD P 135     112.741 -40.602  71.890  0.00  0.00      P1    
ATOM   2203  HB1 HSD P 135     112.554 -41.676  71.677  0.00  0.00      P1    
ATOM   2204  HB2 HSD P 135     111.766 -40.110  72.092  0.00  0.00      P1    
ATOM   2205  ND1 HSD P 135     113.083 -38.646  70.381  0.00  0.00      P1    
ATOM   2206  HD1 HSD P 135     112.376 -38.096  70.825  0.00  0.00      P1    
ATOM   2207  CG  HSD P 135     113.490 -39.927  70.778  0.00  0.00      P1    
ATOM   2208  CE1 HSD P 135     113.821 -38.404  69.219  0.00  0.00      P1    
ATOM   2209  HE1 HSD P 135     113.753 -37.451  68.694  0.00  0.00      P1    
ATOM   2210  NE2 HSD P 135     114.629 -39.435  68.910  0.00  0.00      P1    
ATOM   2211  CD2 HSD P 135     114.421 -40.339  69.948  0.00  0.00      P1    
ATOM   2212  HD2 HSD P 135     114.863 -41.328  69.977  0.00  0.00      P1    
ATOM   2213  C   HSD P 135     112.873 -40.856  74.444  0.00  0.00      P1    
ATOM   2214  O   HSD P 135     113.043 -42.001  74.943  0.00  0.00      P1    
ATOM   2215  N   GLU P 136     112.039 -39.999  75.072  0.00  0.00      P1    
ATOM   2216  HN  GLU P 136     111.785 -39.168  74.582  0.00  0.00      P1    
ATOM   2217  CA  GLU P 136     111.269 -40.238  76.263  0.00  0.00      P1    
ATOM   2218  HA  GLU P 136     111.246 -41.287  76.521  0.00  0.00      P1    
ATOM   2219  CB  GLU P 136     111.600 -39.418  77.541  0.00  0.00      P1    
ATOM   2220  HB1 GLU P 136     111.692 -38.341  77.285  0.00  0.00      P1    
ATOM   2221  HB2 GLU P 136     110.730 -39.356  78.230  0.00  0.00      P1    
ATOM   2222  CG  GLU P 136     112.935 -39.938  78.230  0.00  0.00      P1    
ATOM   2223  HG1 GLU P 136     112.720 -40.770  78.934  0.00  0.00      P1    
ATOM   2224  HG2 GLU P 136     113.672 -40.312  77.488  0.00  0.00      P1    
ATOM   2225  CD  GLU P 136     113.620 -38.913  79.032  0.00  0.00      P1    
ATOM   2226  OE1 GLU P 136     113.214 -37.706  79.124  0.00  0.00      P1    
ATOM   2227  OE2 GLU P 136     114.563 -39.323  79.770  0.00  0.00      P1    
ATOM   2228  C   GLU P 136     109.768 -39.859  75.863  0.00  0.00      P1    
ATOM   2229  O   GLU P 136     109.499 -38.751  75.409  0.00  0.00      P1    
ATOM   2230  N   LEU P 137     108.803 -40.745  76.089  0.00  0.00      P1    
ATOM   2231  HN  LEU P 137     108.938 -41.675  76.421  0.00  0.00      P1    
ATOM   2232  CA  LEU P 137     107.348 -40.380  75.946  0.00  0.00      P1    
ATOM   2233  HA  LEU P 137     107.266 -39.782  75.050  0.00  0.00      P1    
ATOM   2234  CB  LEU P 137     106.398 -41.620  75.849  0.00  0.00      P1    
ATOM   2235  HB1 LEU P 137     106.403 -42.287  76.737  0.00  0.00      P1    
ATOM   2236  HB2 LEU P 137     105.357 -41.250  75.731  0.00  0.00      P1    
ATOM   2237  CG  LEU P 137     106.625 -42.571  74.588  0.00  0.00      P1    
ATOM   2238  HG  LEU P 137     107.555 -43.102  74.882  0.00  0.00      P1    
ATOM   2239  CD1 LEU P 137     105.410 -43.430  74.457  0.00  0.00      P1    
ATOM   2240 HD11 LEU P 137     105.455 -44.131  73.597  0.00  0.00      P1    
ATOM   2241 HD12 LEU P 137     105.285 -44.159  75.286  0.00  0.00      P1    
ATOM   2242 HD13 LEU P 137     104.495 -42.868  74.170  0.00  0.00      P1    
ATOM   2243  CD2 LEU P 137     106.968 -41.775  73.267  0.00  0.00      P1    
ATOM   2244 HD21 LEU P 137     106.155 -41.035  73.108  0.00  0.00      P1    
ATOM   2245 HD22 LEU P 137     107.947 -41.252  73.240  0.00  0.00      P1    
ATOM   2246 HD23 LEU P 137     107.036 -42.427  72.370  0.00  0.00      P1    
ATOM   2247  C   LEU P 137     106.882 -39.357  77.065  0.00  0.00      P1    
ATOM   2248  O   LEU P 137     107.463 -39.290  78.107  0.00  0.00      P1    
ATOM   2249  N   GLN P 138     105.837 -38.502  76.805  0.00  0.00      P1    
ATOM   2250  HN  GLN P 138     105.442 -38.464  75.890  0.00  0.00      P1    
ATOM   2251  CA  GLN P 138     105.362 -37.564  77.826  0.00  0.00      P1    
ATOM   2252  HA  GLN P 138     106.130 -36.815  77.944  0.00  0.00      P1    
ATOM   2253  CB  GLN P 138     104.120 -36.815  77.212  0.00  0.00      P1    
ATOM   2254  HB1 GLN P 138     104.271 -36.477  76.165  0.00  0.00      P1    
ATOM   2255  HB2 GLN P 138     103.250 -37.492  77.075  0.00  0.00      P1    
ATOM   2256  CG  GLN P 138     103.622 -35.559  78.017  0.00  0.00      P1    
ATOM   2257  HG1 GLN P 138     102.811 -35.094  77.416  0.00  0.00      P1    
ATOM   2258  HG2 GLN P 138     103.188 -35.879  78.988  0.00  0.00      P1    
ATOM   2259  CD  GLN P 138     104.810 -34.548  78.312  0.00  0.00      P1    
ATOM   2260  OE1 GLN P 138     105.091 -34.434  79.481  0.00  0.00      P1    
ATOM   2261  NE2 GLN P 138     105.336 -33.854  77.297  0.00  0.00      P1    
ATOM   2262 HE21 GLN P 138     106.242 -33.542  77.580  0.00  0.00      P1    
ATOM   2263 HE22 GLN P 138     105.190 -34.119  76.344  0.00  0.00      P1    
ATOM   2264  C   GLN P 138     104.896 -38.065  79.194  0.00  0.00      P1    
ATOM   2265  O   GLN P 138     104.019 -38.890  79.190  0.00  0.00      P1    
ATOM   2266  N   GLU P 139     105.572 -37.673  80.297  0.00  0.00      P1    
ATOM   2267  HN  GLU P 139     106.323 -37.019  80.237  0.00  0.00      P1    
ATOM   2268  CA  GLU P 139     105.211 -38.012  81.680  0.00  0.00      P1    
ATOM   2269  HA  GLU P 139     104.216 -38.404  81.829  0.00  0.00      P1    
ATOM   2270  CB  GLU P 139     106.188 -39.113  82.049  0.00  0.00      P1    
ATOM   2271  HB1 GLU P 139     107.190 -38.727  81.767  0.00  0.00      P1    
ATOM   2272  HB2 GLU P 139     106.106 -39.352  83.131  0.00  0.00      P1    
ATOM   2273  CG  GLU P 139     105.961 -40.499  81.326  0.00  0.00      P1    
ATOM   2274  HG1 GLU P 139     104.953 -40.866  81.614  0.00  0.00      P1    
ATOM   2275  HG2 GLU P 139     105.916 -40.218  80.252  0.00  0.00      P1    
ATOM   2276  CD  GLU P 139     106.981 -41.601  81.674  0.00  0.00      P1    
ATOM   2277  OE1 GLU P 139     108.189 -41.438  81.393  0.00  0.00      P1    
ATOM   2278  OE2 GLU P 139     106.453 -42.680  82.008  0.00  0.00      P1    
ATOM   2279  C   GLU P 139     105.374 -36.853  82.680  0.00  0.00      P1    
ATOM   2280  O   GLU P 139     105.006 -37.040  83.840  0.00  0.00      P1    
ATOM   2281  N   LYS P 140     105.591 -35.576  82.163  0.00  0.00      P1    
ATOM   2282  HN  LYS P 140     105.854 -35.458  81.208  0.00  0.00      P1    
ATOM   2283  CA  LYS P 140     105.606 -34.406  83.070  0.00  0.00      P1    
ATOM   2284  HA  LYS P 140     105.851 -34.713  84.076  0.00  0.00      P1    
ATOM   2285  CB  LYS P 140     106.651 -33.331  82.675  0.00  0.00      P1    
ATOM   2286  HB1 LYS P 140     106.457 -32.942  81.653  0.00  0.00      P1    
ATOM   2287  HB2 LYS P 140     106.574 -32.399  83.275  0.00  0.00      P1    
ATOM   2288  CG  LYS P 140     108.030 -33.933  82.586  0.00  0.00      P1    
ATOM   2289  HG1 LYS P 140     108.372 -34.063  83.635  0.00  0.00      P1    
ATOM   2290  HG2 LYS P 140     108.046 -34.944  82.124  0.00  0.00      P1    
ATOM   2291  CD  LYS P 140     108.939 -33.013  81.781  0.00  0.00      P1    
ATOM   2292  HD1 LYS P 140     108.638 -32.884  80.719  0.00  0.00      P1    
ATOM   2293  HD2 LYS P 140     108.763 -31.988  82.170  0.00  0.00      P1    
ATOM   2294  CE  LYS P 140     110.456 -33.366  81.777  0.00  0.00      P1    
ATOM   2295  HE1 LYS P 140     110.808 -33.204  82.818  0.00  0.00      P1    
ATOM   2296  HE2 LYS P 140     110.694 -34.412  81.485  0.00  0.00      P1    
ATOM   2297  NZ  LYS P 140     111.278 -32.400  81.051  0.00  0.00      P1    
ATOM   2298  HZ1 LYS P 140     112.221 -32.813  80.903  0.00  0.00      P1    
ATOM   2299  HZ2 LYS P 140     110.924 -32.229  80.088  0.00  0.00      P1    
ATOM   2300  HZ3 LYS P 140     111.325 -31.593  81.705  0.00  0.00      P1    
ATOM   2301  C   LYS P 140     104.206 -33.772  83.085  0.00  0.00      P1    
ATOM   2302  O   LYS P 140     103.742 -33.544  84.140  0.00  0.00      P1    
ATOM   2303  N   LEU P 141     103.547 -33.485  81.951  0.00  0.00      P1    
ATOM   2304  HN  LEU P 141     104.020 -33.711  81.103  0.00  0.00      P1    
ATOM   2305  CA  LEU P 141     102.262 -32.818  81.822  0.00  0.00      P1    
ATOM   2306  HA  LEU P 141     102.164 -31.983  82.499  0.00  0.00      P1    
ATOM   2307  CB  LEU P 141     101.946 -32.517  80.318  0.00  0.00      P1    
ATOM   2308  HB1 LEU P 141     102.827 -32.236  79.701  0.00  0.00      P1    
ATOM   2309  HB2 LEU P 141     101.478 -33.413  79.857  0.00  0.00      P1    
ATOM   2310  CG  LEU P 141     100.903 -31.331  80.032  0.00  0.00      P1    
ATOM   2311  HG  LEU P 141     100.124 -31.512  80.803  0.00  0.00      P1    
ATOM   2312  CD1 LEU P 141     101.497 -29.937  80.292  0.00  0.00      P1    
ATOM   2313 HD11 LEU P 141     102.285 -29.591  79.590  0.00  0.00      P1    
ATOM   2314 HD12 LEU P 141     100.570 -29.326  80.243  0.00  0.00      P1    
ATOM   2315 HD13 LEU P 141     101.935 -29.981  81.312  0.00  0.00      P1    
ATOM   2316  CD2 LEU P 141     100.132 -31.445  78.693  0.00  0.00      P1    
ATOM   2317 HD21 LEU P 141      99.355 -30.651  78.699  0.00  0.00      P1    
ATOM   2318 HD22 LEU P 141     100.907 -31.369  77.901  0.00  0.00      P1    
ATOM   2319 HD23 LEU P 141      99.642 -32.434  78.564  0.00  0.00      P1    
ATOM   2320  C   LEU P 141     101.188 -33.652  82.391  0.00  0.00      P1    
ATOM   2321  O   LEU P 141     100.276 -33.255  83.053  0.00  0.00      P1    
ATOM   2322  N   SER P 142     101.282 -35.013  82.235  0.00  0.00      P1    
ATOM   2323  HN  SER P 142     102.008 -35.413  81.680  0.00  0.00      P1    
ATOM   2324  CA  SER P 142     100.306 -36.057  82.539  0.00  0.00      P1    
ATOM   2325  HA  SER P 142      99.392 -36.029  81.964  0.00  0.00      P1    
ATOM   2326  CB  SER P 142     100.790 -37.469  82.164  0.00  0.00      P1    
ATOM   2327  HB1 SER P 142     101.409 -37.891  82.984  0.00  0.00      P1    
ATOM   2328  HB2 SER P 142      99.928 -38.157  82.031  0.00  0.00      P1    
ATOM   2329  OG  SER P 142     101.579 -37.407  80.915  0.00  0.00      P1    
ATOM   2330  HG1 SER P 142     101.792 -38.330  80.758  0.00  0.00      P1    
ATOM   2331  C   SER P 142      99.791 -36.002  83.974  0.00  0.00      P1    
ATOM   2332  O   SER P 142      98.558 -36.175  84.074  0.00  0.00      P1    
ATOM   2333  N   PRO P 143     100.566 -35.791  85.079  0.00  0.00      P1    
ATOM   2334  CD  PRO P 143     102.032 -35.991  85.050  0.00  0.00      P1    
ATOM   2335  HD1 PRO P 143     102.353 -37.054  85.101  0.00  0.00      P1    
ATOM   2336  HD2 PRO P 143     102.464 -35.416  84.204  0.00  0.00      P1    
ATOM   2337  CA  PRO P 143     100.047 -35.731  86.416  0.00  0.00      P1    
ATOM   2338  HA  PRO P 143      99.397 -36.589  86.509  0.00  0.00      P1    
ATOM   2339  CB  PRO P 143     101.280 -35.822  87.361  0.00  0.00      P1    
ATOM   2340  HB1 PRO P 143     101.255 -36.889  87.669  0.00  0.00      P1    
ATOM   2341  HB2 PRO P 143     101.265 -35.104  88.210  0.00  0.00      P1    
ATOM   2342  CG  PRO P 143     102.373 -35.379  86.432  0.00  0.00      P1    
ATOM   2343  HG1 PRO P 143     103.370 -35.653  86.837  0.00  0.00      P1    
ATOM   2344  HG2 PRO P 143     102.461 -34.284  86.271  0.00  0.00      P1    
ATOM   2345  C   PRO P 143      99.289 -34.516  86.660  0.00  0.00      P1    
ATOM   2346  O   PRO P 143      98.332 -34.515  87.467  0.00  0.00      P1    
ATOM   2347  N   LEU P 144      99.558 -33.473  85.887  0.00  0.00      P1    
ATOM   2348  HN  LEU P 144     100.262 -33.550  85.185  0.00  0.00      P1    
ATOM   2349  CA  LEU P 144      98.986 -32.219  86.221  0.00  0.00      P1    
ATOM   2350  HA  LEU P 144      98.756 -32.140  87.273  0.00  0.00      P1    
ATOM   2351  CB  LEU P 144      99.911 -31.021  86.014  0.00  0.00      P1    
ATOM   2352  HB1 LEU P 144      99.972 -30.719  84.947  0.00  0.00      P1    
ATOM   2353  HB2 LEU P 144      99.486 -30.203  86.634  0.00  0.00      P1    
ATOM   2354  CG  LEU P 144     101.344 -31.294  86.420  0.00  0.00      P1    
ATOM   2355  HG  LEU P 144     101.730 -32.166  85.850  0.00  0.00      P1    
ATOM   2356  CD1 LEU P 144     102.194 -30.077  85.998  0.00  0.00      P1    
ATOM   2357 HD11 LEU P 144     103.234 -30.216  86.365  0.00  0.00      P1    
ATOM   2358 HD12 LEU P 144     102.315 -30.009  84.896  0.00  0.00      P1    
ATOM   2359 HD13 LEU P 144     101.814 -29.137  86.453  0.00  0.00      P1    
ATOM   2360  CD2 LEU P 144     101.638 -31.500  87.963  0.00  0.00      P1    
ATOM   2361 HD21 LEU P 144     101.528 -30.551  88.530  0.00  0.00      P1    
ATOM   2362 HD22 LEU P 144     100.948 -32.268  88.376  0.00  0.00      P1    
ATOM   2363 HD23 LEU P 144     102.703 -31.764  88.137  0.00  0.00      P1    
ATOM   2364  C   LEU P 144      97.625 -32.021  85.517  0.00  0.00      P1    
ATOM   2365  O   LEU P 144      96.772 -31.349  86.111  0.00  0.00      P1    
ATOM   2366  N   GLY P 145      97.382 -32.708  84.375  0.00  0.00      P1    
ATOM   2367  HN  GLY P 145      98.121 -33.111  83.841  0.00  0.00      P1    
ATOM   2368  CA  GLY P 145      96.097 -32.682  83.734  0.00  0.00      P1    
ATOM   2369  HA1 GLY P 145      96.183 -33.054  82.723  0.00  0.00      P1    
ATOM   2370  HA2 GLY P 145      95.727 -31.668  83.712  0.00  0.00      P1    
ATOM   2371  C   GLY P 145      95.150 -33.583  84.427  0.00  0.00      P1    
ATOM   2372  O   GLY P 145      93.966 -33.194  84.654  0.00  0.00      P1    
ATOM   2373  N   GLU P 146      95.629 -34.646  84.910  0.00  0.00      P1    
ATOM   2374  HN  GLU P 146      96.552 -34.890  84.626  0.00  0.00      P1    
ATOM   2375  CA  GLU P 146      94.949 -35.637  85.755  0.00  0.00      P1    
ATOM   2376  HA  GLU P 146      94.044 -35.862  85.209  0.00  0.00      P1    
ATOM   2377  CB  GLU P 146      95.801 -36.966  85.857  0.00  0.00      P1    
ATOM   2378  HB1 GLU P 146      95.911 -37.263  84.792  0.00  0.00      P1    
ATOM   2379  HB2 GLU P 146      96.849 -36.763  86.164  0.00  0.00      P1    
ATOM   2380  CG  GLU P 146      95.172 -38.107  86.677  0.00  0.00      P1    
ATOM   2381  HG1 GLU P 146      95.248 -37.861  87.757  0.00  0.00      P1    
ATOM   2382  HG2 GLU P 146      94.118 -38.198  86.336  0.00  0.00      P1    
ATOM   2383  CD  GLU P 146      95.932 -39.342  86.379  0.00  0.00      P1    
ATOM   2384  OE1 GLU P 146      95.597 -40.068  85.443  0.00  0.00      P1    
ATOM   2385  OE2 GLU P 146      96.882 -39.614  87.115  0.00  0.00      P1    
ATOM   2386  C   GLU P 146      94.491 -35.088  87.112  0.00  0.00      P1    
ATOM   2387  O   GLU P 146      93.361 -35.349  87.560  0.00  0.00      P1    
ATOM   2388  N   GLU P 147      95.241 -34.267  87.899  0.00  0.00      P1    
ATOM   2389  HN  GLU P 147      96.208 -34.119  87.705  0.00  0.00      P1    
ATOM   2390  CA  GLU P 147      94.826 -33.761  89.185  0.00  0.00      P1    
ATOM   2391  HA  GLU P 147      94.284 -34.569  89.653  0.00  0.00      P1    
ATOM   2392  CB  GLU P 147      96.099 -33.289  89.955  0.00  0.00      P1    
ATOM   2393  HB1 GLU P 147      96.917 -34.002  89.715  0.00  0.00      P1    
ATOM   2394  HB2 GLU P 147      96.403 -32.317  89.512  0.00  0.00      P1    
ATOM   2395  CG  GLU P 147      95.898 -33.139  91.480  0.00  0.00      P1    
ATOM   2396  HG1 GLU P 147      94.971 -32.635  91.827  0.00  0.00      P1    
ATOM   2397  HG2 GLU P 147      95.889 -34.186  91.850  0.00  0.00      P1    
ATOM   2398  CD  GLU P 147      97.048 -32.460  92.044  0.00  0.00      P1    
ATOM   2399  OE1 GLU P 147      98.264 -32.806  91.835  0.00  0.00      P1    
ATOM   2400  OE2 GLU P 147      96.796 -31.578  92.922  0.00  0.00      P1    
ATOM   2401  C   GLU P 147      93.840 -32.566  89.001  0.00  0.00      P1    
ATOM   2402  O   GLU P 147      93.101 -32.221  89.879  0.00  0.00      P1    
ATOM   2403  N   MET P 148      93.952 -31.858  87.828  0.00  0.00      P1    
ATOM   2404  HN  MET P 148      94.485 -32.197  87.058  0.00  0.00      P1    
ATOM   2405  CA  MET P 148      93.134 -30.723  87.455  0.00  0.00      P1    
ATOM   2406  HA  MET P 148      93.262 -29.966  88.214  0.00  0.00      P1    
ATOM   2407  CB  MET P 148      93.706 -30.054  86.189  0.00  0.00      P1    
ATOM   2408  HB1 MET P 148      94.752 -29.743  86.400  0.00  0.00      P1    
ATOM   2409  HB2 MET P 148      93.626 -30.882  85.453  0.00  0.00      P1    
ATOM   2410  CG  MET P 148      92.907 -28.814  85.807  0.00  0.00      P1    
ATOM   2411  HG1 MET P 148      91.918 -29.036  86.263  0.00  0.00      P1    
ATOM   2412  HG2 MET P 148      93.349 -27.894  86.246  0.00  0.00      P1    
ATOM   2413  SD  MET P 148      92.881 -28.569  83.966  0.00  0.00      P1    
ATOM   2414  CE  MET P 148      91.202 -29.296  83.828  0.00  0.00      P1    
ATOM   2415  HE1 MET P 148      90.436 -28.700  84.369  0.00  0.00      P1    
ATOM   2416  HE2 MET P 148      90.885 -29.378  82.766  0.00  0.00      P1    
ATOM   2417  HE3 MET P 148      91.298 -30.294  84.306  0.00  0.00      P1    
ATOM   2418  C   MET P 148      91.725 -31.203  87.278  0.00  0.00      P1    
ATOM   2419  O   MET P 148      90.813 -30.723  87.914  0.00  0.00      P1    
ATOM   2420  N   ARG P 149      91.452 -32.326  86.537  0.00  0.00      P1    
ATOM   2421  HN  ARG P 149      92.175 -32.828  86.068  0.00  0.00      P1    
ATOM   2422  CA  ARG P 149      90.176 -33.032  86.407  0.00  0.00      P1    
ATOM   2423  HA  ARG P 149      89.457 -32.245  86.234  0.00  0.00      P1    
ATOM   2424  CB  ARG P 149      90.221 -34.031  85.195  0.00  0.00      P1    
ATOM   2425  HB1 ARG P 149      91.069 -34.726  85.376  0.00  0.00      P1    
ATOM   2426  HB2 ARG P 149      89.225 -34.523  85.211  0.00  0.00      P1    
ATOM   2427  CG  ARG P 149      90.429 -33.337  83.823  0.00  0.00      P1    
ATOM   2428  HG1 ARG P 149      89.515 -32.708  83.771  0.00  0.00      P1    
ATOM   2429  HG2 ARG P 149      91.258 -32.602  83.906  0.00  0.00      P1    
ATOM   2430  CD  ARG P 149      90.751 -34.367  82.751  0.00  0.00      P1    
ATOM   2431  HD1 ARG P 149      90.960 -33.759  81.845  0.00  0.00      P1    
ATOM   2432  HD2 ARG P 149      91.640 -34.947  83.079  0.00  0.00      P1    
ATOM   2433  NE  ARG P 149      89.426 -35.086  82.528  0.00  0.00      P1    
ATOM   2434  HE  ARG P 149      88.593 -34.646  82.862  0.00  0.00      P1    
ATOM   2435  CZ  ARG P 149      89.397 -36.086  81.599  0.00  0.00      P1    
ATOM   2436  NH1 ARG P 149      90.454 -36.335  80.825  0.00  0.00      P1    
ATOM   2437 HH11 ARG P 149      90.300 -36.968  80.066  0.00  0.00      P1    
ATOM   2438 HH12 ARG P 149      91.348 -36.311  81.272  0.00  0.00      P1    
ATOM   2439  NH2 ARG P 149      88.188 -36.417  81.217  0.00  0.00      P1    
ATOM   2440 HH21 ARG P 149      88.020 -37.105  80.511  0.00  0.00      P1    
ATOM   2441 HH22 ARG P 149      87.358 -36.112  81.686  0.00  0.00      P1    
ATOM   2442  C   ARG P 149      89.721 -33.668  87.695  0.00  0.00      P1    
ATOM   2443  O   ARG P 149      88.546 -33.674  87.999  0.00  0.00      P1    
ATOM   2444  N   ASP P 150      90.588 -34.311  88.492  0.00  0.00      P1    
ATOM   2445  HN  ASP P 150      91.507 -34.442  88.127  0.00  0.00      P1    
ATOM   2446  CA  ASP P 150      90.165 -34.997  89.707  0.00  0.00      P1    
ATOM   2447  HA  ASP P 150      89.447 -35.785  89.535  0.00  0.00      P1    
ATOM   2448  CB  ASP P 150      91.423 -35.645  90.377  0.00  0.00      P1    
ATOM   2449  HB1 ASP P 150      91.814 -36.373  89.636  0.00  0.00      P1    
ATOM   2450  HB2 ASP P 150      92.213 -34.898  90.604  0.00  0.00      P1    
ATOM   2451  CG  ASP P 150      91.079 -36.384  91.633  0.00  0.00      P1    
ATOM   2452  OD1 ASP P 150      91.732 -36.063  92.648  0.00  0.00      P1    
ATOM   2453  OD2 ASP P 150      90.152 -37.180  91.637  0.00  0.00      P1    
ATOM   2454  C   ASP P 150      89.588 -34.027  90.703  0.00  0.00      P1    
ATOM   2455  O   ASP P 150      88.623 -34.267  91.387  0.00  0.00      P1    
ATOM   2456  N   ARG P 151      90.211 -32.803  90.931  0.00  0.00      P1    
ATOM   2457  HN  ARG P 151      91.095 -32.581  90.527  0.00  0.00      P1    
ATOM   2458  CA  ARG P 151      89.781 -31.822  91.872  0.00  0.00      P1    
ATOM   2459  HA  ARG P 151      89.422 -32.373  92.728  0.00  0.00      P1    
ATOM   2460  CB  ARG P 151      90.860 -31.053  92.476  0.00  0.00      P1    
ATOM   2461  HB1 ARG P 151      91.359 -30.429  91.704  0.00  0.00      P1    
ATOM   2462  HB2 ARG P 151      90.353 -30.410  93.227  0.00  0.00      P1    
ATOM   2463  CG  ARG P 151      92.031 -31.766  93.145  0.00  0.00      P1    
ATOM   2464  HG1 ARG P 151      92.401 -32.609  92.522  0.00  0.00      P1    
ATOM   2465  HG2 ARG P 151      92.865 -31.117  93.486  0.00  0.00      P1    
ATOM   2466  CD  ARG P 151      91.556 -32.296  94.507  0.00  0.00      P1    
ATOM   2467  HD1 ARG P 151      92.392 -32.317  95.239  0.00  0.00      P1    
ATOM   2468  HD2 ARG P 151      90.751 -31.646  94.913  0.00  0.00      P1    
ATOM   2469  NE  ARG P 151      91.034 -33.712  94.291  0.00  0.00      P1    
ATOM   2470  HE  ARG P 151      91.663 -34.428  93.988  0.00  0.00      P1    
ATOM   2471  CZ  ARG P 151      90.135 -34.319  95.054  0.00  0.00      P1    
ATOM   2472  NH1 ARG P 151      89.436 -33.788  95.992  0.00  0.00      P1    
ATOM   2473 HH11 ARG P 151      88.742 -34.268  96.528  0.00  0.00      P1    
ATOM   2474 HH12 ARG P 151      89.617 -32.829  96.211  0.00  0.00      P1    
ATOM   2475  NH2 ARG P 151      90.088 -35.683  94.859  0.00  0.00      P1    
ATOM   2476 HH21 ARG P 151      89.600 -36.333  95.441  0.00  0.00      P1    
ATOM   2477 HH22 ARG P 151      90.458 -36.090  94.024  0.00  0.00      P1    
ATOM   2478  C   ARG P 151      88.604 -31.029  91.352  0.00  0.00      P1    
ATOM   2479  O   ARG P 151      87.710 -30.602  92.060  0.00  0.00      P1    
ATOM   2480  N   ALA P 152      88.316 -30.887  90.002  0.00  0.00      P1    
ATOM   2481  HN  ALA P 152      89.001 -31.230  89.364  0.00  0.00      P1    
ATOM   2482  CA  ALA P 152      87.155 -30.234  89.454  0.00  0.00      P1    
ATOM   2483  HA  ALA P 152      87.120 -29.200  89.764  0.00  0.00      P1    
ATOM   2484  CB  ALA P 152      87.121 -30.372  87.900  0.00  0.00      P1    
ATOM   2485  HB1 ALA P 152      86.360 -29.759  87.371  0.00  0.00      P1    
ATOM   2486  HB2 ALA P 152      88.053 -29.956  87.463  0.00  0.00      P1    
ATOM   2487  HB3 ALA P 152      87.104 -31.434  87.574  0.00  0.00      P1    
ATOM   2488  C   ALA P 152      85.898 -30.985  89.811  0.00  0.00      P1    
ATOM   2489  O   ALA P 152      84.856 -30.331  89.864  0.00  0.00      P1    
ATOM   2490  N   ARG P 153      85.974 -32.259  90.015  0.00  0.00      P1    
ATOM   2491  HN  ARG P 153      86.858 -32.694  89.860  0.00  0.00      P1    
ATOM   2492  CA  ARG P 153      84.869 -33.115  90.423  0.00  0.00      P1    
ATOM   2493  HA  ARG P 153      84.096 -32.998  89.678  0.00  0.00      P1    
ATOM   2494  CB  ARG P 153      85.301 -34.622  90.274  0.00  0.00      P1    
ATOM   2495  HB1 ARG P 153      85.723 -34.778  89.258  0.00  0.00      P1    
ATOM   2496  HB2 ARG P 153      86.218 -34.702  90.895  0.00  0.00      P1    
ATOM   2497  CG  ARG P 153      84.184 -35.561  90.528  0.00  0.00      P1    
ATOM   2498  HG1 ARG P 153      83.685 -35.298  91.486  0.00  0.00      P1    
ATOM   2499  HG2 ARG P 153      83.474 -35.573  89.674  0.00  0.00      P1    
ATOM   2500  CD  ARG P 153      84.596 -37.024  90.600  0.00  0.00      P1    
ATOM   2501  HD1 ARG P 153      83.731 -37.714  90.695  0.00  0.00      P1    
ATOM   2502  HD2 ARG P 153      85.177 -37.246  89.679  0.00  0.00      P1    
ATOM   2503  NE  ARG P 153      85.440 -37.134  91.838  0.00  0.00      P1    
ATOM   2504  HE  ARG P 153      84.935 -37.470  92.633  0.00  0.00      P1    
ATOM   2505  CZ  ARG P 153      86.766 -37.330  91.863  0.00  0.00      P1    
ATOM   2506  NH1 ARG P 153      87.501 -37.261  90.780  0.00  0.00      P1    
ATOM   2507 HH11 ARG P 153      88.481 -37.180  90.965  0.00  0.00      P1    
ATOM   2508 HH12 ARG P 153      87.177 -37.137  89.842  0.00  0.00      P1    
ATOM   2509  NH2 ARG P 153      87.385 -37.501  93.010  0.00  0.00      P1    
ATOM   2510 HH21 ARG P 153      88.371 -37.576  92.863  0.00  0.00      P1    
ATOM   2511 HH22 ARG P 153      86.910 -37.173  93.827  0.00  0.00      P1    
ATOM   2512  C   ARG P 153      84.393 -32.863  91.835  0.00  0.00      P1    
ATOM   2513  O   ARG P 153      83.217 -32.752  92.170  0.00  0.00      P1    
ATOM   2514  N   ALA P 154      85.397 -32.611  92.726  0.00  0.00      P1    
ATOM   2515  HN  ALA P 154      86.342 -32.537  92.416  0.00  0.00      P1    
ATOM   2516  CA  ALA P 154      85.127 -32.110  94.063  0.00  0.00      P1    
ATOM   2517  HA  ALA P 154      84.415 -32.809  94.476  0.00  0.00      P1    
ATOM   2518  CB  ALA P 154      86.472 -32.243  94.880  0.00  0.00      P1    
ATOM   2519  HB1 ALA P 154      86.688 -33.333  94.919  0.00  0.00      P1    
ATOM   2520  HB2 ALA P 154      87.336 -31.799  94.341  0.00  0.00      P1    
ATOM   2521  HB3 ALA P 154      86.216 -31.898  95.905  0.00  0.00      P1    
ATOM   2522  C   ALA P 154      84.580 -30.693  94.022  0.00  0.00      P1    
ATOM   2523  O   ALA P 154      83.650 -30.391  94.838  0.00  0.00      P1    
ATOM   2524  N   HSD P 155      85.125 -29.791  93.187  0.00  0.00      P1    
ATOM   2525  HN  HSD P 155      86.005 -30.036  92.788  0.00  0.00      P1    
ATOM   2526  CA  HSD P 155      84.729 -28.362  92.981  0.00  0.00      P1    
ATOM   2527  HA  HSD P 155      84.707 -27.873  93.944  0.00  0.00      P1    
ATOM   2528  CB  HSD P 155      85.655 -27.591  91.959  0.00  0.00      P1    
ATOM   2529  HB1 HSD P 155      85.744 -28.284  91.095  0.00  0.00      P1    
ATOM   2530  HB2 HSD P 155      85.182 -26.621  91.696  0.00  0.00      P1    
ATOM   2531  ND1 HSD P 155      87.293 -27.067  93.868  0.00  0.00      P1    
ATOM   2532  HD1 HSD P 155      86.614 -27.158  94.596  0.00  0.00      P1    
ATOM   2533  CG  HSD P 155      87.098 -27.330  92.557  0.00  0.00      P1    
ATOM   2534  CE1 HSD P 155      88.597 -26.958  94.110  0.00  0.00      P1    
ATOM   2535  HE1 HSD P 155      89.018 -26.858  95.111  0.00  0.00      P1    
ATOM   2536  NE2 HSD P 155      89.300 -27.050  93.021  0.00  0.00      P1    
ATOM   2537  CD2 HSD P 155      88.337 -27.248  92.024  0.00  0.00      P1    
ATOM   2538  HD2 HSD P 155      88.555 -27.255  90.963  0.00  0.00      P1    
ATOM   2539  C   HSD P 155      83.276 -28.348  92.466  0.00  0.00      P1    
ATOM   2540  O   HSD P 155      82.437 -27.583  92.909  0.00  0.00      P1    
ATOM   2541  N   VAL P 156      82.923 -29.190  91.489  0.00  0.00      P1    
ATOM   2542  HN  VAL P 156      83.539 -29.906  91.169  0.00  0.00      P1    
ATOM   2543  CA  VAL P 156      81.583 -29.116  90.936  0.00  0.00      P1    
ATOM   2544  HA  VAL P 156      81.383 -28.056  90.878  0.00  0.00      P1    
ATOM   2545  CB  VAL P 156      81.490 -29.592  89.524  0.00  0.00      P1    
ATOM   2546  HB  VAL P 156      82.321 -29.119  88.960  0.00  0.00      P1    
ATOM   2547  CG1 VAL P 156      81.451 -31.137  89.440  0.00  0.00      P1    
ATOM   2548 HG11 VAL P 156      80.563 -31.608  89.914  0.00  0.00      P1    
ATOM   2549 HG12 VAL P 156      81.432 -31.474  88.381  0.00  0.00      P1    
ATOM   2550 HG13 VAL P 156      82.370 -31.511  89.940  0.00  0.00      P1    
ATOM   2551  CG2 VAL P 156      80.332 -29.099  88.680  0.00  0.00      P1    
ATOM   2552 HG21 VAL P 156      80.438 -29.358  87.605  0.00  0.00      P1    
ATOM   2553 HG22 VAL P 156      79.403 -29.684  88.848  0.00  0.00      P1    
ATOM   2554 HG23 VAL P 156      80.182 -28.000  88.756  0.00  0.00      P1    
ATOM   2555  C   VAL P 156      80.450 -29.763  91.810  0.00  0.00      P1    
ATOM   2556  O   VAL P 156      79.254 -29.453  91.724  0.00  0.00      P1    
ATOM   2557  N   ASP P 157      80.887 -30.639  92.742  0.00  0.00      P1    
ATOM   2558  HN  ASP P 157      81.859 -30.860  92.767  0.00  0.00      P1    
ATOM   2559  CA  ASP P 157      79.929 -31.216  93.635  0.00  0.00      P1    
ATOM   2560  HA  ASP P 157      79.013 -31.471  93.123  0.00  0.00      P1    
ATOM   2561  CB  ASP P 157      80.609 -32.540  94.117  0.00  0.00      P1    
ATOM   2562  HB1 ASP P 157      80.753 -33.264  93.287  0.00  0.00      P1    
ATOM   2563  HB2 ASP P 157      81.562 -32.296  94.634  0.00  0.00      P1    
ATOM   2564  CG  ASP P 157      79.666 -33.223  95.075  0.00  0.00      P1    
ATOM   2565  OD1 ASP P 157      79.983 -33.476  96.263  0.00  0.00      P1    
ATOM   2566  OD2 ASP P 157      78.609 -33.716  94.553  0.00  0.00      P1    
ATOM   2567  C   ASP P 157      79.587 -30.177  94.707  0.00  0.00      P1    
ATOM   2568  O   ASP P 157      78.552 -30.301  95.358  0.00  0.00      P1    
ATOM   2569  N   ALA P 158      80.478 -29.175  94.890  0.00  0.00      P1    
ATOM   2570  HN  ALA P 158      81.161 -29.074  94.172  0.00  0.00      P1    
ATOM   2571  CA  ALA P 158      80.534 -28.184  95.886  0.00  0.00      P1    
ATOM   2572  HA  ALA P 158      81.542 -27.816  95.761  0.00  0.00      P1    
ATOM   2573  CB  ALA P 158      79.764 -26.902  95.632  0.00  0.00      P1    
ATOM   2574  HB1 ALA P 158      80.064 -26.442  94.666  0.00  0.00      P1    
ATOM   2575  HB2 ALA P 158      78.658 -26.921  95.730  0.00  0.00      P1    
ATOM   2576  HB3 ALA P 158      80.078 -26.152  96.389  0.00  0.00      P1    
ATOM   2577  C   ALA P 158      80.376 -28.688  97.341  0.00  0.00      P1    
ATOM   2578  O   ALA P 158      80.925 -29.758  97.665  0.00  0.00      P1    
ATOM   2579  N   LEU P 159      79.920 -27.846  98.250  0.00  0.00      P1    
ATOM   2580  HN  LEU P 159      79.657 -26.948  97.904  0.00  0.00      P1    
ATOM   2581  CA  LEU P 159      79.775 -28.221  99.652  0.00  0.00      P1    
ATOM   2582  HA  LEU P 159      80.575 -28.919  99.847  0.00  0.00      P1    
ATOM   2583  CB  LEU P 159      79.765 -27.005 100.575  0.00  0.00      P1    
ATOM   2584  HB1 LEU P 159      80.631 -26.390 100.248  0.00  0.00      P1    
ATOM   2585  HB2 LEU P 159      78.916 -26.361 100.264  0.00  0.00      P1    
ATOM   2586  CG  LEU P 159      79.833 -27.305 102.101  0.00  0.00      P1    
ATOM   2587  HG  LEU P 159      78.878 -27.799 102.381  0.00  0.00      P1    
ATOM   2588  CD1 LEU P 159      81.018 -28.260 102.567  0.00  0.00      P1    
ATOM   2589 HD11 LEU P 159      81.995 -27.817 102.275  0.00  0.00      P1    
ATOM   2590 HD12 LEU P 159      80.891 -28.359 103.666  0.00  0.00      P1    
ATOM   2591 HD13 LEU P 159      80.911 -29.302 102.195  0.00  0.00      P1    
ATOM   2592  CD2 LEU P 159      79.749 -25.987 102.901  0.00  0.00      P1    
ATOM   2593 HD21 LEU P 159      80.812 -25.668 102.858  0.00  0.00      P1    
ATOM   2594 HD22 LEU P 159      79.238 -25.314 102.180  0.00  0.00      P1    
ATOM   2595 HD23 LEU P 159      79.394 -26.084 103.949  0.00  0.00      P1    
ATOM   2596  C   LEU P 159      78.557 -29.087  99.755  0.00  0.00      P1    
ATOM   2597  O   LEU P 159      78.535 -30.181 100.349  0.00  0.00      P1    
ATOM   2598  N   ARG P 160      77.440 -28.669  99.234  0.00  0.00      P1    
ATOM   2599  HN  ARG P 160      77.603 -27.871  98.659  0.00  0.00      P1    
ATOM   2600  CA  ARG P 160      76.054 -29.306  99.499  0.00  0.00      P1    
ATOM   2601  HA  ARG P 160      76.192 -30.332  99.807  0.00  0.00      P1    
ATOM   2602  CB  ARG P 160      75.299 -28.427 100.489  0.00  0.00      P1    
ATOM   2603  HB1 ARG P 160      75.315 -27.356 100.194  0.00  0.00      P1    
ATOM   2604  HB2 ARG P 160      74.254 -28.788 100.600  0.00  0.00      P1    
ATOM   2605  CG  ARG P 160      75.883 -28.482 101.836  0.00  0.00      P1    
ATOM   2606  HG1 ARG P 160      76.901 -28.037 101.811  0.00  0.00      P1    
ATOM   2607  HG2 ARG P 160      75.304 -27.791 102.484  0.00  0.00      P1    
ATOM   2608  CD  ARG P 160      76.144 -29.907 102.475  0.00  0.00      P1    
ATOM   2609  HD1 ARG P 160      75.160 -30.368 102.705  0.00  0.00      P1    
ATOM   2610  HD2 ARG P 160      76.726 -30.693 101.948  0.00  0.00      P1    
ATOM   2611  NE  ARG P 160      76.766 -29.637 103.852  0.00  0.00      P1    
ATOM   2612  HE  ARG P 160      76.208 -29.379 104.641  0.00  0.00      P1    
ATOM   2613  CZ  ARG P 160      77.982 -30.074 104.249  0.00  0.00      P1    
ATOM   2614  NH1 ARG P 160      78.829 -30.690 103.391  0.00  0.00      P1    
ATOM   2615 HH11 ARG P 160      79.741 -30.922 103.727  0.00  0.00      P1    
ATOM   2616 HH12 ARG P 160      78.557 -30.896 102.450  0.00  0.00      P1    
ATOM   2617  NH2 ARG P 160      78.343 -29.761 105.427  0.00  0.00      P1    
ATOM   2618 HH21 ARG P 160      79.257 -30.074 105.688  0.00  0.00      P1    
ATOM   2619 HH22 ARG P 160      77.704 -29.368 106.088  0.00  0.00      P1    
ATOM   2620  C   ARG P 160      75.286 -29.178  98.189  0.00  0.00      P1    
ATOM   2621  O   ARG P 160      75.340 -28.138  97.503  0.00  0.00      P1    
ATOM   2622  N   THR P 161      74.479 -30.209  97.842  0.00  0.00      P1    
ATOM   2623  HN  THR P 161      74.160 -30.882  98.505  0.00  0.00      P1    
ATOM   2624  CA  THR P 161      73.863 -30.331  96.499  0.00  0.00      P1    
ATOM   2625  HA  THR P 161      74.730 -30.349  95.855  0.00  0.00      P1    
ATOM   2626  CB  THR P 161      73.234 -31.671  96.265  0.00  0.00      P1    
ATOM   2627  HB  THR P 161      73.796 -32.478  96.782  0.00  0.00      P1    
ATOM   2628  OG1 THR P 161      73.114 -31.926  94.894  0.00  0.00      P1    
ATOM   2629  HG1 THR P 161      73.048 -32.884  94.912  0.00  0.00      P1    
ATOM   2630  CG2 THR P 161      71.857 -31.657  97.045  0.00  0.00      P1    
ATOM   2631 HG21 THR P 161      71.571 -32.710  97.252  0.00  0.00      P1    
ATOM   2632 HG22 THR P 161      72.036 -31.162  98.023  0.00  0.00      P1    
ATOM   2633 HG23 THR P 161      71.035 -31.156  96.490  0.00  0.00      P1    
ATOM   2634  C   THR P 161      73.079 -29.103  96.076  0.00  0.00      P1    
ATOM   2635  O   THR P 161      72.261 -28.500  96.771  0.00  0.00      P1    
ATOM   2636  N   HSD P 162      73.232 -28.854  94.747  0.00  0.00      P1    
ATOM   2637  HN  HSD P 162      73.909 -29.341  94.201  0.00  0.00      P1    
ATOM   2638  CA  HSD P 162      72.545 -27.768  94.070  0.00  0.00      P1    
ATOM   2639  HA  HSD P 162      72.056 -27.154  94.811  0.00  0.00      P1    
ATOM   2640  CB  HSD P 162      73.521 -26.823  93.346  0.00  0.00      P1    
ATOM   2641  HB1 HSD P 162      74.329 -26.516  94.044  0.00  0.00      P1    
ATOM   2642  HB2 HSD P 162      73.886 -27.329  92.427  0.00  0.00      P1    
ATOM   2643  ND1 HSD P 162      72.271 -24.678  93.955  0.00  0.00      P1    
ATOM   2644  HD1 HSD P 162      72.024 -24.953  94.884  0.00  0.00      P1    
ATOM   2645  CG  HSD P 162      72.830 -25.535  92.992  0.00  0.00      P1    
ATOM   2646  CE1 HSD P 162      71.762 -23.642  93.260  0.00  0.00      P1    
ATOM   2647  HE1 HSD P 162      71.141 -22.946  93.825  0.00  0.00      P1    
ATOM   2648  NE2 HSD P 162      72.103 -23.681  91.951  0.00  0.00      P1    
ATOM   2649  CD2 HSD P 162      72.808 -24.951  91.817  0.00  0.00      P1    
ATOM   2650  HD2 HSD P 162      73.090 -25.197  90.800  0.00  0.00      P1    
ATOM   2651  C   HSD P 162      71.484 -28.307  93.143  0.00  0.00      P1    
ATOM   2652  O   HSD P 162      70.796 -27.501  92.482  0.00  0.00      P1    
ATOM   2653  N   LEU P 163      71.346 -29.661  93.030  0.00  0.00      P1    
ATOM   2654  HN  LEU P 163      71.859 -30.268  93.633  0.00  0.00      P1    
ATOM   2655  CA  LEU P 163      70.339 -30.391  92.288  0.00  0.00      P1    
ATOM   2656  HA  LEU P 163      70.129 -29.769  91.430  0.00  0.00      P1    
ATOM   2657  CB  LEU P 163      70.887 -31.872  91.993  0.00  0.00      P1    
ATOM   2658  HB1 LEU P 163      71.148 -32.374  92.949  0.00  0.00      P1    
ATOM   2659  HB2 LEU P 163      70.120 -32.425  91.411  0.00  0.00      P1    
ATOM   2660  CG  LEU P 163      72.272 -31.915  91.278  0.00  0.00      P1    
ATOM   2661  HG  LEU P 163      73.049 -31.401  91.884  0.00  0.00      P1    
ATOM   2662  CD1 LEU P 163      72.843 -33.375  91.134  0.00  0.00      P1    
ATOM   2663 HD11 LEU P 163      73.068 -33.961  92.051  0.00  0.00      P1    
ATOM   2664 HD12 LEU P 163      72.265 -34.142  90.575  0.00  0.00      P1    
ATOM   2665 HD13 LEU P 163      73.881 -33.305  90.744  0.00  0.00      P1    
ATOM   2666  CD2 LEU P 163      72.243 -31.330  89.841  0.00  0.00      P1    
ATOM   2667 HD21 LEU P 163      73.249 -31.588  89.446  0.00  0.00      P1    
ATOM   2668 HD22 LEU P 163      71.402 -31.718  89.228  0.00  0.00      P1    
ATOM   2669 HD23 LEU P 163      72.082 -30.231  89.876  0.00  0.00      P1    
ATOM   2670  C   LEU P 163      69.056 -30.410  92.978  0.00  0.00      P1    
ATOM   2671  O   LEU P 163      68.683 -29.412  93.552  0.00  0.00      P1    
ATOM   2672  N   ALA P 164      68.342 -31.593  92.991  0.00  0.00      P1    
ATOM   2673  HN  ALA P 164      68.577 -32.440  92.520  0.00  0.00      P1    
ATOM   2674  CA  ALA P 164      66.996 -31.620  93.437  0.00  0.00      P1    
ATOM   2675  HA  ALA P 164      66.484 -30.893  92.824  0.00  0.00      P1    
ATOM   2676  CB  ALA P 164      66.395 -33.034  93.279  0.00  0.00      P1    
ATOM   2677  HB1 ALA P 164      66.747 -33.746  94.055  0.00  0.00      P1    
ATOM   2678  HB2 ALA P 164      65.289 -32.937  93.222  0.00  0.00      P1    
ATOM   2679  HB3 ALA P 164      66.779 -33.401  92.303  0.00  0.00      P1    
ATOM   2680  C   ALA P 164      66.650 -31.131  94.861  0.00  0.00      P1    
ATOM   2681  O   ALA P 164      65.859 -30.152  94.968  0.00  0.00      P1    
ATOM   2682  N   PRO P 165      67.433 -31.587  95.947  0.00  0.00      P1    
ATOM   2683  CD  PRO P 165      68.504 -32.521  95.853  0.00  0.00      P1    
ATOM   2684  HD1 PRO P 165      68.188 -33.342  95.175  0.00  0.00      P1    
ATOM   2685  HD2 PRO P 165      69.415 -32.048  95.429  0.00  0.00      P1    
ATOM   2686  CA  PRO P 165      67.305 -31.048  97.288  0.00  0.00      P1    
ATOM   2687  HA  PRO P 165      66.363 -31.423  97.660  0.00  0.00      P1    
ATOM   2688  CB  PRO P 165      68.360 -31.773  98.106  0.00  0.00      P1    
ATOM   2689  HB1 PRO P 165      68.057 -32.007  99.149  0.00  0.00      P1    
ATOM   2690  HB2 PRO P 165      69.267 -31.135  98.179  0.00  0.00      P1    
ATOM   2691  CG  PRO P 165      68.598 -33.036  97.328  0.00  0.00      P1    
ATOM   2692  HG1 PRO P 165      67.863 -33.781  97.699  0.00  0.00      P1    
ATOM   2693  HG2 PRO P 165      69.591 -33.437  97.625  0.00  0.00      P1    
ATOM   2694  C   PRO P 165      67.301 -29.557  97.477  0.00  0.00      P1    
ATOM   2695  O   PRO P 165      66.687 -29.039  98.461  0.00  0.00      P1    
ATOM   2696  N   TYR P 166      67.922 -28.675  96.625  0.00  0.00      P1    
ATOM   2697  HN  TYR P 166      68.463 -28.918  95.824  0.00  0.00      P1    
ATOM   2698  CA  TYR P 166      67.975 -27.235  96.785  0.00  0.00      P1    
ATOM   2699  HA  TYR P 166      68.134 -26.975  97.821  0.00  0.00      P1    
ATOM   2700  CB  TYR P 166      69.086 -26.719  95.789  0.00  0.00      P1    
ATOM   2701  HB1 TYR P 166      70.040 -27.273  95.923  0.00  0.00      P1    
ATOM   2702  HB2 TYR P 166      68.580 -26.740  94.800  0.00  0.00      P1    
ATOM   2703  CG  TYR P 166      69.390 -25.231  96.054  0.00  0.00      P1    
ATOM   2704  CD1 TYR P 166      70.429 -25.037  96.949  0.00  0.00      P1    
ATOM   2705  HD1 TYR P 166      70.731 -25.945  97.450  0.00  0.00      P1    
ATOM   2706  CE1 TYR P 166      70.876 -23.714  97.220  0.00  0.00      P1    
ATOM   2707  HE1 TYR P 166      71.675 -23.604  97.938  0.00  0.00      P1    
ATOM   2708  CZ  TYR P 166      70.383 -22.657  96.464  0.00  0.00      P1    
ATOM   2709  OH  TYR P 166      71.054 -21.386  96.608  0.00  0.00      P1    
ATOM   2710  HH  TYR P 166      71.893 -21.617  97.012  0.00  0.00      P1    
ATOM   2711  CD2 TYR P 166      68.873 -24.144  95.276  0.00  0.00      P1    
ATOM   2712  HD2 TYR P 166      68.044 -24.332  94.609  0.00  0.00      P1    
ATOM   2713  CE2 TYR P 166      69.331 -22.857  95.512  0.00  0.00      P1    
ATOM   2714  HE2 TYR P 166      68.904 -22.017  94.985  0.00  0.00      P1    
ATOM   2715  C   TYR P 166      66.622 -26.496  96.509  0.00  0.00      P1    
ATOM   2716  O   TYR P 166      66.048 -25.773  97.323  0.00  0.00      P1    
ATOM   2717  N   SER P 167      66.072 -26.884  95.338  0.00  0.00      P1    
ATOM   2718  HN  SER P 167      66.584 -27.508  94.752  0.00  0.00      P1    
ATOM   2719  CA  SER P 167      64.725 -26.494  94.955  0.00  0.00      P1    
ATOM   2720  HA  SER P 167      64.615 -25.420  94.973  0.00  0.00      P1    
ATOM   2721  CB  SER P 167      64.382 -27.023  93.515  0.00  0.00      P1    
ATOM   2722  HB1 SER P 167      64.559 -28.118  93.585  0.00  0.00      P1    
ATOM   2723  HB2 SER P 167      63.353 -26.793  93.166  0.00  0.00      P1    
ATOM   2724  OG  SER P 167      65.348 -26.525  92.588  0.00  0.00      P1    
ATOM   2725  HG1 SER P 167      65.342 -26.934  91.720  0.00  0.00      P1    
ATOM   2726  C   SER P 167      63.679 -27.045  95.870  0.00  0.00      P1    
ATOM   2727  O   SER P 167      62.686 -26.357  96.143  0.00  0.00      P1    
ATOM   2728  N   ASP P 168      63.872 -28.292  96.296  0.00  0.00      P1    
ATOM   2729  HN  ASP P 168      64.740 -28.708  96.037  0.00  0.00      P1    
ATOM   2730  CA  ASP P 168      62.862 -29.146  97.002  0.00  0.00      P1    
ATOM   2731  HA  ASP P 168      61.972 -28.941  96.426  0.00  0.00      P1    
ATOM   2732  CB  ASP P 168      63.271 -30.596  96.910  0.00  0.00      P1    
ATOM   2733  HB1 ASP P 168      63.705 -30.855  95.920  0.00  0.00      P1    
ATOM   2734  HB2 ASP P 168      64.115 -30.725  97.621  0.00  0.00      P1    
ATOM   2735  CG  ASP P 168      62.260 -31.662  97.256  0.00  0.00      P1    
ATOM   2736  OD1 ASP P 168      61.133 -31.596  96.708  0.00  0.00      P1    
ATOM   2737  OD2 ASP P 168      62.620 -32.618  98.019  0.00  0.00      P1    
ATOM   2738  C   ASP P 168      62.653 -28.704  98.382  0.00  0.00      P1    
ATOM   2739  O   ASP P 168      61.535 -28.715  98.968  0.00  0.00      P1    
ATOM   2740  N   GLU P 169      63.764 -28.278  99.058  0.00  0.00      P1    
ATOM   2741  HN  GLU P 169      64.630 -28.419  98.583  0.00  0.00      P1    
ATOM   2742  CA  GLU P 169      63.706 -27.719 100.420  0.00  0.00      P1    
ATOM   2743  HA  GLU P 169      63.072 -28.373 101.002  0.00  0.00      P1    
ATOM   2744  CB  GLU P 169      65.125 -27.465 100.962  0.00  0.00      P1    
ATOM   2745  HB1 GLU P 169      65.539 -28.496 100.954  0.00  0.00      P1    
ATOM   2746  HB2 GLU P 169      65.801 -26.853 100.328  0.00  0.00      P1    
ATOM   2747  CG  GLU P 169      65.162 -26.974 102.463  0.00  0.00      P1    
ATOM   2748  HG1 GLU P 169      64.774 -25.944 102.617  0.00  0.00      P1    
ATOM   2749  HG2 GLU P 169      64.606 -27.796 102.962  0.00  0.00      P1    
ATOM   2750  CD  GLU P 169      66.585 -26.952 103.075  0.00  0.00      P1    
ATOM   2751  OE1 GLU P 169      67.629 -27.108 102.365  0.00  0.00      P1    
ATOM   2752  OE2 GLU P 169      66.678 -26.684 104.249  0.00  0.00      P1    
ATOM   2753  C   GLU P 169      62.928 -26.440 100.528  0.00  0.00      P1    
ATOM   2754  O   GLU P 169      61.931 -26.294 101.266  0.00  0.00      P1    
ATOM   2755  N   LEU P 170      63.243 -25.521  99.622  0.00  0.00      P1    
ATOM   2756  HN  LEU P 170      63.990 -25.532  98.962  0.00  0.00      P1    
ATOM   2757  CA  LEU P 170      62.396 -24.335  99.480  0.00  0.00      P1    
ATOM   2758  HA  LEU P 170      62.368 -23.716 100.364  0.00  0.00      P1    
ATOM   2759  CB  LEU P 170      63.134 -23.417  98.471  0.00  0.00      P1    
ATOM   2760  HB1 LEU P 170      64.140 -23.197  98.887  0.00  0.00      P1    
ATOM   2761  HB2 LEU P 170      63.253 -24.031  97.553  0.00  0.00      P1    
ATOM   2762  CG  LEU P 170      62.440 -22.145  98.016  0.00  0.00      P1    
ATOM   2763  HG  LEU P 170      61.519 -22.398  97.449  0.00  0.00      P1    
ATOM   2764  CD1 LEU P 170      62.215 -21.310  99.263  0.00  0.00      P1    
ATOM   2765 HD11 LEU P 170      63.179 -20.950  99.683  0.00  0.00      P1    
ATOM   2766 HD12 LEU P 170      61.811 -20.356  98.863  0.00  0.00      P1    
ATOM   2767 HD13 LEU P 170      61.528 -21.675 100.056  0.00  0.00      P1    
ATOM   2768  CD2 LEU P 170      63.367 -21.474  97.062  0.00  0.00      P1    
ATOM   2769 HD21 LEU P 170      64.316 -21.164  97.548  0.00  0.00      P1    
ATOM   2770 HD22 LEU P 170      63.676 -22.217  96.295  0.00  0.00      P1    
ATOM   2771 HD23 LEU P 170      62.897 -20.549  96.666  0.00  0.00      P1    
ATOM   2772  C   LEU P 170      60.958 -24.658  98.985  0.00  0.00      P1    
ATOM   2773  O   LEU P 170      60.066 -24.032  99.586  0.00  0.00      P1    
ATOM   2774  N   ARG P 171      60.710 -25.552  98.079  0.00  0.00      P1    
ATOM   2775  HN  ARG P 171      61.538 -25.925  97.668  0.00  0.00      P1    
ATOM   2776  CA  ARG P 171      59.442 -25.993  97.541  0.00  0.00      P1    
ATOM   2777  HA  ARG P 171      58.911 -25.201  97.034  0.00  0.00      P1    
ATOM   2778  CB  ARG P 171      59.674 -27.027  96.404  0.00  0.00      P1    
ATOM   2779  HB1 ARG P 171      60.405 -26.504  95.751  0.00  0.00      P1    
ATOM   2780  HB2 ARG P 171      60.326 -27.778  96.898  0.00  0.00      P1    
ATOM   2781  CG  ARG P 171      58.568 -27.533  95.409  0.00  0.00      P1    
ATOM   2782  HG1 ARG P 171      57.888 -28.208  95.971  0.00  0.00      P1    
ATOM   2783  HG2 ARG P 171      58.042 -26.608  95.089  0.00  0.00      P1    
ATOM   2784  CD  ARG P 171      59.083 -28.217  94.186  0.00  0.00      P1    
ATOM   2785  HD1 ARG P 171      58.211 -28.584  93.603  0.00  0.00      P1    
ATOM   2786  HD2 ARG P 171      59.540 -27.413  93.570  0.00  0.00      P1    
ATOM   2787  NE  ARG P 171      60.052 -29.293  94.626  0.00  0.00      P1    
ATOM   2788  HE  ARG P 171      59.969 -29.693  95.539  0.00  0.00      P1    
ATOM   2789  CZ  ARG P 171      60.868 -29.946  93.799  0.00  0.00      P1    
ATOM   2790  NH1 ARG P 171      61.210 -29.477  92.597  0.00  0.00      P1    
ATOM   2791 HH11 ARG P 171      61.941 -30.001  92.160  0.00  0.00      P1    
ATOM   2792 HH12 ARG P 171      60.932 -28.544  92.365  0.00  0.00      P1    
ATOM   2793  NH2 ARG P 171      61.489 -31.038  94.226  0.00  0.00      P1    
ATOM   2794 HH21 ARG P 171      62.105 -31.450  93.556  0.00  0.00      P1    
ATOM   2795 HH22 ARG P 171      61.333 -31.342  95.166  0.00  0.00      P1    
ATOM   2796  C   ARG P 171      58.483 -26.589  98.565  0.00  0.00      P1    
ATOM   2797  O   ARG P 171      57.280 -26.282  98.558  0.00  0.00      P1    
ATOM   2798  N   GLN P 172      59.003 -27.430  99.446  0.00  0.00      P1    
ATOM   2799  HN  GLN P 172      59.893 -27.842  99.264  0.00  0.00      P1    
ATOM   2800  CA  GLN P 172      58.403 -27.854 100.730  0.00  0.00      P1    
ATOM   2801  HA  GLN P 172      57.430 -28.266 100.505  0.00  0.00      P1    
ATOM   2802  CB  GLN P 172      59.202 -28.987 101.414  0.00  0.00      P1    
ATOM   2803  HB1 GLN P 172      59.491 -29.633 100.557  0.00  0.00      P1    
ATOM   2804  HB2 GLN P 172      60.115 -28.573 101.891  0.00  0.00      P1    
ATOM   2805  CG  GLN P 172      58.407 -29.608 102.585  0.00  0.00      P1    
ATOM   2806  HG1 GLN P 172      58.332 -28.951 103.478  0.00  0.00      P1    
ATOM   2807  HG2 GLN P 172      57.378 -29.718 102.180  0.00  0.00      P1    
ATOM   2808  CD  GLN P 172      58.771 -31.002 103.104  0.00  0.00      P1    
ATOM   2809  OE1 GLN P 172      57.957 -31.898 103.021  0.00  0.00      P1    
ATOM   2810  NE2 GLN P 172      59.896 -31.131 103.753  0.00  0.00      P1    
ATOM   2811 HE21 GLN P 172      60.354 -32.014 103.651  0.00  0.00      P1    
ATOM   2812 HE22 GLN P 172      60.427 -30.327 104.020  0.00  0.00      P1    
ATOM   2813  C   GLN P 172      58.197 -26.739 101.748  0.00  0.00      P1    
ATOM   2814  O   GLN P 172      57.110 -26.550 102.197  0.00  0.00      P1    
ATOM   2815  N   ARG P 173      59.221 -25.832 102.030  0.00  0.00      P1    
ATOM   2816  HN  ARG P 173      60.090 -26.000 101.572  0.00  0.00      P1    
ATOM   2817  CA  ARG P 173      59.224 -24.650 102.957  0.00  0.00      P1    
ATOM   2818  HA  ARG P 173      59.014 -24.987 103.961  0.00  0.00      P1    
ATOM   2819  CB  ARG P 173      60.607 -24.000 103.029  0.00  0.00      P1    
ATOM   2820  HB1 ARG P 173      61.313 -24.856 102.971  0.00  0.00      P1    
ATOM   2821  HB2 ARG P 173      60.782 -23.535 102.036  0.00  0.00      P1    
ATOM   2822  CG  ARG P 173      61.035 -22.992 104.116  0.00  0.00      P1    
ATOM   2823  HG1 ARG P 173      62.079 -22.704 103.869  0.00  0.00      P1    
ATOM   2824  HG2 ARG P 173      60.403 -22.091 103.961  0.00  0.00      P1    
ATOM   2825  CD  ARG P 173      60.912 -23.294 105.688  0.00  0.00      P1    
ATOM   2826  HD1 ARG P 173      61.270 -22.440 106.302  0.00  0.00      P1    
ATOM   2827  HD2 ARG P 173      59.825 -23.456 105.852  0.00  0.00      P1    
ATOM   2828  NE  ARG P 173      61.893 -24.508 105.993  0.00  0.00      P1    
ATOM   2829  HE  ARG P 173      62.687 -24.706 105.417  0.00  0.00      P1    
ATOM   2830  CZ  ARG P 173      61.784 -25.287 107.071  0.00  0.00      P1    
ATOM   2831  NH1 ARG P 173      60.743 -25.290 107.854  0.00  0.00      P1    
ATOM   2832 HH11 ARG P 173      60.911 -25.593 108.793  0.00  0.00      P1    
ATOM   2833 HH12 ARG P 173      60.070 -24.556 107.765  0.00  0.00      P1    
ATOM   2834  NH2 ARG P 173      62.859 -25.999 107.471  0.00  0.00      P1    
ATOM   2835 HH21 ARG P 173      62.682 -26.538 108.295  0.00  0.00      P1    
ATOM   2836 HH22 ARG P 173      63.763 -25.753 107.123  0.00  0.00      P1    
ATOM   2837  C   ARG P 173      58.186 -23.645 102.605  0.00  0.00      P1    
ATOM   2838  O   ARG P 173      57.498 -23.098 103.422  0.00  0.00      P1    
ATOM   2839  N   LEU P 174      58.035 -23.280 101.306  0.00  0.00      P1    
ATOM   2840  HN  LEU P 174      58.652 -23.595 100.590  0.00  0.00      P1    
ATOM   2841  CA  LEU P 174      56.927 -22.468 100.793  0.00  0.00      P1    
ATOM   2842  HA  LEU P 174      57.014 -21.533 101.327  0.00  0.00      P1    
ATOM   2843  CB  LEU P 174      57.027 -22.267  99.247  0.00  0.00      P1    
ATOM   2844  HB1 LEU P 174      56.942 -23.289  98.819  0.00  0.00      P1    
ATOM   2845  HB2 LEU P 174      56.150 -21.652  98.949  0.00  0.00      P1    
ATOM   2846  CG  LEU P 174      58.297 -21.496  98.847  0.00  0.00      P1    
ATOM   2847  HG  LEU P 174      59.128 -21.929  99.445  0.00  0.00      P1    
ATOM   2848  CD1 LEU P 174      58.593 -21.740  97.331  0.00  0.00      P1    
ATOM   2849 HD11 LEU P 174      59.494 -21.224  96.935  0.00  0.00      P1    
ATOM   2850 HD12 LEU P 174      58.672 -22.826  97.110  0.00  0.00      P1    
ATOM   2851 HD13 LEU P 174      57.661 -21.378  96.848  0.00  0.00      P1    
ATOM   2852  CD2 LEU P 174      58.073 -20.036  99.073  0.00  0.00      P1    
ATOM   2853 HD21 LEU P 174      58.858 -19.440  98.559  0.00  0.00      P1    
ATOM   2854 HD22 LEU P 174      57.145 -19.636  98.610  0.00  0.00      P1    
ATOM   2855 HD23 LEU P 174      58.091 -19.751 100.147  0.00  0.00      P1    
ATOM   2856  C   LEU P 174      55.475 -23.001 101.118  0.00  0.00      P1    
ATOM   2857  O   LEU P 174      54.540 -22.233 101.415  0.00  0.00      P1    
ATOM   2858  N   ALA P 175      55.246 -24.300 101.055  0.00  0.00      P1    
ATOM   2859  HN  ALA P 175      55.975 -24.867 100.678  0.00  0.00      P1    
ATOM   2860  CA  ALA P 175      54.114 -24.961 101.659  0.00  0.00      P1    
ATOM   2861  HA  ALA P 175      53.234 -24.464 101.279  0.00  0.00      P1    
ATOM   2862  CB  ALA P 175      53.853 -26.344 101.218  0.00  0.00      P1    
ATOM   2863  HB1 ALA P 175      52.856 -26.761 101.475  0.00  0.00      P1    
ATOM   2864  HB2 ALA P 175      53.902 -26.412 100.110  0.00  0.00      P1    
ATOM   2865  HB3 ALA P 175      54.650 -27.002 101.626  0.00  0.00      P1    
ATOM   2866  C   ALA P 175      53.969 -24.863 103.177  0.00  0.00      P1    
ATOM   2867  O   ALA P 175      52.915 -24.591 103.668  0.00  0.00      P1    
ATOM   2868  N   ALA P 176      55.074 -25.070 103.943  0.00  0.00      P1    
ATOM   2869  HN  ALA P 176      55.861 -25.138 103.334  0.00  0.00      P1    
ATOM   2870  CA  ALA P 176      55.151 -24.946 105.447  0.00  0.00      P1    
ATOM   2871  HA  ALA P 176      54.416 -25.582 105.918  0.00  0.00      P1    
ATOM   2872  CB  ALA P 176      56.481 -25.530 105.923  0.00  0.00      P1    
ATOM   2873  HB1 ALA P 176      56.601 -25.725 107.010  0.00  0.00      P1    
ATOM   2874  HB2 ALA P 176      56.631 -26.550 105.509  0.00  0.00      P1    
ATOM   2875  HB3 ALA P 176      57.336 -24.894 105.608  0.00  0.00      P1    
ATOM   2876  C   ALA P 176      54.798 -23.540 105.946  0.00  0.00      P1    
ATOM   2877  O   ALA P 176      53.940 -23.371 106.770  0.00  0.00      P1    
ATOM   2878  N   ARG P 177      55.523 -22.527 105.296  0.00  0.00      P1    
ATOM   2879  HN  ARG P 177      56.223 -22.676 104.602  0.00  0.00      P1    
ATOM   2880  CA  ARG P 177      55.165 -21.134 105.486  0.00  0.00      P1    
ATOM   2881  HA  ARG P 177      55.415 -20.902 106.510  0.00  0.00      P1    
ATOM   2882  CB  ARG P 177      56.126 -20.241 104.626  0.00  0.00      P1    
ATOM   2883  HB1 ARG P 177      57.145 -20.634 104.828  0.00  0.00      P1    
ATOM   2884  HB2 ARG P 177      55.875 -20.407 103.556  0.00  0.00      P1    
ATOM   2885  CG  ARG P 177      56.220 -18.726 104.953  0.00  0.00      P1    
ATOM   2886  HG1 ARG P 177      56.799 -18.264 104.124  0.00  0.00      P1    
ATOM   2887  HG2 ARG P 177      55.278 -18.172 104.752  0.00  0.00      P1    
ATOM   2888  CD  ARG P 177      56.702 -18.399 106.395  0.00  0.00      P1    
ATOM   2889  HD1 ARG P 177      56.100 -18.997 107.114  0.00  0.00      P1    
ATOM   2890  HD2 ARG P 177      57.754 -18.680 106.614  0.00  0.00      P1    
ATOM   2891  NE  ARG P 177      56.590 -16.893 106.641  0.00  0.00      P1    
ATOM   2892  HE  ARG P 177      55.703 -16.513 106.904  0.00  0.00      P1    
ATOM   2893  CZ  ARG P 177      57.568 -15.984 106.553  0.00  0.00      P1    
ATOM   2894  NH1 ARG P 177      58.836 -16.216 106.407  0.00  0.00      P1    
ATOM   2895 HH11 ARG P 177      59.518 -15.509 106.592  0.00  0.00      P1    
ATOM   2896 HH12 ARG P 177      59.122 -17.163 106.258  0.00  0.00      P1    
ATOM   2897  NH2 ARG P 177      57.190 -14.752 106.896  0.00  0.00      P1    
ATOM   2898 HH21 ARG P 177      57.917 -14.072 106.990  0.00  0.00      P1    
ATOM   2899 HH22 ARG P 177      56.263 -14.627 107.251  0.00  0.00      P1    
ATOM   2900  C   ARG P 177      53.711 -20.819 105.348  0.00  0.00      P1    
ATOM   2901  O   ARG P 177      53.043 -20.254 106.205  0.00  0.00      P1    
ATOM   2902  N   LEU P 178      53.100 -21.318 104.215  0.00  0.00      P1    
ATOM   2903  HN  LEU P 178      53.736 -21.714 103.557  0.00  0.00      P1    
ATOM   2904  CA  LEU P 178      51.689 -20.992 104.020  0.00  0.00      P1    
ATOM   2905  HA  LEU P 178      51.506 -19.934 104.139  0.00  0.00      P1    
ATOM   2906  CB  LEU P 178      51.399 -21.163 102.499  0.00  0.00      P1    
ATOM   2907  HB1 LEU P 178      52.161 -20.593 101.925  0.00  0.00      P1    
ATOM   2908  HB2 LEU P 178      51.595 -22.237 102.292  0.00  0.00      P1    
ATOM   2909  CG  LEU P 178      50.013 -20.799 101.920  0.00  0.00      P1    
ATOM   2910  HG  LEU P 178      49.343 -21.469 102.500  0.00  0.00      P1    
ATOM   2911  CD1 LEU P 178      49.581 -19.358 102.294  0.00  0.00      P1    
ATOM   2912 HD11 LEU P 178      50.412 -18.642 102.117  0.00  0.00      P1    
ATOM   2913 HD12 LEU P 178      48.728 -19.013 101.672  0.00  0.00      P1    
ATOM   2914 HD13 LEU P 178      49.433 -19.224 103.387  0.00  0.00      P1    
ATOM   2915  CD2 LEU P 178      49.925 -21.115 100.367  0.00  0.00      P1    
ATOM   2916 HD21 LEU P 178      50.260 -22.167 100.238  0.00  0.00      P1    
ATOM   2917 HD22 LEU P 178      48.874 -21.028 100.020  0.00  0.00      P1    
ATOM   2918 HD23 LEU P 178      50.606 -20.433  99.814  0.00  0.00      P1    
ATOM   2919  C   LEU P 178      50.689 -21.760 104.892  0.00  0.00      P1    
ATOM   2920  O   LEU P 178      49.592 -21.333 105.273  0.00  0.00      P1    
ATOM   2921  N   GLU P 179      51.039 -23.006 105.382  0.00  0.00      P1    
ATOM   2922  HN  GLU P 179      51.957 -23.344 105.192  0.00  0.00      P1    
ATOM   2923  CA  GLU P 179      50.363 -23.873 106.291  0.00  0.00      P1    
ATOM   2924  HA  GLU P 179      49.334 -24.049 106.012  0.00  0.00      P1    
ATOM   2925  CB  GLU P 179      51.050 -25.134 106.390  0.00  0.00      P1    
ATOM   2926  HB1 GLU P 179      51.114 -25.636 105.400  0.00  0.00      P1    
ATOM   2927  HB2 GLU P 179      52.111 -25.006 106.692  0.00  0.00      P1    
ATOM   2928  CG  GLU P 179      50.498 -26.193 107.351  0.00  0.00      P1    
ATOM   2929  HG1 GLU P 179      50.706 -25.779 108.361  0.00  0.00      P1    
ATOM   2930  HG2 GLU P 179      49.436 -26.508 107.267  0.00  0.00      P1    
ATOM   2931  CD  GLU P 179      51.307 -27.458 107.171  0.00  0.00      P1    
ATOM   2932  OE1 GLU P 179      50.866 -28.318 106.394  0.00  0.00      P1    
ATOM   2933  OE2 GLU P 179      52.480 -27.464 107.739  0.00  0.00      P1    
ATOM   2934  C   GLU P 179      50.310 -23.178 107.699  0.00  0.00      P1    
ATOM   2935  O   GLU P 179      49.319 -23.031 108.361  0.00  0.00      P1    
ATOM   2936  N   ALA P 180      51.512 -22.620 108.086  0.00  0.00      P1    
ATOM   2937  HN  ALA P 180      52.277 -22.707 107.453  0.00  0.00      P1    
ATOM   2938  CA  ALA P 180      51.705 -21.800 109.261  0.00  0.00      P1    
ATOM   2939  HA  ALA P 180      51.260 -22.320 110.097  0.00  0.00      P1    
ATOM   2940  CB  ALA P 180      53.235 -21.666 109.485  0.00  0.00      P1    
ATOM   2941  HB1 ALA P 180      53.615 -22.692 109.291  0.00  0.00      P1    
ATOM   2942  HB2 ALA P 180      53.662 -20.974 108.727  0.00  0.00      P1    
ATOM   2943  HB3 ALA P 180      53.392 -21.223 110.491  0.00  0.00      P1    
ATOM   2944  C   ALA P 180      51.074 -20.391 109.272  0.00  0.00      P1    
ATOM   2945  O   ALA P 180      50.907 -19.868 110.367  0.00  0.00      P1    
ATOM   2946  N   LEU P 181      50.738 -19.858 108.154  0.00  0.00      P1    
ATOM   2947  HN  LEU P 181      51.158 -20.276 107.352  0.00  0.00      P1    
ATOM   2948  CA  LEU P 181      49.954 -18.598 107.980  0.00  0.00      P1    
ATOM   2949  HA  LEU P 181      50.458 -17.818 108.531  0.00  0.00      P1    
ATOM   2950  CB  LEU P 181      49.860 -18.297 106.461  0.00  0.00      P1    
ATOM   2951  HB1 LEU P 181      50.851 -18.365 105.962  0.00  0.00      P1    
ATOM   2952  HB2 LEU P 181      49.166 -18.976 105.921  0.00  0.00      P1    
ATOM   2953  CG  LEU P 181      49.201 -16.908 106.180  0.00  0.00      P1    
ATOM   2954  HG  LEU P 181      48.332 -16.775 106.859  0.00  0.00      P1    
ATOM   2955  CD1 LEU P 181      50.195 -15.805 106.570  0.00  0.00      P1    
ATOM   2956 HD11 LEU P 181      49.737 -14.825 106.320  0.00  0.00      P1    
ATOM   2957 HD12 LEU P 181      50.628 -15.793 107.593  0.00  0.00      P1    
ATOM   2958 HD13 LEU P 181      51.084 -15.974 105.924  0.00  0.00      P1    
ATOM   2959  CD2 LEU P 181      48.456 -16.814 104.835  0.00  0.00      P1    
ATOM   2960 HD21 LEU P 181      48.015 -17.816 104.644  0.00  0.00      P1    
ATOM   2961 HD22 LEU P 181      47.668 -16.031 104.841  0.00  0.00      P1    
ATOM   2962 HD23 LEU P 181      49.269 -16.589 104.112  0.00  0.00      P1    
ATOM   2963  C   LEU P 181      48.451 -18.760 108.469  0.00  0.00      P1    
ATOM   2964  O   LEU P 181      47.991 -17.957 109.280  0.00  0.00      P1    
ATOM   2965  N   LYS P 182      47.813 -19.868 108.103  0.00  0.00      P1    
ATOM   2966  HN  LYS P 182      48.285 -20.377 107.387  0.00  0.00      P1    
ATOM   2967  CA  LYS P 182      46.467 -20.349 108.487  0.00  0.00      P1    
ATOM   2968  HA  LYS P 182      45.718 -19.586 108.333  0.00  0.00      P1    
ATOM   2969  CB  LYS P 182      46.118 -21.555 107.589  0.00  0.00      P1    
ATOM   2970  HB1 LYS P 182      46.829 -22.379 107.814  0.00  0.00      P1    
ATOM   2971  HB2 LYS P 182      45.132 -21.936 107.931  0.00  0.00      P1    
ATOM   2972  CG  LYS P 182      46.080 -21.332 106.056  0.00  0.00      P1    
ATOM   2973  HG1 LYS P 182      45.891 -20.273 105.781  0.00  0.00      P1    
ATOM   2974  HG2 LYS P 182      47.104 -21.416 105.631  0.00  0.00      P1    
ATOM   2975  CD  LYS P 182      45.064 -22.293 105.350  0.00  0.00      P1    
ATOM   2976  HD1 LYS P 182      45.392 -23.347 105.474  0.00  0.00      P1    
ATOM   2977  HD2 LYS P 182      44.054 -22.282 105.814  0.00  0.00      P1    
ATOM   2978  CE  LYS P 182      44.915 -22.090 103.807  0.00  0.00      P1    
ATOM   2979  HE1 LYS P 182      45.948 -22.162 103.404  0.00  0.00      P1    
ATOM   2980  HE2 LYS P 182      44.219 -22.809 103.325  0.00  0.00      P1    
ATOM   2981  NZ  LYS P 182      44.507 -20.739 103.494  0.00  0.00      P1    
ATOM   2982  HZ1 LYS P 182      43.727 -20.471 104.126  0.00  0.00      P1    
ATOM   2983  HZ2 LYS P 182      45.215 -19.997 103.663  0.00  0.00      P1    
ATOM   2984  HZ3 LYS P 182      44.064 -20.773 102.553  0.00  0.00      P1    
ATOM   2985  C   LYS P 182      46.515 -20.919 109.916  0.00  0.00      P1    
ATOM   2986  O   LYS P 182      45.616 -20.619 110.725  0.00  0.00      P1    
ATOM   2987  N   GLU P 183      47.514 -21.743 110.289  0.00  0.00      P1    
ATOM   2988  HN  GLU P 183      48.316 -21.942 109.731  0.00  0.00      P1    
ATOM   2989  CA  GLU P 183      47.686 -22.228 111.664  0.00  0.00      P1    
ATOM   2990  HA  GLU P 183      46.751 -22.705 111.919  0.00  0.00      P1    
ATOM   2991  CB  GLU P 183      48.793 -23.367 111.720  0.00  0.00      P1    
ATOM   2992  HB1 GLU P 183      48.604 -24.116 110.922  0.00  0.00      P1    
ATOM   2993  HB2 GLU P 183      49.760 -22.863 111.510  0.00  0.00      P1    
ATOM   2994  CG  GLU P 183      49.025 -24.135 113.033  0.00  0.00      P1    
ATOM   2995  HG1 GLU P 183      49.935 -24.759 112.909  0.00  0.00      P1    
ATOM   2996  HG2 GLU P 183      49.178 -23.496 113.929  0.00  0.00      P1    
ATOM   2997  CD  GLU P 183      47.823 -25.135 113.154  0.00  0.00      P1    
ATOM   2998  OE1 GLU P 183      47.675 -26.048 112.327  0.00  0.00      P1    
ATOM   2999  OE2 GLU P 183      47.158 -25.055 114.159  0.00  0.00      P1    
ATOM   3000  C   GLU P 183      48.011 -21.158 112.669  0.00  0.00      P1    
ATOM   3001  O   GLU P 183      47.294 -20.945 113.605  0.00  0.00      P1    
ATOM   3002  N   ASN P 184      49.024 -20.326 112.490  0.00  0.00      P1    
ATOM   3003  HN  ASN P 184      49.653 -20.458 111.728  0.00  0.00      P1    
ATOM   3004  CA  ASN P 184      49.290 -19.142 113.385  0.00  0.00      P1    
ATOM   3005  HA  ASN P 184      49.222 -19.545 114.385  0.00  0.00      P1    
ATOM   3006  CB  ASN P 184      50.618 -18.456 113.066  0.00  0.00      P1    
ATOM   3007  HB1 ASN P 184      50.633 -18.243 111.976  0.00  0.00      P1    
ATOM   3008  HB2 ASN P 184      50.665 -17.513 113.652  0.00  0.00      P1    
ATOM   3009  CG  ASN P 184      51.700 -19.419 113.438  0.00  0.00      P1    
ATOM   3010  OD1 ASN P 184      51.510 -20.322 114.237  0.00  0.00      P1    
ATOM   3011  ND2 ASN P 184      52.916 -19.197 112.779  0.00  0.00      P1    
ATOM   3012 HD21 ASN P 184      53.524 -19.974 112.942  0.00  0.00      P1    
ATOM   3013 HD22 ASN P 184      53.082 -18.470 112.112  0.00  0.00      P1    
ATOM   3014  C   ASN P 184      48.120 -18.170 113.391  0.00  0.00      P1    
ATOM   3015  O   ASN P 184      47.791 -17.572 114.389  0.00  0.00      P1    
ATOM   3016  N   GLY P 185      47.537 -17.843 112.233  0.00  0.00      P1    
ATOM   3017  HN  GLY P 185      47.805 -18.486 111.521  0.00  0.00      P1    
ATOM   3018  CA  GLY P 185      46.380 -16.850 112.162  0.00  0.00      P1    
ATOM   3019  HA1 GLY P 185      46.114 -16.725 111.123  0.00  0.00      P1    
ATOM   3020  HA2 GLY P 185      46.587 -16.028 112.832  0.00  0.00      P1    
ATOM   3021  C   GLY P 185      45.139 -17.469 112.698  0.00  0.00      P1    
ATOM   3022  O   GLY P 185      44.134 -16.787 112.804  0.00  0.00      P1    
ATOM   3023  N   GLY P 186      45.163 -18.760 113.070  0.00  0.00      P1    
ATOM   3024  HN  GLY P 186      45.986 -19.306 112.936  0.00  0.00      P1    
ATOM   3025  CA  GLY P 186      43.927 -19.434 113.625  0.00  0.00      P1    
ATOM   3026  HA1 GLY P 186      43.978 -20.458 113.285  0.00  0.00      P1    
ATOM   3027  HA2 GLY P 186      43.110 -18.822 113.272  0.00  0.00      P1    
ATOM   3028  C   GLY P 186      43.923 -19.483 115.131  0.00  0.00      P1    
ATOM   3029  O   GLY P 186      42.905 -19.829 115.755  0.00  0.00      P1    
ATOM   3030  N   ALA P 187      45.084 -19.212 115.792  0.00  0.00      P1    
ATOM   3031  HN  ALA P 187      45.930 -19.057 115.288  0.00  0.00      P1    
ATOM   3032  CA  ALA P 187      45.264 -19.315 117.189  0.00  0.00      P1    
ATOM   3033  HA  ALA P 187      44.405 -19.827 117.596  0.00  0.00      P1    
ATOM   3034  CB  ALA P 187      46.539 -20.126 117.378  0.00  0.00      P1    
ATOM   3035  HB1 ALA P 187      47.372 -19.634 116.831  0.00  0.00      P1    
ATOM   3036  HB2 ALA P 187      46.845 -20.411 118.407  0.00  0.00      P1    
ATOM   3037  HB3 ALA P 187      46.397 -21.147 116.963  0.00  0.00      P1    
ATOM   3038  C   ALA P 187      45.533 -17.931 117.847  0.00  0.00      P1    
ATOM   3039  O   ALA P 187      45.421 -17.894 119.108  0.00  0.00      P1    
ATOM   3040  N   ARG P 188      45.827 -16.915 117.115  0.00  0.00      P1    
ATOM   3041  HN  ARG P 188      46.013 -17.075 116.148  0.00  0.00      P1    
ATOM   3042  CA  ARG P 188      46.006 -15.581 117.728  0.00  0.00      P1    
ATOM   3043  HA  ARG P 188      46.338 -15.715 118.747  0.00  0.00      P1    
ATOM   3044  CB  ARG P 188      47.100 -14.696 117.092  0.00  0.00      P1    
ATOM   3045  HB1 ARG P 188      47.242 -13.814 117.753  0.00  0.00      P1    
ATOM   3046  HB2 ARG P 188      48.118 -15.116 117.239  0.00  0.00      P1    
ATOM   3047  CG  ARG P 188      46.842 -14.318 115.614  0.00  0.00      P1    
ATOM   3048  HG1 ARG P 188      47.370 -15.083 115.004  0.00  0.00      P1    
ATOM   3049  HG2 ARG P 188      45.756 -14.407 115.401  0.00  0.00      P1    
ATOM   3050  CD  ARG P 188      47.540 -12.950 115.212  0.00  0.00      P1    
ATOM   3051  HD1 ARG P 188      47.004 -12.203 115.836  0.00  0.00      P1    
ATOM   3052  HD2 ARG P 188      48.610 -12.968 115.512  0.00  0.00      P1    
ATOM   3053  NE  ARG P 188      47.372 -12.703 113.759  0.00  0.00      P1    
ATOM   3054  HE  ARG P 188      46.701 -12.001 113.522  0.00  0.00      P1    
ATOM   3055  CZ  ARG P 188      48.052 -13.244 112.750  0.00  0.00      P1    
ATOM   3056  NH1 ARG P 188      48.746 -14.316 112.905  0.00  0.00      P1    
ATOM   3057 HH11 ARG P 188      49.294 -14.640 112.134  0.00  0.00      P1    
ATOM   3058 HH12 ARG P 188      48.891 -14.744 113.797  0.00  0.00      P1    
ATOM   3059  NH2 ARG P 188      47.893 -12.646 111.526  0.00  0.00      P1    
ATOM   3060 HH21 ARG P 188      48.051 -13.268 110.759  0.00  0.00      P1    
ATOM   3061 HH22 ARG P 188      47.042 -12.120 111.513  0.00  0.00      P1    
ATOM   3062  C   ARG P 188      44.671 -14.910 117.924  0.00  0.00      P1    
ATOM   3063  O   ARG P 188      43.720 -15.365 117.284  0.00  0.00      P1    
ATOM   3064  N   LEU P 189      44.494 -13.904 118.734  0.00  0.00      P1    
ATOM   3065  HN  LEU P 189      45.265 -13.335 119.010  0.00  0.00      P1    
ATOM   3066  CA  LEU P 189      43.145 -13.383 118.958  0.00  0.00      P1    
ATOM   3067  HA  LEU P 189      42.404 -14.166 119.026  0.00  0.00      P1    
ATOM   3068  CB  LEU P 189      43.034 -12.357 120.158  0.00  0.00      P1    
ATOM   3069  HB1 LEU P 189      43.505 -12.772 121.075  0.00  0.00      P1    
ATOM   3070  HB2 LEU P 189      43.660 -11.458 119.971  0.00  0.00      P1    
ATOM   3071  CG  LEU P 189      41.570 -11.891 120.452  0.00  0.00      P1    
ATOM   3072  HG  LEU P 189      41.266 -11.416 119.495  0.00  0.00      P1    
ATOM   3073  CD1 LEU P 189      40.614 -12.991 120.977  0.00  0.00      P1    
ATOM   3074 HD11 LEU P 189      40.971 -13.376 121.955  0.00  0.00      P1    
ATOM   3075 HD12 LEU P 189      39.642 -12.494 121.180  0.00  0.00      P1    
ATOM   3076 HD13 LEU P 189      40.635 -13.798 120.213  0.00  0.00      P1    
ATOM   3077  CD2 LEU P 189      41.532 -10.792 121.479  0.00  0.00      P1    
ATOM   3078 HD21 LEU P 189      40.480 -10.481 121.653  0.00  0.00      P1    
ATOM   3079 HD22 LEU P 189      42.038 -11.090 122.422  0.00  0.00      P1    
ATOM   3080 HD23 LEU P 189      42.054  -9.894 121.086  0.00  0.00      P1    
ATOM   3081  C   LEU P 189      42.752 -12.582 117.797  0.00  0.00      P1    
ATOM   3082  O   LEU P 189      41.679 -12.740 117.242  0.00  0.00      P1    
ATOM   3083  N   ALA P 190      43.650 -11.731 117.337  0.00  0.00      P1    
ATOM   3084  HN  ALA P 190      44.562 -11.846 117.721  0.00  0.00      P1    
ATOM   3085  CA  ALA P 190      43.425 -10.696 116.304  0.00  0.00      P1    
ATOM   3086  HA  ALA P 190      42.706 -11.155 115.642  0.00  0.00      P1    
ATOM   3087  CB  ALA P 190      42.813  -9.407 116.854  0.00  0.00      P1    
ATOM   3088  HB1 ALA P 190      41.825  -9.693 117.275  0.00  0.00      P1    
ATOM   3089  HB2 ALA P 190      43.397  -8.802 117.580  0.00  0.00      P1    
ATOM   3090  HB3 ALA P 190      42.570  -8.720 116.015  0.00  0.00      P1    
ATOM   3091  C   ALA P 190      44.647 -10.300 115.505  0.00  0.00      P1    
ATOM   3092  O   ALA P 190      45.115 -11.086 114.651  0.00  0.00      P1    
ATOM   3093  N   GLU P 191      45.217  -9.140 115.675  0.00  0.00      P1    
ATOM   3094  HN  GLU P 191      44.937  -8.604 116.468  0.00  0.00      P1    
ATOM   3095  CA  GLU P 191      46.139  -8.669 114.677  0.00  0.00      P1    
ATOM   3096  HA  GLU P 191      46.368  -9.423 113.938  0.00  0.00      P1    
ATOM   3097  CB  GLU P 191      45.773  -7.336 113.942  0.00  0.00      P1    
ATOM   3098  HB1 GLU P 191      45.582  -6.667 114.808  0.00  0.00      P1    
ATOM   3099  HB2 GLU P 191      46.665  -6.992 113.377  0.00  0.00      P1    
ATOM   3100  CG  GLU P 191      44.477  -7.481 113.013  0.00  0.00      P1    
ATOM   3101  HG1 GLU P 191      43.747  -8.139 113.531  0.00  0.00      P1    
ATOM   3102  HG2 GLU P 191      44.055  -6.460 112.895  0.00  0.00      P1    
ATOM   3103  CD  GLU P 191      44.752  -8.098 111.617  0.00  0.00      P1    
ATOM   3104  OE1 GLU P 191      45.769  -7.724 110.990  0.00  0.00      P1    
ATOM   3105  OE2 GLU P 191      43.929  -8.886 111.115  0.00  0.00      P1    
ATOM   3106  C   GLU P 191      47.478  -8.347 115.358  0.00  0.00      P1    
ATOM   3107  O   GLU P 191      47.495  -8.062 116.580  0.00  0.00      P1    
ATOM   3108  N   TYR P 192      48.554  -8.544 114.609  0.00  0.00      P1    
ATOM   3109  HN  TYR P 192      48.482  -8.712 113.629  0.00  0.00      P1    
ATOM   3110  CA  TYR P 192      49.911  -8.214 115.020  0.00  0.00      P1    
ATOM   3111  HA  TYR P 192      50.279  -8.682 115.921  0.00  0.00      P1    
ATOM   3112  CB  TYR P 192      50.928  -8.461 113.865  0.00  0.00      P1    
ATOM   3113  HB1 TYR P 192      50.560  -7.991 112.928  0.00  0.00      P1    
ATOM   3114  HB2 TYR P 192      51.938  -8.023 114.010  0.00  0.00      P1    
ATOM   3115  CG  TYR P 192      51.128  -9.971 113.640  0.00  0.00      P1    
ATOM   3116  CD1 TYR P 192      50.951 -10.521 112.385  0.00  0.00      P1    
ATOM   3117  HD1 TYR P 192      50.627  -9.987 111.504  0.00  0.00      P1    
ATOM   3118  CE1 TYR P 192      51.278 -11.851 112.086  0.00  0.00      P1    
ATOM   3119  HE1 TYR P 192      51.240 -12.221 111.073  0.00  0.00      P1    
ATOM   3120  CZ  TYR P 192      51.753 -12.672 113.109  0.00  0.00      P1    
ATOM   3121  OH  TYR P 192      52.220 -14.006 112.909  0.00  0.00      P1    
ATOM   3122  HH  TYR P 192      52.453 -13.929 111.981  0.00  0.00      P1    
ATOM   3123  CD2 TYR P 192      51.487 -10.811 114.607  0.00  0.00      P1    
ATOM   3124  HD2 TYR P 192      51.638 -10.371 115.582  0.00  0.00      P1    
ATOM   3125  CE2 TYR P 192      51.832 -12.168 114.392  0.00  0.00      P1    
ATOM   3126  HE2 TYR P 192      52.143 -12.747 115.249  0.00  0.00      P1    
ATOM   3127  C   TYR P 192      49.982  -6.648 115.099  0.00  0.00      P1    
ATOM   3128  O   TYR P 192      49.147  -5.888 114.581  0.00  0.00      P1    
ATOM   3129  N   HSD P 193      51.081  -6.135 115.636  0.00  0.00      P1    
ATOM   3130  HN  HSD P 193      51.681  -6.625 116.264  0.00  0.00      P1    
ATOM   3131  CA  HSD P 193      51.486  -4.746 115.314  0.00  0.00      P1    
ATOM   3132  HA  HSD P 193      51.145  -4.624 114.296  0.00  0.00      P1    
ATOM   3133  CB  HSD P 193      51.017  -3.739 116.314  0.00  0.00      P1    
ATOM   3134  HB1 HSD P 193      51.265  -2.717 115.954  0.00  0.00      P1    
ATOM   3135  HB2 HSD P 193      49.911  -3.678 116.227  0.00  0.00      P1    
ATOM   3136  ND1 HSD P 193      51.124  -4.871 118.519  0.00  0.00      P1    
ATOM   3137  HD1 HSD P 193      50.332  -5.474 118.423  0.00  0.00      P1    
ATOM   3138  CG  HSD P 193      51.537  -3.874 117.684  0.00  0.00      P1    
ATOM   3139  CE1 HSD P 193      51.825  -4.706 119.709  0.00  0.00      P1    
ATOM   3140  HE1 HSD P 193      51.770  -5.142 120.707  0.00  0.00      P1    
ATOM   3141  NE2 HSD P 193      52.688  -3.711 119.607  0.00  0.00      P1    
ATOM   3142  CD2 HSD P 193      52.519  -3.198 118.304  0.00  0.00      P1    
ATOM   3143  HD2 HSD P 193      52.968  -2.261 117.999  0.00  0.00      P1    
ATOM   3144  C   HSD P 193      53.034  -4.655 115.265  0.00  0.00      P1    
ATOM   3145  O   HSD P 193      53.579  -3.584 115.199  0.00  0.00      P1    
ATOM   3146  N   ALA P 194      53.690  -5.803 115.435  0.00  0.00      P1    
ATOM   3147  HN  ALA P 194      53.287  -6.715 115.449  0.00  0.00      P1    
ATOM   3148  CA  ALA P 194      55.144  -5.936 115.551  0.00  0.00      P1    
ATOM   3149  HA  ALA P 194      55.664  -5.146 115.029  0.00  0.00      P1    
ATOM   3150  CB  ALA P 194      55.431  -5.891 117.063  0.00  0.00      P1    
ATOM   3151  HB1 ALA P 194      56.527  -5.809 117.222  0.00  0.00      P1    
ATOM   3152  HB2 ALA P 194      54.938  -4.976 117.457  0.00  0.00      P1    
ATOM   3153  HB3 ALA P 194      55.032  -6.823 117.517  0.00  0.00      P1    
ATOM   3154  C   ALA P 194      55.734  -7.122 114.840  0.00  0.00      P1    
ATOM   3155  O   ALA P 194      55.032  -8.073 114.423  0.00  0.00      P1    
ATOM   3156  N   LYS P 195      57.077  -7.086 114.668  0.00  0.00      P1    
ATOM   3157  HN  LYS P 195      57.696  -6.524 115.211  0.00  0.00      P1    
ATOM   3158  CA  LYS P 195      57.793  -7.915 113.658  0.00  0.00      P1    
ATOM   3159  HA  LYS P 195      57.207  -8.800 113.456  0.00  0.00      P1    
ATOM   3160  CB  LYS P 195      57.748  -7.301 112.207  0.00  0.00      P1    
ATOM   3161  HB1 LYS P 195      58.558  -7.787 111.621  0.00  0.00      P1    
ATOM   3162  HB2 LYS P 195      56.771  -7.336 111.680  0.00  0.00      P1    
ATOM   3163  CG  LYS P 195      58.038  -5.800 112.200  0.00  0.00      P1    
ATOM   3164  HG1 LYS P 195      57.161  -5.243 112.592  0.00  0.00      P1    
ATOM   3165  HG2 LYS P 195      58.914  -5.676 112.871  0.00  0.00      P1    
ATOM   3166  CD  LYS P 195      58.510  -5.458 110.748  0.00  0.00      P1    
ATOM   3167  HD1 LYS P 195      59.373  -6.097 110.464  0.00  0.00      P1    
ATOM   3168  HD2 LYS P 195      57.662  -5.588 110.042  0.00  0.00      P1    
ATOM   3169  CE  LYS P 195      58.858  -3.934 110.480  0.00  0.00      P1    
ATOM   3170  HE1 LYS P 195      57.871  -3.474 110.258  0.00  0.00      P1    
ATOM   3171  HE2 LYS P 195      59.372  -3.518 111.372  0.00  0.00      P1    
ATOM   3172  NZ  LYS P 195      59.651  -3.769 109.310  0.00  0.00      P1    
ATOM   3173  HZ1 LYS P 195      59.083  -3.690 108.443  0.00  0.00      P1    
ATOM   3174  HZ2 LYS P 195      60.221  -2.902 109.236  0.00  0.00      P1    
ATOM   3175  HZ3 LYS P 195      60.239  -4.576 109.018  0.00  0.00      P1    
ATOM   3176  C   LYS P 195      59.173  -8.532 114.049  0.00  0.00      P1    
ATOM   3177  O   LYS P 195      59.763  -9.034 113.140  0.00  0.00      P1    
ATOM   3178  N   ALA P 196      59.665  -8.458 115.256  0.00  0.00      P1    
ATOM   3179  HN  ALA P 196      59.285  -7.852 115.951  0.00  0.00      P1    
ATOM   3180  CA  ALA P 196      60.766  -9.198 115.725  0.00  0.00      P1    
ATOM   3181  HA  ALA P 196      60.722 -10.202 115.328  0.00  0.00      P1    
ATOM   3182  CB  ALA P 196      60.806  -9.224 117.313  0.00  0.00      P1    
ATOM   3183  HB1 ALA P 196      60.627  -8.178 117.643  0.00  0.00      P1    
ATOM   3184  HB2 ALA P 196      60.117  -9.992 117.724  0.00  0.00      P1    
ATOM   3185  HB3 ALA P 196      61.802  -9.518 117.707  0.00  0.00      P1    
ATOM   3186  C   ALA P 196      62.088  -8.648 115.135  0.00  0.00      P1    
ATOM   3187  O   ALA P 196      63.043  -9.399 114.837  0.00  0.00      P1    
ATOM   3188  N   THR P 197      62.091  -7.335 114.813  0.00  0.00      P1    
ATOM   3189  HN  THR P 197      61.261  -6.837 115.054  0.00  0.00      P1    
ATOM   3190  CA  THR P 197      62.947  -6.622 113.820  0.00  0.00      P1    
ATOM   3191  HA  THR P 197      62.922  -7.227 112.925  0.00  0.00      P1    
ATOM   3192  CB  THR P 197      62.444  -5.157 113.652  0.00  0.00      P1    
ATOM   3193  HB  THR P 197      62.933  -4.472 114.377  0.00  0.00      P1    
ATOM   3194  OG1 THR P 197      61.058  -4.889 113.731  0.00  0.00      P1    
ATOM   3195  HG1 THR P 197      60.981  -3.932 113.750  0.00  0.00      P1    
ATOM   3196  CG2 THR P 197      62.811  -4.629 112.235  0.00  0.00      P1    
ATOM   3197 HG21 THR P 197      62.294  -3.655 112.101  0.00  0.00      P1    
ATOM   3198 HG22 THR P 197      63.885  -4.554 111.959  0.00  0.00      P1    
ATOM   3199 HG23 THR P 197      62.303  -5.173 111.411  0.00  0.00      P1    
ATOM   3200  C   THR P 197      64.444  -6.590 114.208  0.00  0.00      P1    
ATOM   3201  O   THR P 197      65.291  -6.766 113.263  0.00  0.00      P1    
ATOM   3202  N   GLU P 198      64.813  -6.367 115.471  0.00  0.00      P1    
ATOM   3203  HN  GLU P 198      64.155  -6.168 116.193  0.00  0.00      P1    
ATOM   3204  CA  GLU P 198      66.207  -6.211 115.834  0.00  0.00      P1    
ATOM   3205  HA  GLU P 198      66.854  -5.843 115.052  0.00  0.00      P1    
ATOM   3206  CB  GLU P 198      66.364  -5.384 117.148  0.00  0.00      P1    
ATOM   3207  HB1 GLU P 198      65.609  -4.591 116.958  0.00  0.00      P1    
ATOM   3208  HB2 GLU P 198      65.929  -5.856 118.055  0.00  0.00      P1    
ATOM   3209  CG  GLU P 198      67.796  -4.963 117.390  0.00  0.00      P1    
ATOM   3210  HG1 GLU P 198      67.998  -4.519 118.389  0.00  0.00      P1    
ATOM   3211  HG2 GLU P 198      68.531  -5.794 117.334  0.00  0.00      P1    
ATOM   3212  CD  GLU P 198      68.318  -3.916 116.357  0.00  0.00      P1    
ATOM   3213  OE1 GLU P 198      69.460  -4.050 115.871  0.00  0.00      P1    
ATOM   3214  OE2 GLU P 198      67.579  -2.968 115.965  0.00  0.00      P1    
ATOM   3215  C   GLU P 198      66.803  -7.564 115.962  0.00  0.00      P1    
ATOM   3216  O   GLU P 198      68.008  -7.644 115.934  0.00  0.00      P1    
ATOM   3217  N   HSD P 199      65.947  -8.583 116.320  0.00  0.00      P1    
ATOM   3218  HN  HSD P 199      64.975  -8.388 116.430  0.00  0.00      P1    
ATOM   3219  CA  HSD P 199      66.350  -9.966 116.394  0.00  0.00      P1    
ATOM   3220  HA  HSD P 199      67.258  -9.866 116.970  0.00  0.00      P1    
ATOM   3221  CB  HSD P 199      65.272 -10.793 117.123  0.00  0.00      P1    
ATOM   3222  HB1 HSD P 199      64.746 -10.236 117.928  0.00  0.00      P1    
ATOM   3223  HB2 HSD P 199      64.458 -10.971 116.389  0.00  0.00      P1    
ATOM   3224  ND1 HSD P 199      66.853 -12.869 117.312  0.00  0.00      P1    
ATOM   3225  HD1 HSD P 199      67.547 -12.580 116.652  0.00  0.00      P1    
ATOM   3226  CG  HSD P 199      65.626 -12.217 117.606  0.00  0.00      P1    
ATOM   3227  CE1 HSD P 199      66.945 -13.982 118.022  0.00  0.00      P1    
ATOM   3228  HE1 HSD P 199      67.724 -14.727 117.862  0.00  0.00      P1    
ATOM   3229  NE2 HSD P 199      65.834 -14.169 118.760  0.00  0.00      P1    
ATOM   3230  CD2 HSD P 199      65.078 -13.015 118.523  0.00  0.00      P1    
ATOM   3231  HD2 HSD P 199      64.068 -12.964 118.912  0.00  0.00      P1    
ATOM   3232  C   HSD P 199      66.765 -10.437 115.010  0.00  0.00      P1    
ATOM   3233  O   HSD P 199      67.813 -10.999 114.791  0.00  0.00      P1    
ATOM   3234  N   LEU P 200      66.018 -10.102 113.977  0.00  0.00      P1    
ATOM   3235  HN  LEU P 200      65.122  -9.732 114.211  0.00  0.00      P1    
ATOM   3236  CA  LEU P 200      66.388 -10.206 112.575  0.00  0.00      P1    
ATOM   3237  HA  LEU P 200      66.524 -11.233 112.270  0.00  0.00      P1    
ATOM   3238  CB  LEU P 200      65.277  -9.766 111.656  0.00  0.00      P1    
ATOM   3239  HB1 LEU P 200      64.373 -10.335 111.963  0.00  0.00      P1    
ATOM   3240  HB2 LEU P 200      64.975  -8.744 111.970  0.00  0.00      P1    
ATOM   3241  CG  LEU P 200      65.452  -9.908 110.166  0.00  0.00      P1    
ATOM   3242  HG  LEU P 200      66.182  -9.203 109.715  0.00  0.00      P1    
ATOM   3243  CD1 LEU P 200      66.037 -11.295 109.827  0.00  0.00      P1    
ATOM   3244 HD11 LEU P 200      65.559 -12.128 110.385  0.00  0.00      P1    
ATOM   3245 HD12 LEU P 200      65.686 -11.527 108.799  0.00  0.00      P1    
ATOM   3246 HD13 LEU P 200      67.129 -11.457 109.953  0.00  0.00      P1    
ATOM   3247  CD2 LEU P 200      64.102  -9.663 109.487  0.00  0.00      P1    
ATOM   3248 HD21 LEU P 200      63.274 -10.335 109.800  0.00  0.00      P1    
ATOM   3249 HD22 LEU P 200      63.728  -8.633 109.667  0.00  0.00      P1    
ATOM   3250 HD23 LEU P 200      64.254  -9.754 108.390  0.00  0.00      P1    
ATOM   3251  C   LEU P 200      67.611  -9.507 112.081  0.00  0.00      P1    
ATOM   3252  O   LEU P 200      68.506 -10.019 111.386  0.00  0.00      P1    
ATOM   3253  N   SER P 201      67.777  -8.267 112.548  0.00  0.00      P1    
ATOM   3254  HN  SER P 201      67.010  -7.821 113.004  0.00  0.00      P1    
ATOM   3255  CA  SER P 201      68.996  -7.465 112.318  0.00  0.00      P1    
ATOM   3256  HA  SER P 201      69.222  -7.460 111.263  0.00  0.00      P1    
ATOM   3257  CB  SER P 201      68.881  -5.941 112.729  0.00  0.00      P1    
ATOM   3258  HB1 SER P 201      68.823  -5.849 113.835  0.00  0.00      P1    
ATOM   3259  HB2 SER P 201      69.782  -5.335 112.494  0.00  0.00      P1    
ATOM   3260  OG  SER P 201      67.776  -5.350 112.120  0.00  0.00      P1    
ATOM   3261  HG1 SER P 201      67.910  -5.344 111.169  0.00  0.00      P1    
ATOM   3262  C   SER P 201      70.244  -8.013 112.901  0.00  0.00      P1    
ATOM   3263  O   SER P 201      71.258  -8.103 112.202  0.00  0.00      P1    
ATOM   3264  N   THR P 202      70.214  -8.498 114.168  0.00  0.00      P1    
ATOM   3265  HN  THR P 202      69.414  -8.305 114.732  0.00  0.00      P1    
ATOM   3266  CA  THR P 202      71.325  -9.190 114.838  0.00  0.00      P1    
ATOM   3267  HA  THR P 202      72.186  -8.540 114.898  0.00  0.00      P1    
ATOM   3268  CB  THR P 202      71.004  -9.578 116.285  0.00  0.00      P1    
ATOM   3269  HB  THR P 202      70.182 -10.324 116.323  0.00  0.00      P1    
ATOM   3270  OG1 THR P 202      70.623  -8.365 116.913  0.00  0.00      P1    
ATOM   3271  HG1 THR P 202      69.931  -8.649 117.516  0.00  0.00      P1    
ATOM   3272  CG2 THR P 202      72.270 -10.064 117.063  0.00  0.00      P1    
ATOM   3273 HG21 THR P 202      71.969 -10.368 118.089  0.00  0.00      P1    
ATOM   3274 HG22 THR P 202      72.713 -10.981 116.618  0.00  0.00      P1    
ATOM   3275 HG23 THR P 202      73.077  -9.303 117.016  0.00  0.00      P1    
ATOM   3276  C   THR P 202      71.703 -10.473 114.090  0.00  0.00      P1    
ATOM   3277  O   THR P 202      72.896 -10.760 113.846  0.00  0.00      P1    
ATOM   3278  N   LEU P 203      70.730 -11.301 113.720  0.00  0.00      P1    
ATOM   3279  HN  LEU P 203      69.776 -11.079 113.904  0.00  0.00      P1    
ATOM   3280  CA  LEU P 203      70.967 -12.525 112.889  0.00  0.00      P1    
ATOM   3281  HA  LEU P 203      71.705 -13.032 113.493  0.00  0.00      P1    
ATOM   3282  CB  LEU P 203      69.506 -13.185 112.688  0.00  0.00      P1    
ATOM   3283  HB1 LEU P 203      68.763 -12.408 112.410  0.00  0.00      P1    
ATOM   3284  HB2 LEU P 203      69.573 -13.922 111.860  0.00  0.00      P1    
ATOM   3285  CG  LEU P 203      69.030 -13.898 113.995  0.00  0.00      P1    
ATOM   3286  HG  LEU P 203      69.390 -13.273 114.840  0.00  0.00      P1    
ATOM   3287  CD1 LEU P 203      67.531 -14.197 113.996  0.00  0.00      P1    
ATOM   3288 HD11 LEU P 203      66.960 -13.278 113.742  0.00  0.00      P1    
ATOM   3289 HD12 LEU P 203      67.370 -15.021 113.269  0.00  0.00      P1    
ATOM   3290 HD13 LEU P 203      67.229 -14.542 115.008  0.00  0.00      P1    
ATOM   3291  CD2 LEU P 203      69.788 -15.213 114.187  0.00  0.00      P1    
ATOM   3292 HD21 LEU P 203      70.869 -14.992 114.317  0.00  0.00      P1    
ATOM   3293 HD22 LEU P 203      69.433 -15.749 115.094  0.00  0.00      P1    
ATOM   3294 HD23 LEU P 203      69.715 -15.767 113.227  0.00  0.00      P1    
ATOM   3295  C   LEU P 203      71.584 -12.152 111.532  0.00  0.00      P1    
ATOM   3296  O   LEU P 203      72.620 -12.664 111.168  0.00  0.00      P1    
ATOM   3297  N   SER P 204      71.015 -11.227 110.731  0.00  0.00      P1    
ATOM   3298  HN  SER P 204      70.142 -10.764 110.858  0.00  0.00      P1    
ATOM   3299  CA  SER P 204      71.510 -10.878 109.449  0.00  0.00      P1    
ATOM   3300  HA  SER P 204      71.690 -11.818 108.949  0.00  0.00      P1    
ATOM   3301  CB  SER P 204      70.504 -10.035 108.636  0.00  0.00      P1    
ATOM   3302  HB1 SER P 204      70.445  -8.985 108.996  0.00  0.00      P1    
ATOM   3303  HB2 SER P 204      70.933  -9.981 107.612  0.00  0.00      P1    
ATOM   3304  OG  SER P 204      69.167 -10.626 108.568  0.00  0.00      P1    
ATOM   3305  HG1 SER P 204      68.616 -10.004 108.088  0.00  0.00      P1    
ATOM   3306  C   SER P 204      72.827 -10.169 109.451  0.00  0.00      P1    
ATOM   3307  O   SER P 204      73.734 -10.707 108.796  0.00  0.00      P1    
ATOM   3308  N   GLU P 205      73.105  -9.020 110.166  0.00  0.00      P1    
ATOM   3309  HN  GLU P 205      72.579  -8.594 110.898  0.00  0.00      P1    
ATOM   3310  CA  GLU P 205      74.418  -8.356 109.958  0.00  0.00      P1    
ATOM   3311  HA  GLU P 205      75.062  -8.708 109.165  0.00  0.00      P1    
ATOM   3312  CB  GLU P 205      74.184  -6.891 109.583  0.00  0.00      P1    
ATOM   3313  HB1 GLU P 205      73.553  -6.429 110.373  0.00  0.00      P1    
ATOM   3314  HB2 GLU P 205      75.144  -6.335 109.639  0.00  0.00      P1    
ATOM   3315  CG  GLU P 205      73.728  -6.783 108.100  0.00  0.00      P1    
ATOM   3316  HG1 GLU P 205      74.604  -7.076 107.483  0.00  0.00      P1    
ATOM   3317  HG2 GLU P 205      72.931  -7.504 107.817  0.00  0.00      P1    
ATOM   3318  CD  GLU P 205      73.278  -5.350 107.770  0.00  0.00      P1    
ATOM   3319  OE1 GLU P 205      72.259  -4.915 108.336  0.00  0.00      P1    
ATOM   3320  OE2 GLU P 205      74.013  -4.718 106.946  0.00  0.00      P1    
ATOM   3321  C   GLU P 205      75.375  -8.402 111.103  0.00  0.00      P1    
ATOM   3322  O   GLU P 205      76.447  -7.821 111.037  0.00  0.00      P1    
ATOM   3323  N   LYS P 206      75.052  -9.155 112.139  0.00  0.00      P1    
ATOM   3324  HN  LYS P 206      74.090  -9.414 112.184  0.00  0.00      P1    
ATOM   3325  CA  LYS P 206      75.958  -9.438 113.284  0.00  0.00      P1    
ATOM   3326  HA  LYS P 206      76.910  -8.945 113.156  0.00  0.00      P1    
ATOM   3327  CB  LYS P 206      75.567  -9.128 114.735  0.00  0.00      P1    
ATOM   3328  HB1 LYS P 206      74.585  -9.546 115.044  0.00  0.00      P1    
ATOM   3329  HB2 LYS P 206      76.330  -9.650 115.351  0.00  0.00      P1    
ATOM   3330  CG  LYS P 206      75.486  -7.596 115.012  0.00  0.00      P1    
ATOM   3331  HG1 LYS P 206      76.414  -7.034 114.771  0.00  0.00      P1    
ATOM   3332  HG2 LYS P 206      74.710  -7.149 114.355  0.00  0.00      P1    
ATOM   3333  CD  LYS P 206      75.227  -7.358 116.527  0.00  0.00      P1    
ATOM   3334  HD1 LYS P 206      74.182  -7.602 116.815  0.00  0.00      P1    
ATOM   3335  HD2 LYS P 206      75.931  -7.958 117.142  0.00  0.00      P1    
ATOM   3336  CE  LYS P 206      75.400  -5.874 116.844  0.00  0.00      P1    
ATOM   3337  HE1 LYS P 206      75.236  -5.708 117.930  0.00  0.00      P1    
ATOM   3338  HE2 LYS P 206      76.400  -5.463 116.586  0.00  0.00      P1    
ATOM   3339  NZ  LYS P 206      74.311  -5.065 116.220  0.00  0.00      P1    
ATOM   3340  HZ1 LYS P 206      74.404  -4.820 115.214  0.00  0.00      P1    
ATOM   3341  HZ2 LYS P 206      73.424  -5.585 116.373  0.00  0.00      P1    
ATOM   3342  HZ3 LYS P 206      74.240  -4.151 116.711  0.00  0.00      P1    
ATOM   3343  C   LYS P 206      76.445 -10.977 113.087  0.00  0.00      P1    
ATOM   3344  O   LYS P 206      77.517 -11.193 112.513  0.00  0.00      P1    
ATOM   3345  N   ALA P 207      75.682 -11.929 113.563  0.00  0.00      P1    
ATOM   3346  HN  ALA P 207      74.895 -11.568 114.058  0.00  0.00      P1    
ATOM   3347  CA  ALA P 207      75.952 -13.400 113.602  0.00  0.00      P1    
ATOM   3348  HA  ALA P 207      76.758 -13.510 114.313  0.00  0.00      P1    
ATOM   3349  CB  ALA P 207      74.580 -14.099 114.093  0.00  0.00      P1    
ATOM   3350  HB1 ALA P 207      74.282 -13.653 115.066  0.00  0.00      P1    
ATOM   3351  HB2 ALA P 207      73.670 -14.259 113.475  0.00  0.00      P1    
ATOM   3352  HB3 ALA P 207      74.733 -15.183 114.279  0.00  0.00      P1    
ATOM   3353  C   ALA P 207      76.479 -14.084 112.330  0.00  0.00      P1    
ATOM   3354  O   ALA P 207      77.557 -14.704 112.328  0.00  0.00      P1    
ATOM   3355  N   LYS P 208      75.760 -14.096 111.212  0.00  0.00      P1    
ATOM   3356  HN  LYS P 208      74.945 -13.530 111.308  0.00  0.00      P1    
ATOM   3357  CA  LYS P 208      76.157 -14.647 109.981  0.00  0.00      P1    
ATOM   3358  HA  LYS P 208      76.360 -15.696 110.141  0.00  0.00      P1    
ATOM   3359  CB  LYS P 208      75.028 -14.483 108.982  0.00  0.00      P1    
ATOM   3360  HB1 LYS P 208      74.157 -14.803 109.593  0.00  0.00      P1    
ATOM   3361  HB2 LYS P 208      74.884 -13.402 108.769  0.00  0.00      P1    
ATOM   3362  CG  LYS P 208      75.037 -15.128 107.573  0.00  0.00      P1    
ATOM   3363  HG1 LYS P 208      76.018 -14.912 107.097  0.00  0.00      P1    
ATOM   3364  HG2 LYS P 208      75.030 -16.233 107.688  0.00  0.00      P1    
ATOM   3365  CD  LYS P 208      73.931 -14.792 106.636  0.00  0.00      P1    
ATOM   3366  HD1 LYS P 208      73.737 -15.593 105.891  0.00  0.00      P1    
ATOM   3367  HD2 LYS P 208      73.059 -14.870 107.320  0.00  0.00      P1    
ATOM   3368  CE  LYS P 208      73.992 -13.510 105.843  0.00  0.00      P1    
ATOM   3369  HE1 LYS P 208      73.061 -13.173 105.339  0.00  0.00      P1    
ATOM   3370  HE2 LYS P 208      74.213 -12.769 106.642  0.00  0.00      P1    
ATOM   3371  NZ  LYS P 208      75.127 -13.590 104.963  0.00  0.00      P1    
ATOM   3372  HZ1 LYS P 208      74.977 -14.308 104.225  0.00  0.00      P1    
ATOM   3373  HZ2 LYS P 208      75.240 -12.708 104.424  0.00  0.00      P1    
ATOM   3374  HZ3 LYS P 208      76.072 -13.880 105.286  0.00  0.00      P1    
ATOM   3375  C   LYS P 208      77.463 -14.116 109.332  0.00  0.00      P1    
ATOM   3376  O   LYS P 208      78.189 -15.006 108.871  0.00  0.00      P1    
ATOM   3377  N   PRO P 209      77.795 -12.844 109.184  0.00  0.00      P1    
ATOM   3378  CD  PRO P 209      76.848 -11.703 109.096  0.00  0.00      P1    
ATOM   3379  HD1 PRO P 209      76.398 -11.808 108.085  0.00  0.00      P1    
ATOM   3380  HD2 PRO P 209      76.074 -11.722 109.893  0.00  0.00      P1    
ATOM   3381  CA  PRO P 209      79.053 -12.431 108.546  0.00  0.00      P1    
ATOM   3382  HA  PRO P 209      79.111 -12.982 107.619  0.00  0.00      P1    
ATOM   3383  CB  PRO P 209      79.002 -10.853 108.429  0.00  0.00      P1    
ATOM   3384  HB1 PRO P 209      79.007 -10.519 107.370  0.00  0.00      P1    
ATOM   3385  HB2 PRO P 209      79.831 -10.326 108.948  0.00  0.00      P1    
ATOM   3386  CG  PRO P 209      77.689 -10.427 109.053  0.00  0.00      P1    
ATOM   3387  HG1 PRO P 209      77.159  -9.702 108.399  0.00  0.00      P1    
ATOM   3388  HG2 PRO P 209      77.836 -10.034 110.082  0.00  0.00      P1    
ATOM   3389  C   PRO P 209      80.237 -12.859 109.407  0.00  0.00      P1    
ATOM   3390  O   PRO P 209      81.283 -12.959 108.807  0.00  0.00      P1    
ATOM   3391  N   ALA P 210      80.103 -12.943 110.708  0.00  0.00      P1    
ATOM   3392  HN  ALA P 210      79.247 -12.700 111.156  0.00  0.00      P1    
ATOM   3393  CA  ALA P 210      81.103 -13.429 111.659  0.00  0.00      P1    
ATOM   3394  HA  ALA P 210      81.982 -12.810 111.553  0.00  0.00      P1    
ATOM   3395  CB  ALA P 210      80.581 -13.021 113.054  0.00  0.00      P1    
ATOM   3396  HB1 ALA P 210      80.743 -11.930 113.188  0.00  0.00      P1    
ATOM   3397  HB2 ALA P 210      79.502 -13.224 113.223  0.00  0.00      P1    
ATOM   3398  HB3 ALA P 210      81.221 -13.635 113.723  0.00  0.00      P1    
ATOM   3399  C   ALA P 210      81.329 -14.879 111.523  0.00  0.00      P1    
ATOM   3400  O   ALA P 210      82.485 -15.312 111.457  0.00  0.00      P1    
ATOM   3401  N   LEU P 211      80.292 -15.715 111.307  0.00  0.00      P1    
ATOM   3402  HN  LEU P 211      79.378 -15.343 111.450  0.00  0.00      P1    
ATOM   3403  CA  LEU P 211      80.435 -17.081 110.858  0.00  0.00      P1    
ATOM   3404  HA  LEU P 211      81.036 -17.655 111.549  0.00  0.00      P1    
ATOM   3405  CB  LEU P 211      78.960 -17.747 110.968  0.00  0.00      P1    
ATOM   3406  HB1 LEU P 211      78.162 -17.197 110.425  0.00  0.00      P1    
ATOM   3407  HB2 LEU P 211      79.054 -18.761 110.524  0.00  0.00      P1    
ATOM   3408  CG  LEU P 211      78.471 -17.913 112.450  0.00  0.00      P1    
ATOM   3409  HG  LEU P 211      78.536 -16.859 112.793  0.00  0.00      P1    
ATOM   3410  CD1 LEU P 211      77.103 -18.486 112.488  0.00  0.00      P1    
ATOM   3411 HD11 LEU P 211      76.587 -18.496 113.472  0.00  0.00      P1    
ATOM   3412 HD12 LEU P 211      76.472 -17.838 111.842  0.00  0.00      P1    
ATOM   3413 HD13 LEU P 211      77.175 -19.541 112.148  0.00  0.00      P1    
ATOM   3414  CD2 LEU P 211      79.388 -18.899 113.218  0.00  0.00      P1    
ATOM   3415 HD21 LEU P 211      79.003 -19.219 114.209  0.00  0.00      P1    
ATOM   3416 HD22 LEU P 211      79.360 -19.832 112.615  0.00  0.00      P1    
ATOM   3417 HD23 LEU P 211      80.416 -18.577 113.490  0.00  0.00      P1    
ATOM   3418  C   LEU P 211      81.058 -17.178 109.478  0.00  0.00      P1    
ATOM   3419  O   LEU P 211      82.025 -17.883 109.205  0.00  0.00      P1    
ATOM   3420  N   GLU P 212      80.690 -16.316 108.476  0.00  0.00      P1    
ATOM   3421  HN  GLU P 212      79.994 -15.608 108.576  0.00  0.00      P1    
ATOM   3422  CA  GLU P 212      81.400 -16.215 107.224  0.00  0.00      P1    
ATOM   3423  HA  GLU P 212      81.172 -17.163 106.759  0.00  0.00      P1    
ATOM   3424  CB  GLU P 212      80.878 -15.166 106.241  0.00  0.00      P1    
ATOM   3425  HB1 GLU P 212      79.768 -15.122 106.239  0.00  0.00      P1    
ATOM   3426  HB2 GLU P 212      81.181 -14.128 106.498  0.00  0.00      P1    
ATOM   3427  CG  GLU P 212      81.325 -15.403 104.732  0.00  0.00      P1    
ATOM   3428  HG1 GLU P 212      82.428 -15.421 104.599  0.00  0.00      P1    
ATOM   3429  HG2 GLU P 212      80.872 -16.311 104.280  0.00  0.00      P1    
ATOM   3430  CD  GLU P 212      80.994 -14.092 103.971  0.00  0.00      P1    
ATOM   3431  OE1 GLU P 212      79.833 -13.951 103.574  0.00  0.00      P1    
ATOM   3432  OE2 GLU P 212      81.939 -13.231 103.761  0.00  0.00      P1    
ATOM   3433  C   GLU P 212      82.915 -15.906 107.245  0.00  0.00      P1    
ATOM   3434  O   GLU P 212      83.750 -16.443 106.503  0.00  0.00      P1    
ATOM   3435  N   ASP P 213      83.352 -14.932 108.146  0.00  0.00      P1    
ATOM   3436  HN  ASP P 213      82.627 -14.485 108.665  0.00  0.00      P1    
ATOM   3437  CA  ASP P 213      84.690 -14.539 108.319  0.00  0.00      P1    
ATOM   3438  HA  ASP P 213      85.091 -14.386 107.328  0.00  0.00      P1    
ATOM   3439  CB  ASP P 213      84.680 -13.180 109.061  0.00  0.00      P1    
ATOM   3440  HB1 ASP P 213      83.683 -12.696 108.973  0.00  0.00      P1    
ATOM   3441  HB2 ASP P 213      84.839 -13.301 110.153  0.00  0.00      P1    
ATOM   3442  CG  ASP P 213      85.732 -12.198 108.546  0.00  0.00      P1    
ATOM   3443  OD1 ASP P 213      86.731 -11.930 109.325  0.00  0.00      P1    
ATOM   3444  OD2 ASP P 213      85.716 -11.735 107.402  0.00  0.00      P1    
ATOM   3445  C   ASP P 213      85.591 -15.557 109.051  0.00  0.00      P1    
ATOM   3446  O   ASP P 213      86.752 -15.277 109.276  0.00  0.00      P1    
ATOM   3447  N   LEU P 214      85.012 -16.794 109.378  0.00  0.00      P1    
ATOM   3448  HN  LEU P 214      84.030 -16.958 109.434  0.00  0.00      P1    
ATOM   3449  CA  LEU P 214      85.758 -18.074 109.638  0.00  0.00      P1    
ATOM   3450  HA  LEU P 214      86.564 -17.951 110.346  0.00  0.00      P1    
ATOM   3451  CB  LEU P 214      84.846 -19.224 110.100  0.00  0.00      P1    
ATOM   3452  HB1 LEU P 214      83.942 -19.436 109.489  0.00  0.00      P1    
ATOM   3453  HB2 LEU P 214      85.488 -20.128 110.038  0.00  0.00      P1    
ATOM   3454  CG  LEU P 214      84.519 -19.222 111.594  0.00  0.00      P1    
ATOM   3455  HG  LEU P 214      83.817 -18.394 111.828  0.00  0.00      P1    
ATOM   3456  CD1 LEU P 214      83.701 -20.392 112.057  0.00  0.00      P1    
ATOM   3457 HD11 LEU P 214      83.240 -20.136 113.035  0.00  0.00      P1    
ATOM   3458 HD12 LEU P 214      83.010 -20.673 111.233  0.00  0.00      P1    
ATOM   3459 HD13 LEU P 214      84.382 -21.261 112.178  0.00  0.00      P1    
ATOM   3460  CD2 LEU P 214      85.809 -19.217 112.448  0.00  0.00      P1    
ATOM   3461 HD21 LEU P 214      86.571 -19.846 111.941  0.00  0.00      P1    
ATOM   3462 HD22 LEU P 214      86.263 -18.203 112.408  0.00  0.00      P1    
ATOM   3463 HD23 LEU P 214      85.788 -19.525 113.515  0.00  0.00      P1    
ATOM   3464  C   LEU P 214      86.438 -18.555 108.362  0.00  0.00      P1    
ATOM   3465  O   LEU P 214      87.506 -19.125 108.410  0.00  0.00      P1    
ATOM   3466  N   ARG P 215      85.871 -18.257 107.111  0.00  0.00      P1    
ATOM   3467  HN  ARG P 215      85.000 -17.788 106.985  0.00  0.00      P1    
ATOM   3468  CA  ARG P 215      86.375 -18.690 105.784  0.00  0.00      P1    
ATOM   3469  HA  ARG P 215      85.695 -18.233 105.080  0.00  0.00      P1    
ATOM   3470  CB  ARG P 215      87.781 -17.968 105.426  0.00  0.00      P1    
ATOM   3471  HB1 ARG P 215      88.524 -18.353 106.158  0.00  0.00      P1    
ATOM   3472  HB2 ARG P 215      88.082 -18.096 104.364  0.00  0.00      P1    
ATOM   3473  CG  ARG P 215      87.729 -16.357 105.597  0.00  0.00      P1    
ATOM   3474  HG1 ARG P 215      87.470 -16.067 106.638  0.00  0.00      P1    
ATOM   3475  HG2 ARG P 215      88.739 -15.944 105.387  0.00  0.00      P1    
ATOM   3476  CD  ARG P 215      86.688 -15.627 104.695  0.00  0.00      P1    
ATOM   3477  HD1 ARG P 215      86.988 -15.553 103.628  0.00  0.00      P1    
ATOM   3478  HD2 ARG P 215      85.660 -16.046 104.739  0.00  0.00      P1    
ATOM   3479  NE  ARG P 215      86.467 -14.260 105.106  0.00  0.00      P1    
ATOM   3480  HE  ARG P 215      87.055 -13.876 105.818  0.00  0.00      P1    
ATOM   3481  CZ  ARG P 215      85.776 -13.384 104.431  0.00  0.00      P1    
ATOM   3482  NH1 ARG P 215      84.937 -13.599 103.426  0.00  0.00      P1    
ATOM   3483 HH11 ARG P 215      84.119 -13.053 103.245  0.00  0.00      P1    
ATOM   3484 HH12 ARG P 215      84.923 -14.565 103.168  0.00  0.00      P1    
ATOM   3485  NH2 ARG P 215      85.734 -12.123 104.875  0.00  0.00      P1    
ATOM   3486 HH21 ARG P 215      85.202 -11.455 104.355  0.00  0.00      P1    
ATOM   3487 HH22 ARG P 215      85.949 -11.953 105.837  0.00  0.00      P1    
ATOM   3488  C   ARG P 215      86.421 -20.189 105.639  0.00  0.00      P1    
ATOM   3489  O   ARG P 215      87.467 -20.803 105.328  0.00  0.00      P1    
ATOM   3490  N   GLN P 216      85.315 -20.863 105.830  0.00  0.00      P1    
ATOM   3491  HN  GLN P 216      84.531 -20.296 106.071  0.00  0.00      P1    
ATOM   3492  CA  GLN P 216      85.168 -22.257 105.770  0.00  0.00      P1    
ATOM   3493  HA  GLN P 216      86.062 -22.814 105.533  0.00  0.00      P1    
ATOM   3494  CB  GLN P 216      84.524 -22.913 107.063  0.00  0.00      P1    
ATOM   3495  HB1 GLN P 216      83.592 -22.437 107.437  0.00  0.00      P1    
ATOM   3496  HB2 GLN P 216      84.292 -23.997 106.997  0.00  0.00      P1    
ATOM   3497  CG  GLN P 216      85.523 -22.807 108.301  0.00  0.00      P1    
ATOM   3498  HG1 GLN P 216      86.395 -23.488 108.204  0.00  0.00      P1    
ATOM   3499  HG2 GLN P 216      85.881 -21.755 108.321  0.00  0.00      P1    
ATOM   3500  CD  GLN P 216      84.854 -23.041 109.652  0.00  0.00      P1    
ATOM   3501  OE1 GLN P 216      83.625 -23.187 109.883  0.00  0.00      P1    
ATOM   3502  NE2 GLN P 216      85.714 -23.207 110.694  0.00  0.00      P1    
ATOM   3503 HE21 GLN P 216      85.347 -23.479 111.583  0.00  0.00      P1    
ATOM   3504 HE22 GLN P 216      86.680 -23.222 110.435  0.00  0.00      P1    
ATOM   3505  C   GLN P 216      84.212 -22.582 104.627  0.00  0.00      P1    
ATOM   3506  O   GLN P 216      83.447 -23.554 104.676  0.00  0.00      P1    
ATOM   3507  N   GLY P 217      84.089 -21.708 103.612  0.00  0.00      P1    
ATOM   3508  HN  GLY P 217      84.605 -20.861 103.510  0.00  0.00      P1    
ATOM   3509  CA  GLY P 217      83.286 -22.159 102.481  0.00  0.00      P1    
ATOM   3510  HA1 GLY P 217      83.526 -23.196 102.301  0.00  0.00      P1    
ATOM   3511  HA2 GLY P 217      83.590 -21.537 101.652  0.00  0.00      P1    
ATOM   3512  C   GLY P 217      81.778 -22.038 102.735  0.00  0.00      P1    
ATOM   3513  O   GLY P 217      80.946 -22.747 102.134  0.00  0.00      P1    
ATOM   3514  N   LEU P 218      81.442 -21.307 103.832  0.00  0.00      P1    
ATOM   3515  HN  LEU P 218      82.165 -20.816 104.312  0.00  0.00      P1    
ATOM   3516  CA  LEU P 218      80.160 -21.009 104.345  0.00  0.00      P1    
ATOM   3517  HA  LEU P 218      80.272 -20.366 105.205  0.00  0.00      P1    
ATOM   3518  CB  LEU P 218      79.282 -20.183 103.365  0.00  0.00      P1    
ATOM   3519  HB1 LEU P 218      78.858 -20.915 102.645  0.00  0.00      P1    
ATOM   3520  HB2 LEU P 218      78.311 -19.898 103.825  0.00  0.00      P1    
ATOM   3521  CG  LEU P 218      79.898 -18.966 102.600  0.00  0.00      P1    
ATOM   3522  HG  LEU P 218      80.751 -18.663 103.243  0.00  0.00      P1    
ATOM   3523  CD1 LEU P 218      80.392 -19.190 101.167  0.00  0.00      P1    
ATOM   3524 HD11 LEU P 218      81.157 -19.996 101.153  0.00  0.00      P1    
ATOM   3525 HD12 LEU P 218      79.449 -19.551 100.704  0.00  0.00      P1    
ATOM   3526 HD13 LEU P 218      80.704 -18.268 100.632  0.00  0.00      P1    
ATOM   3527  CD2 LEU P 218      78.952 -17.796 102.510  0.00  0.00      P1    
ATOM   3528 HD21 LEU P 218      78.095 -18.151 101.899  0.00  0.00      P1    
ATOM   3529 HD22 LEU P 218      78.680 -17.409 103.515  0.00  0.00      P1    
ATOM   3530 HD23 LEU P 218      79.329 -16.832 102.107  0.00  0.00      P1    
ATOM   3531  C   LEU P 218      79.506 -22.150 105.119  0.00  0.00      P1    
ATOM   3532  O   LEU P 218      78.269 -22.206 105.391  0.00  0.00      P1    
ATOM   3533  N   LEU P 219      80.407 -22.999 105.651  0.00  0.00      P1    
ATOM   3534  HN  LEU P 219      81.393 -22.865 105.596  0.00  0.00      P1    
ATOM   3535  CA  LEU P 219      80.065 -24.130 106.514  0.00  0.00      P1    
ATOM   3536  HA  LEU P 219      79.498 -24.807 105.893  0.00  0.00      P1    
ATOM   3537  CB  LEU P 219      81.408 -24.826 106.842  0.00  0.00      P1    
ATOM   3538  HB1 LEU P 219      81.847 -24.947 105.829  0.00  0.00      P1    
ATOM   3539  HB2 LEU P 219      82.047 -24.215 107.515  0.00  0.00      P1    
ATOM   3540  CG  LEU P 219      81.326 -26.220 107.535  0.00  0.00      P1    
ATOM   3541  HG  LEU P 219      80.728 -26.149 108.469  0.00  0.00      P1    
ATOM   3542  CD1 LEU P 219      80.720 -27.158 106.550  0.00  0.00      P1    
ATOM   3543 HD11 LEU P 219      81.354 -27.028 105.647  0.00  0.00      P1    
ATOM   3544 HD12 LEU P 219      80.994 -28.147 106.977  0.00  0.00      P1    
ATOM   3545 HD13 LEU P 219      79.633 -27.171 106.322  0.00  0.00      P1    
ATOM   3546  CD2 LEU P 219      82.786 -26.571 107.821  0.00  0.00      P1    
ATOM   3547 HD21 LEU P 219      83.256 -25.871 108.545  0.00  0.00      P1    
ATOM   3548 HD22 LEU P 219      82.856 -27.635 108.134  0.00  0.00      P1    
ATOM   3549 HD23 LEU P 219      83.310 -26.502 106.844  0.00  0.00      P1    
ATOM   3550  C   LEU P 219      79.110 -23.998 107.661  0.00  0.00      P1    
ATOM   3551  O   LEU P 219      78.105 -24.748 107.705  0.00  0.00      P1    
ATOM   3552  N   PRO P 220      79.270 -23.084 108.667  0.00  0.00      P1    
ATOM   3553  CD  PRO P 220      80.359 -22.179 108.785  0.00  0.00      P1    
ATOM   3554  HD1 PRO P 220      81.275 -22.734 109.079  0.00  0.00      P1    
ATOM   3555  HD2 PRO P 220      80.519 -21.636 107.829  0.00  0.00      P1    
ATOM   3556  CA  PRO P 220      78.181 -22.802 109.561  0.00  0.00      P1    
ATOM   3557  HA  PRO P 220      77.844 -23.754 109.943  0.00  0.00      P1    
ATOM   3558  CB  PRO P 220      78.907 -21.979 110.696  0.00  0.00      P1    
ATOM   3559  HB1 PRO P 220      79.274 -22.621 111.525  0.00  0.00      P1    
ATOM   3560  HB2 PRO P 220      78.192 -21.252 111.136  0.00  0.00      P1    
ATOM   3561  CG  PRO P 220      80.071 -21.272 109.970  0.00  0.00      P1    
ATOM   3562  HG1 PRO P 220      80.957 -21.066 110.609  0.00  0.00      P1    
ATOM   3563  HG2 PRO P 220      79.639 -20.307 109.628  0.00  0.00      P1    
ATOM   3564  C   PRO P 220      76.966 -22.117 109.056  0.00  0.00      P1    
ATOM   3565  O   PRO P 220      75.846 -22.413 109.525  0.00  0.00      P1    
ATOM   3566  N   VAL P 221      77.121 -21.155 108.145  0.00  0.00      P1    
ATOM   3567  HN  VAL P 221      78.042 -21.182 107.764  0.00  0.00      P1    
ATOM   3568  CA  VAL P 221      76.210 -20.169 107.509  0.00  0.00      P1    
ATOM   3569  HA  VAL P 221      75.758 -19.622 108.323  0.00  0.00      P1    
ATOM   3570  CB  VAL P 221      77.033 -19.151 106.647  0.00  0.00      P1    
ATOM   3571  HB  VAL P 221      77.741 -19.748 106.034  0.00  0.00      P1    
ATOM   3572  CG1 VAL P 221      76.159 -18.350 105.630  0.00  0.00      P1    
ATOM   3573 HG11 VAL P 221      75.298 -17.865 106.138  0.00  0.00      P1    
ATOM   3574 HG12 VAL P 221      76.713 -17.511 105.158  0.00  0.00      P1    
ATOM   3575 HG13 VAL P 221      75.645 -18.853 104.783  0.00  0.00      P1    
ATOM   3576  CG2 VAL P 221      77.875 -18.255 107.527  0.00  0.00      P1    
ATOM   3577 HG21 VAL P 221      77.329 -17.593 108.233  0.00  0.00      P1    
ATOM   3578 HG22 VAL P 221      78.490 -18.903 108.186  0.00  0.00      P1    
ATOM   3579 HG23 VAL P 221      78.529 -17.547 106.974  0.00  0.00      P1    
ATOM   3580  C   VAL P 221      75.025 -20.782 106.820  0.00  0.00      P1    
ATOM   3581  O   VAL P 221      73.876 -20.403 106.922  0.00  0.00      P1    
ATOM   3582  N   LEU P 222      75.290 -21.835 106.095  0.00  0.00      P1    
ATOM   3583  HN  LEU P 222      76.266 -22.001 105.975  0.00  0.00      P1    
ATOM   3584  CA  LEU P 222      74.403 -22.593 105.313  0.00  0.00      P1    
ATOM   3585  HA  LEU P 222      73.630 -21.943 104.931  0.00  0.00      P1    
ATOM   3586  CB  LEU P 222      74.968 -23.210 104.090  0.00  0.00      P1    
ATOM   3587  HB1 LEU P 222      75.830 -23.851 104.377  0.00  0.00      P1    
ATOM   3588  HB2 LEU P 222      74.192 -23.805 103.562  0.00  0.00      P1    
ATOM   3589  CG  LEU P 222      75.497 -22.224 102.955  0.00  0.00      P1    
ATOM   3590  HG  LEU P 222      76.121 -21.481 103.496  0.00  0.00      P1    
ATOM   3591  CD1 LEU P 222      76.305 -22.903 101.922  0.00  0.00      P1    
ATOM   3592 HD11 LEU P 222      76.578 -22.165 101.137  0.00  0.00      P1    
ATOM   3593 HD12 LEU P 222      77.274 -23.234 102.352  0.00  0.00      P1    
ATOM   3594 HD13 LEU P 222      75.921 -23.794 101.380  0.00  0.00      P1    
ATOM   3595  CD2 LEU P 222      74.251 -21.465 102.363  0.00  0.00      P1    
ATOM   3596 HD21 LEU P 222      74.424 -20.806 101.486  0.00  0.00      P1    
ATOM   3597 HD22 LEU P 222      73.435 -22.147 102.042  0.00  0.00      P1    
ATOM   3598 HD23 LEU P 222      73.702 -20.778 103.043  0.00  0.00      P1    
ATOM   3599  C   LEU P 222      73.768 -23.704 106.052  0.00  0.00      P1    
ATOM   3600  O   LEU P 222      72.878 -24.310 105.446  0.00  0.00      P1    
ATOM   3601  N   GLU P 223      74.118 -24.077 107.267  0.00  0.00      P1    
ATOM   3602  HN  GLU P 223      74.730 -23.507 107.810  0.00  0.00      P1    
ATOM   3603  CA  GLU P 223      73.760 -25.354 107.844  0.00  0.00      P1    
ATOM   3604  HA  GLU P 223      72.801 -25.583 107.404  0.00  0.00      P1    
ATOM   3605  CB  GLU P 223      74.826 -26.491 107.359  0.00  0.00      P1    
ATOM   3606  HB1 GLU P 223      74.619 -26.558 106.269  0.00  0.00      P1    
ATOM   3607  HB2 GLU P 223      75.780 -25.937 107.483  0.00  0.00      P1    
ATOM   3608  CG  GLU P 223      74.693 -27.972 107.947  0.00  0.00      P1    
ATOM   3609  HG1 GLU P 223      75.024 -27.913 109.006  0.00  0.00      P1    
ATOM   3610  HG2 GLU P 223      73.656 -28.361 107.860  0.00  0.00      P1    
ATOM   3611  CD  GLU P 223      75.652 -28.796 107.082  0.00  0.00      P1    
ATOM   3612  OE1 GLU P 223      76.721 -29.198 107.559  0.00  0.00      P1    
ATOM   3613  OE2 GLU P 223      75.280 -29.123 105.955  0.00  0.00      P1    
ATOM   3614  C   GLU P 223      73.619 -25.348 109.341  0.00  0.00      P1    
ATOM   3615  O   GLU P 223      72.522 -25.683 109.724  0.00  0.00      P1    
ATOM   3616  N   SER P 224      74.710 -25.079 110.110  0.00  0.00      P1    
ATOM   3617  HN  SER P 224      75.505 -24.838 109.560  0.00  0.00      P1    
ATOM   3618  CA  SER P 224      74.637 -24.916 111.605  0.00  0.00      P1    
ATOM   3619  HA  SER P 224      74.199 -25.855 111.910  0.00  0.00      P1    
ATOM   3620  CB  SER P 224      76.003 -24.487 112.306  0.00  0.00      P1    
ATOM   3621  HB1 SER P 224      76.125 -23.383 112.332  0.00  0.00      P1    
ATOM   3622  HB2 SER P 224      76.005 -24.723 113.391  0.00  0.00      P1    
ATOM   3623  OG  SER P 224      77.096 -25.164 111.787  0.00  0.00      P1    
ATOM   3624  HG1 SER P 224      77.936 -25.033 112.233  0.00  0.00      P1    
ATOM   3625  C   SER P 224      73.622 -23.785 111.977  0.00  0.00      P1    
ATOM   3626  O   SER P 224      72.669 -23.890 112.842  0.00  0.00      P1    
ATOM   3627  N   PHE P 225      73.847 -22.593 111.366  0.00  0.00      P1    
ATOM   3628  HN  PHE P 225      74.669 -22.418 110.830  0.00  0.00      P1    
ATOM   3629  CA  PHE P 225      73.060 -21.381 111.393  0.00  0.00      P1    
ATOM   3630  HA  PHE P 225      73.032 -21.111 112.438  0.00  0.00      P1    
ATOM   3631  CB  PHE P 225      73.780 -20.304 110.504  0.00  0.00      P1    
ATOM   3632  HB1 PHE P 225      74.864 -20.213 110.727  0.00  0.00      P1    
ATOM   3633  HB2 PHE P 225      73.783 -20.659 109.451  0.00  0.00      P1    
ATOM   3634  CG  PHE P 225      73.158 -18.945 110.764  0.00  0.00      P1    
ATOM   3635  CD1 PHE P 225      73.211 -18.260 111.985  0.00  0.00      P1    
ATOM   3636  HD1 PHE P 225      73.537 -18.750 112.891  0.00  0.00      P1    
ATOM   3637  CE1 PHE P 225      72.647 -17.015 112.065  0.00  0.00      P1    
ATOM   3638  HE1 PHE P 225      72.573 -16.570 113.046  0.00  0.00      P1    
ATOM   3639  CZ  PHE P 225      72.090 -16.315 111.030  0.00  0.00      P1    
ATOM   3640  HZ  PHE P 225      71.709 -15.320 111.209  0.00  0.00      P1    
ATOM   3641  CD2 PHE P 225      72.627 -18.265 109.641  0.00  0.00      P1    
ATOM   3642  HD2 PHE P 225      72.683 -18.700 108.654  0.00  0.00      P1    
ATOM   3643  CE2 PHE P 225      72.037 -17.000 109.764  0.00  0.00      P1    
ATOM   3644  HE2 PHE P 225      71.757 -16.506 108.846  0.00  0.00      P1    
ATOM   3645  C   PHE P 225      71.639 -21.589 110.740  0.00  0.00      P1    
ATOM   3646  O   PHE P 225      70.675 -21.020 111.137  0.00  0.00      P1    
ATOM   3647  N   LYS P 226      71.445 -22.366 109.633  0.00  0.00      P1    
ATOM   3648  HN  LYS P 226      72.139 -22.913 109.171  0.00  0.00      P1    
ATOM   3649  CA  LYS P 226      70.101 -22.483 109.071  0.00  0.00      P1    
ATOM   3650  HA  LYS P 226      69.655 -21.510 108.926  0.00  0.00      P1    
ATOM   3651  CB  LYS P 226      70.159 -23.319 107.821  0.00  0.00      P1    
ATOM   3652  HB1 LYS P 226      70.776 -22.718 107.119  0.00  0.00      P1    
ATOM   3653  HB2 LYS P 226      70.646 -24.306 107.975  0.00  0.00      P1    
ATOM   3654  CG  LYS P 226      68.806 -23.605 107.220  0.00  0.00      P1    
ATOM   3655  HG1 LYS P 226      68.325 -24.430 107.788  0.00  0.00      P1    
ATOM   3656  HG2 LYS P 226      68.104 -22.764 107.409  0.00  0.00      P1    
ATOM   3657  CD  LYS P 226      68.736 -23.970 105.747  0.00  0.00      P1    
ATOM   3658  HD1 LYS P 226      67.669 -24.045 105.448  0.00  0.00      P1    
ATOM   3659  HD2 LYS P 226      69.060 -23.039 105.234  0.00  0.00      P1    
ATOM   3660  CE  LYS P 226      69.535 -25.146 105.297  0.00  0.00      P1    
ATOM   3661  HE1 LYS P 226      69.571 -25.232 104.190  0.00  0.00      P1    
ATOM   3662  HE2 LYS P 226      70.558 -25.000 105.706  0.00  0.00      P1    
ATOM   3663  NZ  LYS P 226      68.882 -26.399 105.681  0.00  0.00      P1    
ATOM   3664  HZ1 LYS P 226      69.578 -27.168 105.748  0.00  0.00      P1    
ATOM   3665  HZ2 LYS P 226      68.497 -26.262 106.638  0.00  0.00      P1    
ATOM   3666  HZ3 LYS P 226      68.083 -26.559 105.035  0.00  0.00      P1    
ATOM   3667  C   LYS P 226      69.156 -23.176 110.135  0.00  0.00      P1    
ATOM   3668  O   LYS P 226      68.022 -22.701 110.355  0.00  0.00      P1    
ATOM   3669  N   VAL P 227      69.627 -24.217 110.874  0.00  0.00      P1    
ATOM   3670  HN  VAL P 227      70.536 -24.604 110.741  0.00  0.00      P1    
ATOM   3671  CA  VAL P 227      68.851 -24.775 111.981  0.00  0.00      P1    
ATOM   3672  HA  VAL P 227      67.877 -25.138 111.687  0.00  0.00      P1    
ATOM   3673  CB  VAL P 227      69.586 -26.038 112.465  0.00  0.00      P1    
ATOM   3674  HB  VAL P 227      70.549 -25.669 112.878  0.00  0.00      P1    
ATOM   3675  CG1 VAL P 227      68.875 -26.625 113.766  0.00  0.00      P1    
ATOM   3676 HG11 VAL P 227      67.908 -27.091 113.478  0.00  0.00      P1    
ATOM   3677 HG12 VAL P 227      69.505 -27.440 114.182  0.00  0.00      P1    
ATOM   3678 HG13 VAL P 227      68.561 -25.957 114.597  0.00  0.00      P1    
ATOM   3679  CG2 VAL P 227      69.710 -26.978 111.225  0.00  0.00      P1    
ATOM   3680 HG21 VAL P 227      68.713 -27.259 110.820  0.00  0.00      P1    
ATOM   3681 HG22 VAL P 227      70.390 -26.571 110.446  0.00  0.00      P1    
ATOM   3682 HG23 VAL P 227      70.225 -27.900 111.570  0.00  0.00      P1    
ATOM   3683  C   VAL P 227      68.609 -23.716 113.040  0.00  0.00      P1    
ATOM   3684  O   VAL P 227      67.544 -23.582 113.615  0.00  0.00      P1    
ATOM   3685  N   SER P 228      69.660 -22.924 113.355  0.00  0.00      P1    
ATOM   3686  HN  SER P 228      70.503 -23.132 112.864  0.00  0.00      P1    
ATOM   3687  CA  SER P 228      69.517 -21.842 114.323  0.00  0.00      P1    
ATOM   3688  HA  SER P 228      69.251 -22.446 115.178  0.00  0.00      P1    
ATOM   3689  CB  SER P 228      70.798 -21.110 114.740  0.00  0.00      P1    
ATOM   3690  HB1 SER P 228      71.344 -20.744 113.844  0.00  0.00      P1    
ATOM   3691  HB2 SER P 228      70.694 -20.171 115.326  0.00  0.00      P1    
ATOM   3692  OG  SER P 228      71.662 -22.082 115.317  0.00  0.00      P1    
ATOM   3693  HG1 SER P 228      72.457 -21.702 115.698  0.00  0.00      P1    
ATOM   3694  C   SER P 228      68.541 -20.757 113.983  0.00  0.00      P1    
ATOM   3695  O   SER P 228      67.792 -20.341 114.876  0.00  0.00      P1    
ATOM   3696  N   PHE P 229      68.503 -20.203 112.743  0.00  0.00      P1    
ATOM   3697  HN  PHE P 229      69.105 -20.633 112.074  0.00  0.00      P1    
ATOM   3698  CA  PHE P 229      67.682 -19.133 112.318  0.00  0.00      P1    
ATOM   3699  HA  PHE P 229      67.929 -18.419 113.089  0.00  0.00      P1    
ATOM   3700  CB  PHE P 229      68.143 -18.663 110.873  0.00  0.00      P1    
ATOM   3701  HB1 PHE P 229      69.251 -18.598 110.817  0.00  0.00      P1    
ATOM   3702  HB2 PHE P 229      67.847 -19.417 110.114  0.00  0.00      P1    
ATOM   3703  CG  PHE P 229      67.572 -17.330 110.430  0.00  0.00      P1    
ATOM   3704  CD1 PHE P 229      66.283 -17.173 109.954  0.00  0.00      P1    
ATOM   3705  HD1 PHE P 229      65.649 -18.046 109.903  0.00  0.00      P1    
ATOM   3706  CE1 PHE P 229      65.878 -16.000 109.300  0.00  0.00      P1    
ATOM   3707  HE1 PHE P 229      64.883 -15.931 108.885  0.00  0.00      P1    
ATOM   3708  CZ  PHE P 229      66.745 -14.905 109.218  0.00  0.00      P1    
ATOM   3709  HZ  PHE P 229      66.493 -13.969 108.742  0.00  0.00      P1    
ATOM   3710  CD2 PHE P 229      68.444 -16.280 110.285  0.00  0.00      P1    
ATOM   3711  HD2 PHE P 229      69.512 -16.370 110.421  0.00  0.00      P1    
ATOM   3712  CE2 PHE P 229      68.030 -14.998 109.780  0.00  0.00      P1    
ATOM   3713  HE2 PHE P 229      68.627 -14.104 109.679  0.00  0.00      P1    
ATOM   3714  C   PHE P 229      66.268 -19.437 112.469  0.00  0.00      P1    
ATOM   3715  O   PHE P 229      65.478 -18.715 113.088  0.00  0.00      P1    
ATOM   3716  N   LEU P 230      65.863 -20.600 111.963  0.00  0.00      P1    
ATOM   3717  HN  LEU P 230      66.535 -21.133 111.455  0.00  0.00      P1    
ATOM   3718  CA  LEU P 230      64.527 -21.178 112.026  0.00  0.00      P1    
ATOM   3719  HA  LEU P 230      63.899 -20.518 111.446  0.00  0.00      P1    
ATOM   3720  CB  LEU P 230      64.675 -22.644 111.499  0.00  0.00      P1    
ATOM   3721  HB1 LEU P 230      65.595 -23.087 111.937  0.00  0.00      P1    
ATOM   3722  HB2 LEU P 230      63.758 -23.251 111.658  0.00  0.00      P1    
ATOM   3723  CG  LEU P 230      64.890 -22.559 109.955  0.00  0.00      P1    
ATOM   3724  HG  LEU P 230      65.763 -21.902 109.751  0.00  0.00      P1    
ATOM   3725  CD1 LEU P 230      65.178 -23.931 109.294  0.00  0.00      P1    
ATOM   3726 HD11 LEU P 230      65.536 -23.837 108.246  0.00  0.00      P1    
ATOM   3727 HD12 LEU P 230      65.945 -24.405 109.942  0.00  0.00      P1    
ATOM   3728 HD13 LEU P 230      64.290 -24.596 109.224  0.00  0.00      P1    
ATOM   3729  CD2 LEU P 230      63.693 -22.011 109.312  0.00  0.00      P1    
ATOM   3730 HD21 LEU P 230      62.837 -22.580 109.734  0.00  0.00      P1    
ATOM   3731 HD22 LEU P 230      63.487 -20.936 109.502  0.00  0.00      P1    
ATOM   3732 HD23 LEU P 230      63.724 -22.097 108.205  0.00  0.00      P1    
ATOM   3733  C   LEU P 230      64.039 -21.284 113.479  0.00  0.00      P1    
ATOM   3734  O   LEU P 230      62.866 -21.092 113.835  0.00  0.00      P1    
ATOM   3735  N   SER P 231      64.939 -21.730 114.460  0.00  0.00      P1    
ATOM   3736  HN  SER P 231      65.914 -21.752 114.250  0.00  0.00      P1    
ATOM   3737  CA  SER P 231      64.640 -21.800 115.868  0.00  0.00      P1    
ATOM   3738  HA  SER P 231      63.792 -22.451 116.022  0.00  0.00      P1    
ATOM   3739  CB  SER P 231      65.811 -22.431 116.667  0.00  0.00      P1    
ATOM   3740  HB1 SER P 231      66.729 -21.813 116.765  0.00  0.00      P1    
ATOM   3741  HB2 SER P 231      65.487 -22.584 117.718  0.00  0.00      P1    
ATOM   3742  OG  SER P 231      66.193 -23.637 116.083  0.00  0.00      P1    
ATOM   3743  HG1 SER P 231      66.731 -23.428 115.317  0.00  0.00      P1    
ATOM   3744  C   SER P 231      64.308 -20.441 116.557  0.00  0.00      P1    
ATOM   3745  O   SER P 231      63.270 -20.261 117.242  0.00  0.00      P1    
ATOM   3746  N   ALA P 232      65.155 -19.403 116.275  0.00  0.00      P1    
ATOM   3747  HN  ALA P 232      65.964 -19.680 115.762  0.00  0.00      P1    
ATOM   3748  CA  ALA P 232      64.901 -17.987 116.621  0.00  0.00      P1    
ATOM   3749  HA  ALA P 232      64.915 -17.982 117.700  0.00  0.00      P1    
ATOM   3750  CB  ALA P 232      66.117 -17.125 116.103  0.00  0.00      P1    
ATOM   3751  HB1 ALA P 232      66.116 -16.891 115.017  0.00  0.00      P1    
ATOM   3752  HB2 ALA P 232      66.075 -16.119 116.571  0.00  0.00      P1    
ATOM   3753  HB3 ALA P 232      67.087 -17.565 116.421  0.00  0.00      P1    
ATOM   3754  C   ALA P 232      63.620 -17.377 116.024  0.00  0.00      P1    
ATOM   3755  O   ALA P 232      62.822 -16.705 116.694  0.00  0.00      P1    
ATOM   3756  N   LEU P 233      63.448 -17.521 114.660  0.00  0.00      P1    
ATOM   3757  HN  LEU P 233      64.129 -18.026 114.135  0.00  0.00      P1    
ATOM   3758  CA  LEU P 233      62.324 -17.105 113.987  0.00  0.00      P1    
ATOM   3759  HA  LEU P 233      62.395 -16.031 114.080  0.00  0.00      P1    
ATOM   3760  CB  LEU P 233      62.532 -17.564 112.512  0.00  0.00      P1    
ATOM   3761  HB1 LEU P 233      63.487 -17.154 112.119  0.00  0.00      P1    
ATOM   3762  HB2 LEU P 233      62.649 -18.664 112.610  0.00  0.00      P1    
ATOM   3763  CG  LEU P 233      61.443 -17.239 111.490  0.00  0.00      P1    
ATOM   3764  HG  LEU P 233      60.532 -17.790 111.806  0.00  0.00      P1    
ATOM   3765  CD1 LEU P 233      61.277 -15.710 111.255  0.00  0.00      P1    
ATOM   3766 HD11 LEU P 233      60.686 -15.210 112.051  0.00  0.00      P1    
ATOM   3767 HD12 LEU P 233      62.255 -15.188 111.172  0.00  0.00      P1    
ATOM   3768 HD13 LEU P 233      60.720 -15.513 110.314  0.00  0.00      P1    
ATOM   3769  CD2 LEU P 233      61.789 -17.988 110.163  0.00  0.00      P1    
ATOM   3770 HD21 LEU P 233      62.701 -17.532 109.723  0.00  0.00      P1    
ATOM   3771 HD22 LEU P 233      61.913 -19.064 110.414  0.00  0.00      P1    
ATOM   3772 HD23 LEU P 233      60.853 -18.008 109.565  0.00  0.00      P1    
ATOM   3773  C   LEU P 233      61.072 -17.679 114.538  0.00  0.00      P1    
ATOM   3774  O   LEU P 233      60.116 -16.891 114.770  0.00  0.00      P1    
ATOM   3775  N   GLU P 234      60.950 -18.954 114.896  0.00  0.00      P1    
ATOM   3776  HN  GLU P 234      61.690 -19.587 114.680  0.00  0.00      P1    
ATOM   3777  CA  GLU P 234      59.787 -19.490 115.578  0.00  0.00      P1    
ATOM   3778  HA  GLU P 234      58.874 -19.359 115.016  0.00  0.00      P1    
ATOM   3779  CB  GLU P 234      59.900 -20.978 115.935  0.00  0.00      P1    
ATOM   3780  HB1 GLU P 234      60.389 -21.456 115.060  0.00  0.00      P1    
ATOM   3781  HB2 GLU P 234      60.576 -21.118 116.806  0.00  0.00      P1    
ATOM   3782  CG  GLU P 234      58.555 -21.615 116.210  0.00  0.00      P1    
ATOM   3783  HG1 GLU P 234      58.273 -21.207 117.204  0.00  0.00      P1    
ATOM   3784  HG2 GLU P 234      57.841 -21.433 115.378  0.00  0.00      P1    
ATOM   3785  CD  GLU P 234      58.682 -23.060 116.567  0.00  0.00      P1    
ATOM   3786  OE1 GLU P 234      58.377 -23.424 117.749  0.00  0.00      P1    
ATOM   3787  OE2 GLU P 234      58.957 -23.959 115.718  0.00  0.00      P1    
ATOM   3788  C   GLU P 234      59.590 -18.824 116.947  0.00  0.00      P1    
ATOM   3789  O   GLU P 234      58.542 -18.372 117.302  0.00  0.00      P1    
ATOM   3790  N   GLU P 235      60.635 -18.754 117.861  0.00  0.00      P1    
ATOM   3791  HN  GLU P 235      61.539 -19.141 117.693  0.00  0.00      P1    
ATOM   3792  CA  GLU P 235      60.563 -18.142 119.161  0.00  0.00      P1    
ATOM   3793  HA  GLU P 235      59.777 -18.757 119.575  0.00  0.00      P1    
ATOM   3794  CB  GLU P 235      61.863 -18.301 120.088  0.00  0.00      P1    
ATOM   3795  HB1 GLU P 235      62.744 -17.921 119.528  0.00  0.00      P1    
ATOM   3796  HB2 GLU P 235      61.774 -17.756 121.052  0.00  0.00      P1    
ATOM   3797  CG  GLU P 235      62.143 -19.843 120.466  0.00  0.00      P1    
ATOM   3798  HG1 GLU P 235      62.282 -20.435 119.536  0.00  0.00      P1    
ATOM   3799  HG2 GLU P 235      63.105 -19.864 121.021  0.00  0.00      P1    
ATOM   3800  CD  GLU P 235      60.924 -20.295 121.318  0.00  0.00      P1    
ATOM   3801  OE1 GLU P 235      60.580 -21.497 121.145  0.00  0.00      P1    
ATOM   3802  OE2 GLU P 235      60.384 -19.488 122.102  0.00  0.00      P1    
ATOM   3803  C   GLU P 235      60.025 -16.730 119.196  0.00  0.00      P1    
ATOM   3804  O   GLU P 235      59.044 -16.489 119.901  0.00  0.00      P1    
ATOM   3805  N   TYR P 236      60.443 -15.718 118.362  0.00  0.00      P1    
ATOM   3806  HN  TYR P 236      61.233 -15.887 117.776  0.00  0.00      P1    
ATOM   3807  CA  TYR P 236      59.794 -14.404 118.231  0.00  0.00      P1    
ATOM   3808  HA  TYR P 236      59.597 -14.116 119.254  0.00  0.00      P1    
ATOM   3809  CB  TYR P 236      60.791 -13.332 117.643  0.00  0.00      P1    
ATOM   3810  HB1 TYR P 236      60.431 -12.306 117.872  0.00  0.00      P1    
ATOM   3811  HB2 TYR P 236      61.749 -13.347 118.205  0.00  0.00      P1    
ATOM   3812  CG  TYR P 236      61.121 -13.379 116.245  0.00  0.00      P1    
ATOM   3813  CD1 TYR P 236      60.335 -12.673 115.324  0.00  0.00      P1    
ATOM   3814  HD1 TYR P 236      59.423 -12.237 115.704  0.00  0.00      P1    
ATOM   3815  CE1 TYR P 236      60.872 -12.516 114.018  0.00  0.00      P1    
ATOM   3816  HE1 TYR P 236      60.318 -12.045 113.219  0.00  0.00      P1    
ATOM   3817  CZ  TYR P 236      62.118 -12.908 113.655  0.00  0.00      P1    
ATOM   3818  OH  TYR P 236      62.648 -12.757 112.349  0.00  0.00      P1    
ATOM   3819  HH  TYR P 236      63.424 -13.321 112.384  0.00  0.00      P1    
ATOM   3820  CD2 TYR P 236      62.375 -13.821 115.916  0.00  0.00      P1    
ATOM   3821  HD2 TYR P 236      62.994 -14.249 116.690  0.00  0.00      P1    
ATOM   3822  CE2 TYR P 236      62.852 -13.518 114.686  0.00  0.00      P1    
ATOM   3823  HE2 TYR P 236      63.861 -13.809 114.434  0.00  0.00      P1    
ATOM   3824  C   TYR P 236      58.420 -14.470 117.516  0.00  0.00      P1    
ATOM   3825  O   TYR P 236      57.534 -13.662 117.799  0.00  0.00      P1    
ATOM   3826  N   THR P 237      58.141 -15.474 116.732  0.00  0.00      P1    
ATOM   3827  HN  THR P 237      58.874 -16.125 116.548  0.00  0.00      P1    
ATOM   3828  CA  THR P 237      56.845 -15.583 115.999  0.00  0.00      P1    
ATOM   3829  HA  THR P 237      56.560 -14.581 115.715  0.00  0.00      P1    
ATOM   3830  CB  THR P 237      56.959 -16.390 114.761  0.00  0.00      P1    
ATOM   3831  HB  THR P 237      57.293 -17.400 115.079  0.00  0.00      P1    
ATOM   3832  OG1 THR P 237      57.872 -15.902 113.838  0.00  0.00      P1    
ATOM   3833  HG1 THR P 237      58.736 -16.046 114.231  0.00  0.00      P1    
ATOM   3834  CG2 THR P 237      55.675 -16.626 114.028  0.00  0.00      P1    
ATOM   3835 HG21 THR P 237      55.976 -17.066 113.053  0.00  0.00      P1    
ATOM   3836 HG22 THR P 237      55.038 -17.370 114.552  0.00  0.00      P1    
ATOM   3837 HG23 THR P 237      55.059 -15.732 113.792  0.00  0.00      P1    
ATOM   3838  C   THR P 237      55.636 -15.987 116.883  0.00  0.00      P1    
ATOM   3839  O   THR P 237      54.581 -15.411 116.883  0.00  0.00      P1    
ATOM   3840  N   LYS P 238      55.910 -16.944 117.809  0.00  0.00      P1    
ATOM   3841  HN  LYS P 238      56.826 -17.335 117.843  0.00  0.00      P1    
ATOM   3842  CA  LYS P 238      54.960 -17.308 118.815  0.00  0.00      P1    
ATOM   3843  HA  LYS P 238      54.026 -17.599 118.357  0.00  0.00      P1    
ATOM   3844  CB  LYS P 238      55.409 -18.638 119.600  0.00  0.00      P1    
ATOM   3845  HB1 LYS P 238      56.388 -18.545 120.117  0.00  0.00      P1    
ATOM   3846  HB2 LYS P 238      54.651 -18.835 120.389  0.00  0.00      P1    
ATOM   3847  CG  LYS P 238      55.500 -19.905 118.793  0.00  0.00      P1    
ATOM   3848  HG1 LYS P 238      54.580 -20.089 118.197  0.00  0.00      P1    
ATOM   3849  HG2 LYS P 238      56.275 -19.628 118.047  0.00  0.00      P1    
ATOM   3850  CD  LYS P 238      56.024 -21.104 119.514  0.00  0.00      P1    
ATOM   3851  HD1 LYS P 238      55.417 -21.249 120.434  0.00  0.00      P1    
ATOM   3852  HD2 LYS P 238      55.921 -22.014 118.886  0.00  0.00      P1    
ATOM   3853  CE  LYS P 238      57.492 -20.928 119.950  0.00  0.00      P1    
ATOM   3854  HE1 LYS P 238      58.122 -20.255 119.330  0.00  0.00      P1    
ATOM   3855  HE2 LYS P 238      57.468 -20.387 120.921  0.00  0.00      P1    
ATOM   3856  NZ  LYS P 238      58.132 -22.250 120.287  0.00  0.00      P1    
ATOM   3857  HZ1 LYS P 238      57.617 -22.878 120.936  0.00  0.00      P1    
ATOM   3858  HZ2 LYS P 238      58.427 -22.765 119.433  0.00  0.00      P1    
ATOM   3859  HZ3 LYS P 238      58.986 -22.030 120.839  0.00  0.00      P1    
ATOM   3860  C   LYS P 238      54.695 -16.271 119.902  0.00  0.00      P1    
ATOM   3861  O   LYS P 238      53.579 -16.107 120.461  0.00  0.00      P1    
ATOM   3862  N   LYS P 239      55.744 -15.486 120.330  0.00  0.00      P1    
ATOM   3863  HN  LYS P 239      56.653 -15.750 120.017  0.00  0.00      P1    
ATOM   3864  CA  LYS P 239      55.476 -14.309 121.069  0.00  0.00      P1    
ATOM   3865  HA  LYS P 239      55.109 -14.591 122.044  0.00  0.00      P1    
ATOM   3866  CB  LYS P 239      56.777 -13.515 121.456  0.00  0.00      P1    
ATOM   3867  HB1 LYS P 239      57.326 -13.344 120.506  0.00  0.00      P1    
ATOM   3868  HB2 LYS P 239      56.487 -12.494 121.786  0.00  0.00      P1    
ATOM   3869  CG  LYS P 239      57.802 -14.109 122.450  0.00  0.00      P1    
ATOM   3870  HG1 LYS P 239      57.316 -14.324 123.425  0.00  0.00      P1    
ATOM   3871  HG2 LYS P 239      58.247 -15.049 122.059  0.00  0.00      P1    
ATOM   3872  CD  LYS P 239      58.977 -13.130 122.571  0.00  0.00      P1    
ATOM   3873  HD1 LYS P 239      59.465 -13.157 121.573  0.00  0.00      P1    
ATOM   3874  HD2 LYS P 239      58.541 -12.114 122.682  0.00  0.00      P1    
ATOM   3875  CE  LYS P 239      59.993 -13.482 123.665  0.00  0.00      P1    
ATOM   3876  HE1 LYS P 239      60.654 -12.589 123.695  0.00  0.00      P1    
ATOM   3877  HE2 LYS P 239      59.538 -13.802 124.627  0.00  0.00      P1    
ATOM   3878  NZ  LYS P 239      60.820 -14.555 123.051  0.00  0.00      P1    
ATOM   3879  HZ1 LYS P 239      61.357 -14.111 122.279  0.00  0.00      P1    
ATOM   3880  HZ2 LYS P 239      61.578 -14.775 123.729  0.00  0.00      P1    
ATOM   3881  HZ3 LYS P 239      60.364 -15.445 122.765  0.00  0.00      P1    
ATOM   3882  C   LYS P 239      54.546 -13.239 120.425  0.00  0.00      P1    
ATOM   3883  O   LYS P 239      53.614 -12.751 121.055  0.00  0.00      P1    
ATOM   3884  N   LEU P 240      54.713 -12.974 119.071  0.00  0.00      P1    
ATOM   3885  HN  LEU P 240      55.458 -13.442 118.603  0.00  0.00      P1    
ATOM   3886  CA  LEU P 240      53.877 -12.040 118.378  0.00  0.00      P1    
ATOM   3887  HA  LEU P 240      53.745 -11.196 119.039  0.00  0.00      P1    
ATOM   3888  CB  LEU P 240      54.382 -11.568 116.915  0.00  0.00      P1    
ATOM   3889  HB1 LEU P 240      54.406 -12.374 116.149  0.00  0.00      P1    
ATOM   3890  HB2 LEU P 240      53.612 -10.838 116.588  0.00  0.00      P1    
ATOM   3891  CG  LEU P 240      55.853 -10.979 116.910  0.00  0.00      P1    
ATOM   3892  HG  LEU P 240      56.517 -11.650 117.495  0.00  0.00      P1    
ATOM   3893  CD1 LEU P 240      56.473 -10.915 115.532  0.00  0.00      P1    
ATOM   3894 HD11 LEU P 240      55.851 -10.176 114.982  0.00  0.00      P1    
ATOM   3895 HD12 LEU P 240      57.518 -10.575 115.692  0.00  0.00      P1    
ATOM   3896 HD13 LEU P 240      56.451 -11.847 114.928  0.00  0.00      P1    
ATOM   3897  CD2 LEU P 240      55.772  -9.685 117.632  0.00  0.00      P1    
ATOM   3898 HD21 LEU P 240      55.700  -9.804 118.735  0.00  0.00      P1    
ATOM   3899 HD22 LEU P 240      56.669  -9.059 117.436  0.00  0.00      P1    
ATOM   3900 HD23 LEU P 240      54.903  -9.054 117.347  0.00  0.00      P1    
ATOM   3901  C   LEU P 240      52.441 -12.550 118.161  0.00  0.00      P1    
ATOM   3902  O   LEU P 240      51.591 -11.725 117.810  0.00  0.00      P1    
ATOM   3903  N   ASN P 241      52.193 -13.873 118.361  0.00  0.00      P1    
ATOM   3904  HN  ASN P 241      52.985 -14.432 118.596  0.00  0.00      P1    
ATOM   3905  CA  ASN P 241      50.882 -14.510 118.170  0.00  0.00      P1    
ATOM   3906  HA  ASN P 241      50.227 -13.805 117.679  0.00  0.00      P1    
ATOM   3907  CB  ASN P 241      51.104 -15.848 117.368  0.00  0.00      P1    
ATOM   3908  HB1 ASN P 241      52.007 -16.344 117.783  0.00  0.00      P1    
ATOM   3909  HB2 ASN P 241      50.205 -16.467 117.580  0.00  0.00      P1    
ATOM   3910  CG  ASN P 241      51.209 -15.508 115.926  0.00  0.00      P1    
ATOM   3911  OD1 ASN P 241      50.140 -15.478 115.329  0.00  0.00      P1    
ATOM   3912  ND2 ASN P 241      52.376 -15.509 115.292  0.00  0.00      P1    
ATOM   3913 HD21 ASN P 241      52.365 -15.224 114.334  0.00  0.00      P1    
ATOM   3914 HD22 ASN P 241      53.230 -15.575 115.809  0.00  0.00      P1    
ATOM   3915  C   ASN P 241      50.331 -14.877 119.519  0.00  0.00      P1    
ATOM   3916  O   ASN P 241      49.179 -15.234 119.576  0.00  0.00      P1    
ATOM   3917  N   THR P 242      50.934 -14.674 120.728  0.00  0.00      P1    
ATOM   3918  HN  THR P 242      51.882 -14.378 120.812  0.00  0.00      P1    
ATOM   3919  CA  THR P 242      50.262 -14.952 122.065  0.00  0.00      P1    
ATOM   3920  HA  THR P 242      49.325 -15.451 121.866  0.00  0.00      P1    
ATOM   3921  CB  THR P 242      51.081 -15.926 122.945  0.00  0.00      P1    
ATOM   3922  HB  THR P 242      50.538 -15.972 123.913  0.00  0.00      P1    
ATOM   3923  OG1 THR P 242      52.384 -15.345 123.157  0.00  0.00      P1    
ATOM   3924  HG1 THR P 242      52.797 -15.427 122.295  0.00  0.00      P1    
ATOM   3925  CG2 THR P 242      51.349 -17.312 122.347  0.00  0.00      P1    
ATOM   3926 HG21 THR P 242      50.356 -17.707 122.042  0.00  0.00      P1    
ATOM   3927 HG22 THR P 242      51.908 -17.184 121.396  0.00  0.00      P1    
ATOM   3928 HG23 THR P 242      51.725 -18.004 123.130  0.00  0.00      P1    
ATOM   3929  C   THR P 242      49.883 -13.679 122.866  0.00  0.00      P1    
ATOM   3930  O   THR P 242      49.157 -13.616 123.851  0.00  0.00      P1    
ATOM   3931  C   GLN P 243      48.421 -10.988 121.970  0.00  0.00      P1    
ATOM   3932  OT1 GLN P 243      47.378 -10.648 122.628  0.00  0.00      P1    
ATOM   3933  OT2 GLN P 243      48.401 -11.032 120.702  0.00  0.00      P1    
ATOM   3934  N   GLN P 243      50.361 -12.499 122.390  0.00  0.00      P1    
ATOM   3935  HN  GLN P 243      51.154 -12.517 121.785  0.00  0.00      P1    
ATOM   3936  CA  GLN P 243      49.754 -11.247 122.732  0.00  0.00      P1    
ATOM   3937  HA  GLN P 243      49.508 -11.296 123.782  0.00  0.00      P1    
ATOM   3938  CB  GLN P 243      50.811 -10.140 122.455  0.00  0.00      P1    
ATOM   3939  HB1 GLN P 243      50.476  -9.138 122.796  0.00  0.00      P1    
ATOM   3940  HB2 GLN P 243      51.704 -10.306 123.094  0.00  0.00      P1    
ATOM   3941  CG  GLN P 243      51.287 -10.066 120.991  0.00  0.00      P1    
ATOM   3942  HG1 GLN P 243      51.706 -10.977 120.513  0.00  0.00      P1    
ATOM   3943  HG2 GLN P 243      50.368  -9.802 120.427  0.00  0.00      P1    
ATOM   3944  CD  GLN P 243      52.291  -8.932 120.798  0.00  0.00      P1    
ATOM   3945  OE1 GLN P 243      53.380  -9.293 120.341  0.00  0.00      P1    
ATOM   3946  NE2 GLN P 243      51.959  -7.704 121.199  0.00  0.00      P1    
ATOM   3947 HE21 GLN P 243      52.782  -7.139 121.251  0.00  0.00      P1    
ATOM   3948 HE22 GLN P 243      51.032  -7.477 121.496  0.00  0.00      P1    
END
