# Supplementary material for: A Model of Lipid-Free Apolipoprotein A-I Revealed by Iterative Molecular Dynamics Simulation
Source: PLoS One. 2015 Mar 20;10(3):e0120233. doi: 10.1371/journal.pone.0120233 (PMC4368682; doi:10.1371/journal.pone.0120233)
Supplement: S1 Datasets — (ZIP) [file pone.0120233.s001.zip › CMD model.pdb]

CRYST1  110.030   80.110   84.936  90.00  90.00  90.00 P 1           1
ATOM      1  N   ASP P   1      55.718 -14.718  95.090  0.00  0.00      P1    
ATOM      2  HT1 ASP P   1      56.723 -14.459  95.025  0.00  0.00      P1    
ATOM      3  HT2 ASP P   1      55.216 -14.067  95.727  0.00  0.00      P1    
ATOM      4  HT3 ASP P   1      55.582 -15.580  95.656  0.00  0.00      P1    
ATOM      5  CA  ASP P   1      55.043 -14.950  93.796  0.00  0.00      P1    
ATOM      6  HA  ASP P   1      55.280 -14.161  93.098  0.00  0.00      P1    
ATOM      7  CB  ASP P   1      53.510 -14.895  94.031  0.00  0.00      P1    
ATOM      8  HB1 ASP P   1      52.986 -15.255  93.119  0.00  0.00      P1    
ATOM      9  HB2 ASP P   1      53.313 -15.518  94.929  0.00  0.00      P1    
ATOM     10  CG  ASP P   1      53.213 -13.472  94.443  0.00  0.00      P1    
ATOM     11  OD1 ASP P   1      53.442 -13.144  95.611  0.00  0.00      P1    
ATOM     12  OD2 ASP P   1      52.795 -12.673  93.575  0.00  0.00      P1    
ATOM     13  C   ASP P   1      55.463 -16.328  93.150  0.00  0.00      P1    
ATOM     14  O   ASP P   1      56.398 -16.296  92.344  0.00  0.00      P1    
ATOM     15  N   GLU P   2      54.814 -17.467  93.343  0.00  0.00      P1    
ATOM     16  HN  GLU P   2      54.026 -17.383  93.949  0.00  0.00      P1    
ATOM     17  CA  GLU P   2      54.881 -18.728  92.564  0.00  0.00      P1    
ATOM     18  HA  GLU P   2      55.941 -18.927  92.514  0.00  0.00      P1    
ATOM     19  CB  GLU P   2      54.191 -19.893  93.409  0.00  0.00      P1    
ATOM     20  HB1 GLU P   2      54.251 -20.886  92.913  0.00  0.00      P1    
ATOM     21  HB2 GLU P   2      54.784 -20.060  94.333  0.00  0.00      P1    
ATOM     22  CG  GLU P   2      52.711 -19.684  93.845  0.00  0.00      P1    
ATOM     23  HG1 GLU P   2      52.142 -19.745  92.893  0.00  0.00      P1    
ATOM     24  HG2 GLU P   2      52.501 -20.558  94.499  0.00  0.00      P1    
ATOM     25  CD  GLU P   2      52.451 -18.370  94.641  0.00  0.00      P1    
ATOM     26  OE1 GLU P   2      52.982 -18.034  95.695  0.00  0.00      P1    
ATOM     27  OE2 GLU P   2      51.607 -17.615  94.103  0.00  0.00      P1    
ATOM     28  C   GLU P   2      54.307 -18.551  91.105  0.00  0.00      P1    
ATOM     29  O   GLU P   2      53.515 -17.635  90.900  0.00  0.00      P1    
ATOM     30  N   PRO P   3      54.681 -19.307  90.072  0.00  0.00      P1    
ATOM     31  CD  PRO P   3      56.001 -19.972  89.964  0.00  0.00      P1    
ATOM     32  HD1 PRO P   3      56.797 -19.306  90.361  0.00  0.00      P1    
ATOM     33  HD2 PRO P   3      56.044 -20.934  90.518  0.00  0.00      P1    
ATOM     34  CA  PRO P   3      54.006 -19.258  88.755  0.00  0.00      P1    
ATOM     35  HA  PRO P   3      54.205 -18.278  88.348  0.00  0.00      P1    
ATOM     36  CB  PRO P   3      54.787 -20.264  87.977  0.00  0.00      P1    
ATOM     37  HB1 PRO P   3      54.622 -20.005  86.910  0.00  0.00      P1    
ATOM     38  HB2 PRO P   3      54.353 -21.263  88.197  0.00  0.00      P1    
ATOM     39  CG  PRO P   3      56.248 -20.196  88.436  0.00  0.00      P1    
ATOM     40  HG1 PRO P   3      56.660 -19.299  87.927  0.00  0.00      P1    
ATOM     41  HG2 PRO P   3      56.809 -21.117  88.170  0.00  0.00      P1    
ATOM     42  C   PRO P   3      52.465 -19.518  88.799  0.00  0.00      P1    
ATOM     43  O   PRO P   3      52.154 -20.309  89.694  0.00  0.00      P1    
ATOM     44  N   PRO P   4      51.540 -18.861  88.004  0.00  0.00      P1    
ATOM     45  CD  PRO P   4      51.800 -17.719  87.113  0.00  0.00      P1    
ATOM     46  HD1 PRO P   4      52.354 -16.945  87.686  0.00  0.00      P1    
ATOM     47  HD2 PRO P   4      52.378 -18.127  86.257  0.00  0.00      P1    
ATOM     48  CA  PRO P   4      50.165 -19.360  87.944  0.00  0.00      P1    
ATOM     49  HA  PRO P   4      49.621 -19.166  88.857  0.00  0.00      P1    
ATOM     50  CB  PRO P   4      49.555 -18.569  86.790  0.00  0.00      P1    
ATOM     51  HB1 PRO P   4      48.492 -18.274  86.917  0.00  0.00      P1    
ATOM     52  HB2 PRO P   4      49.718 -19.001  85.779  0.00  0.00      P1    
ATOM     53  CG  PRO P   4      50.364 -17.310  86.641  0.00  0.00      P1    
ATOM     54  HG1 PRO P   4      50.053 -16.531  87.369  0.00  0.00      P1    
ATOM     55  HG2 PRO P   4      50.311 -16.838  85.637  0.00  0.00      P1    
ATOM     56  C   PRO P   4      50.144 -20.880  87.626  0.00  0.00      P1    
ATOM     57  O   PRO P   4      49.439 -21.628  88.283  0.00  0.00      P1    
ATOM     58  N   GLN P   5      50.897 -21.261  86.626  0.00  0.00      P1    
ATOM     59  HN  GLN P   5      51.339 -20.623  86.000  0.00  0.00      P1    
ATOM     60  CA  GLN P   5      50.989 -22.663  86.257  0.00  0.00      P1    
ATOM     61  HA  GLN P   5      50.702 -23.239  87.124  0.00  0.00      P1    
ATOM     62  CB  GLN P   5      50.015 -22.980  85.120  0.00  0.00      P1    
ATOM     63  HB1 GLN P   5      50.117 -24.065  84.903  0.00  0.00      P1    
ATOM     64  HB2 GLN P   5      49.000 -22.736  85.502  0.00  0.00      P1    
ATOM     65  CG  GLN P   5      50.269 -22.106  83.785  0.00  0.00      P1    
ATOM     66  HG1 GLN P   5      49.756 -21.125  83.869  0.00  0.00      P1    
ATOM     67  HG2 GLN P   5      51.307 -22.006  83.401  0.00  0.00      P1    
ATOM     68  CD  GLN P   5      49.666 -22.754  82.517  0.00  0.00      P1    
ATOM     69  OE1 GLN P   5      48.536 -22.455  82.079  0.00  0.00      P1    
ATOM     70  NE2 GLN P   5      50.471 -23.516  81.704  0.00  0.00      P1    
ATOM     71 HE21 GLN P   5      50.177 -23.909  80.832  0.00  0.00      P1    
ATOM     72 HE22 GLN P   5      51.359 -23.783  82.078  0.00  0.00      P1    
ATOM     73  C   GLN P   5      52.442 -22.990  85.809  0.00  0.00      P1    
ATOM     74  O   GLN P   5      53.258 -22.050  85.703  0.00  0.00      P1    
ATOM     75  N   SER P   6      52.616 -24.263  85.477  0.00  0.00      P1    
ATOM     76  HN  SER P   6      51.874 -24.928  85.491  0.00  0.00      P1    
ATOM     77  CA  SER P   6      53.960 -24.805  85.147  0.00  0.00      P1    
ATOM     78  HA  SER P   6      53.703 -25.853  85.186  0.00  0.00      P1    
ATOM     79  CB  SER P   6      54.324 -24.426  83.616  0.00  0.00      P1    
ATOM     80  HB1 SER P   6      54.144 -23.347  83.422  0.00  0.00      P1    
ATOM     81  HB2 SER P   6      55.361 -24.714  83.341  0.00  0.00      P1    
ATOM     82  OG  SER P   6      53.462 -25.066  82.643  0.00  0.00      P1    
ATOM     83  HG1 SER P   6      53.487 -24.451  81.906  0.00  0.00      P1    
ATOM     84  C   SER P   6      55.197 -24.517  86.046  0.00  0.00      P1    
ATOM     85  O   SER P   6      56.212 -23.972  85.588  0.00  0.00      P1    
ATOM     86  N   PRO P   7      55.106 -24.784  87.328  0.00  0.00      P1    
ATOM     87  CD  PRO P   7      54.063 -25.610  87.891  0.00  0.00      P1    
ATOM     88  HD1 PRO P   7      53.196 -24.935  88.059  0.00  0.00      P1    
ATOM     89  HD2 PRO P   7      53.821 -26.533  87.322  0.00  0.00      P1    
ATOM     90  CA  PRO P   7      56.233 -24.649  88.197  0.00  0.00      P1    
ATOM     91  HA  PRO P   7      56.572 -23.639  88.020  0.00  0.00      P1    
ATOM     92  CB  PRO P   7      55.748 -24.995  89.560  0.00  0.00      P1    
ATOM     93  HB1 PRO P   7      55.461 -24.034  90.037  0.00  0.00      P1    
ATOM     94  HB2 PRO P   7      56.477 -25.498  90.230  0.00  0.00      P1    
ATOM     95  CG  PRO P   7      54.552 -26.017  89.276  0.00  0.00      P1    
ATOM     96  HG1 PRO P   7      53.776 -25.758  90.027  0.00  0.00      P1    
ATOM     97  HG2 PRO P   7      55.004 -27.031  89.229  0.00  0.00      P1    
ATOM     98  C   PRO P   7      57.454 -25.529  87.697  0.00  0.00      P1    
ATOM     99  O   PRO P   7      57.265 -26.378  86.833  0.00  0.00      P1    
ATOM    100  N   TRP P   8      58.662 -25.333  88.254  0.00  0.00      P1    
ATOM    101  HN  TRP P   8      58.648 -24.624  88.955  0.00  0.00      P1    
ATOM    102  CA  TRP P   8      59.943 -25.893  87.860  0.00  0.00      P1    
ATOM    103  HA  TRP P   8      59.727 -26.802  87.318  0.00  0.00      P1    
ATOM    104  CB  TRP P   8      60.837 -24.876  87.181  0.00  0.00      P1    
ATOM    105  HB1 TRP P   8      60.750 -23.984  87.837  0.00  0.00      P1    
ATOM    106  HB2 TRP P   8      61.890 -25.227  87.134  0.00  0.00      P1    
ATOM    107  CG  TRP P   8      60.474 -24.414  85.733  0.00  0.00      P1    
ATOM    108  CD1 TRP P   8      59.459 -23.632  85.194  0.00  0.00      P1    
ATOM    109  HD1 TRP P   8      58.637 -23.180  85.729  0.00  0.00      P1    
ATOM    110  NE1 TRP P   8      59.591 -23.570  83.787  0.00  0.00      P1    
ATOM    111  HE1 TRP P   8      59.004 -23.026  83.230  0.00  0.00      P1    
ATOM    112  CE2 TRP P   8      60.744 -24.125  83.419  0.00  0.00      P1    
ATOM    113  CD2 TRP P   8      61.327 -24.699  84.590  0.00  0.00      P1    
ATOM    114  CE3 TRP P   8      62.588 -25.399  84.482  0.00  0.00      P1    
ATOM    115  HE3 TRP P   8      63.016 -25.868  85.355  0.00  0.00      P1    
ATOM    116  CZ3 TRP P   8      63.084 -25.596  83.119  0.00  0.00      P1    
ATOM    117  HZ3 TRP P   8      63.742 -26.443  82.992  0.00  0.00      P1    
ATOM    118  CZ2 TRP P   8      61.344 -24.234  82.172  0.00  0.00      P1    
ATOM    119  HZ2 TRP P   8      60.873 -23.809  81.298  0.00  0.00      P1    
ATOM    120  CH2 TRP P   8      62.427 -25.060  81.998  0.00  0.00      P1    
ATOM    121  HH2 TRP P   8      62.861 -25.250  81.028  0.00  0.00      P1    
ATOM    122  C   TRP P   8      60.678 -26.321  89.134  0.00  0.00      P1    
ATOM    123  O   TRP P   8      60.752 -25.558  90.110  0.00  0.00      P1    
ATOM    124  N   ASP P   9      61.268 -27.524  89.070  0.00  0.00      P1    
ATOM    125  HN  ASP P   9      61.183 -28.059  88.233  0.00  0.00      P1    
ATOM    126  CA  ASP P   9      62.157 -27.878  90.062  0.00  0.00      P1    
ATOM    127  HA  ASP P   9      61.816 -27.447  90.992  0.00  0.00      P1    
ATOM    128  CB  ASP P   9      62.258 -29.442  90.059  0.00  0.00      P1    
ATOM    129  HB1 ASP P   9      62.457 -29.785  89.021  0.00  0.00      P1    
ATOM    130  HB2 ASP P   9      63.083 -29.797  90.713  0.00  0.00      P1    
ATOM    131  CG  ASP P   9      61.034 -30.115  90.507  0.00  0.00      P1    
ATOM    132  OD1 ASP P   9      60.671 -31.060  89.807  0.00  0.00      P1    
ATOM    133  OD2 ASP P   9      60.459 -29.882  91.589  0.00  0.00      P1    
ATOM    134  C   ASP P   9      63.535 -27.401  89.708  0.00  0.00      P1    
ATOM    135  O   ASP P   9      63.808 -26.786  88.662  0.00  0.00      P1    
ATOM    136  N   ARG P  10      64.564 -27.668  90.539  0.00  0.00      P1    
ATOM    137  HN  ARG P  10      64.426 -28.111  91.421  0.00  0.00      P1    
ATOM    138  CA  ARG P  10      65.908 -27.296  90.217  0.00  0.00      P1    
ATOM    139  HA  ARG P  10      66.010 -26.878  89.226  0.00  0.00      P1    
ATOM    140  CB  ARG P  10      66.347 -26.229  91.231  0.00  0.00      P1    
ATOM    141  HB1 ARG P  10      65.594 -25.416  91.310  0.00  0.00      P1    
ATOM    142  HB2 ARG P  10      66.466 -26.632  92.259  0.00  0.00      P1    
ATOM    143  CG  ARG P  10      67.627 -25.459  90.847  0.00  0.00      P1    
ATOM    144  HG1 ARG P  10      68.489 -26.146  90.705  0.00  0.00      P1    
ATOM    145  HG2 ARG P  10      67.469 -24.876  89.914  0.00  0.00      P1    
ATOM    146  CD  ARG P  10      68.036 -24.434  91.930  0.00  0.00      P1    
ATOM    147  HD1 ARG P  10      67.154 -23.765  92.029  0.00  0.00      P1    
ATOM    148  HD2 ARG P  10      68.403 -24.890  92.874  0.00  0.00      P1    
ATOM    149  NE  ARG P  10      69.161 -23.643  91.414  0.00  0.00      P1    
ATOM    150  HE  ARG P  10      69.679 -23.961  90.619  0.00  0.00      P1    
ATOM    151  CZ  ARG P  10      69.697 -22.518  91.975  0.00  0.00      P1    
ATOM    152  NH1 ARG P  10      69.166 -21.998  93.041  0.00  0.00      P1    
ATOM    153 HH11 ARG P  10      69.469 -21.046  93.081  0.00  0.00      P1    
ATOM    154 HH12 ARG P  10      68.213 -22.221  93.247  0.00  0.00      P1    
ATOM    155  NH2 ARG P  10      70.777 -21.988  91.467  0.00  0.00      P1    
ATOM    156 HH21 ARG P  10      71.301 -21.278  91.937  0.00  0.00      P1    
ATOM    157 HH22 ARG P  10      71.076 -22.418  90.615  0.00  0.00      P1    
ATOM    158  C   ARG P  10      66.785 -28.538  90.257  0.00  0.00      P1    
ATOM    159  O   ARG P  10      67.998 -28.494  90.031  0.00  0.00      P1    
ATOM    160  N   VAL P  11      66.228 -29.714  90.430  0.00  0.00      P1    
ATOM    161  HN  VAL P  11      65.233 -29.694  90.497  0.00  0.00      P1    
ATOM    162  CA  VAL P  11      66.898 -31.073  90.537  0.00  0.00      P1    
ATOM    163  HA  VAL P  11      67.720 -31.028  91.236  0.00  0.00      P1    
ATOM    164  CB  VAL P  11      65.892 -32.118  90.818  0.00  0.00      P1    
ATOM    165  HB  VAL P  11      65.025 -32.121  90.123  0.00  0.00      P1    
ATOM    166  CG1 VAL P  11      66.378 -33.574  90.806  0.00  0.00      P1    
ATOM    167 HG11 VAL P  11      67.071 -33.779  91.650  0.00  0.00      P1    
ATOM    168 HG12 VAL P  11      65.514 -34.273  90.804  0.00  0.00      P1    
ATOM    169 HG13 VAL P  11      67.003 -33.736  89.902  0.00  0.00      P1    
ATOM    170  CG2 VAL P  11      65.429 -31.729  92.219  0.00  0.00      P1    
ATOM    171 HG21 VAL P  11      64.904 -30.752  92.285  0.00  0.00      P1    
ATOM    172 HG22 VAL P  11      64.708 -32.505  92.553  0.00  0.00      P1    
ATOM    173 HG23 VAL P  11      66.265 -31.703  92.950  0.00  0.00      P1    
ATOM    174  C   VAL P  11      67.625 -31.469  89.305  0.00  0.00      P1    
ATOM    175  O   VAL P  11      68.799 -31.807  89.318  0.00  0.00      P1    
ATOM    176  N   LYS P  12      67.012 -31.388  88.110  0.00  0.00      P1    
ATOM    177  HN  LYS P  12      66.065 -31.079  88.138  0.00  0.00      P1    
ATOM    178  CA  LYS P  12      67.721 -31.674  86.828  0.00  0.00      P1    
ATOM    179  HA  LYS P  12      68.103 -32.684  86.805  0.00  0.00      P1    
ATOM    180  CB  LYS P  12      66.674 -31.503  85.644  0.00  0.00      P1    
ATOM    181  HB1 LYS P  12      65.696 -31.904  85.984  0.00  0.00      P1    
ATOM    182  HB2 LYS P  12      66.549 -30.454  85.301  0.00  0.00      P1    
ATOM    183  CG  LYS P  12      67.053 -32.239  84.372  0.00  0.00      P1    
ATOM    184  HG1 LYS P  12      68.157 -32.288  84.259  0.00  0.00      P1    
ATOM    185  HG2 LYS P  12      66.764 -33.288  84.595  0.00  0.00      P1    
ATOM    186  CD  LYS P  12      66.339 -31.730  83.090  0.00  0.00      P1    
ATOM    187  HD1 LYS P  12      65.322 -31.359  83.341  0.00  0.00      P1    
ATOM    188  HD2 LYS P  12      66.898 -30.837  82.736  0.00  0.00      P1    
ATOM    189  CE  LYS P  12      66.402 -32.647  81.875  0.00  0.00      P1    
ATOM    190  HE1 LYS P  12      65.832 -33.566  82.130  0.00  0.00      P1    
ATOM    191  HE2 LYS P  12      65.920 -32.272  80.947  0.00  0.00      P1    
ATOM    192  NZ  LYS P  12      67.801 -33.020  81.673  0.00  0.00      P1    
ATOM    193  HZ1 LYS P  12      67.956 -33.649  82.486  0.00  0.00      P1    
ATOM    194  HZ2 LYS P  12      67.909 -33.448  80.731  0.00  0.00      P1    
ATOM    195  HZ3 LYS P  12      68.371 -32.153  81.740  0.00  0.00      P1    
ATOM    196  C   LYS P  12      68.899 -30.742  86.448  0.00  0.00      P1    
ATOM    197  O   LYS P  12      69.871 -31.168  85.871  0.00  0.00      P1    
ATOM    198  N   ASP P  13      68.681 -29.475  86.750  0.00  0.00      P1    
ATOM    199  HN  ASP P  13      67.902 -29.214  87.316  0.00  0.00      P1    
ATOM    200  CA  ASP P  13      69.494 -28.340  86.351  0.00  0.00      P1    
ATOM    201  HA  ASP P  13      69.822 -28.575  85.350  0.00  0.00      P1    
ATOM    202  CB  ASP P  13      68.644 -27.092  86.289  0.00  0.00      P1    
ATOM    203  HB1 ASP P  13      67.734 -27.105  85.652  0.00  0.00      P1    
ATOM    204  HB2 ASP P  13      68.294 -26.970  87.336  0.00  0.00      P1    
ATOM    205  CG  ASP P  13      69.453 -25.877  85.783  0.00  0.00      P1    
ATOM    206  OD1 ASP P  13      69.731 -24.988  86.556  0.00  0.00      P1    
ATOM    207  OD2 ASP P  13      69.690 -25.871  84.588  0.00  0.00      P1    
ATOM    208  C   ASP P  13      70.652 -28.335  87.277  0.00  0.00      P1    
ATOM    209  O   ASP P  13      71.814 -28.067  86.893  0.00  0.00      P1    
ATOM    210  N   LEU P  14      70.591 -28.744  88.555  0.00  0.00      P1    
ATOM    211  HN  LEU P  14      69.691 -28.728  88.982  0.00  0.00      P1    
ATOM    212  CA  LEU P  14      71.724 -29.002  89.334  0.00  0.00      P1    
ATOM    213  HA  LEU P  14      72.504 -28.280  89.143  0.00  0.00      P1    
ATOM    214  CB  LEU P  14      71.394 -28.920  90.890  0.00  0.00      P1    
ATOM    215  HB1 LEU P  14      70.555 -29.625  91.073  0.00  0.00      P1    
ATOM    216  HB2 LEU P  14      72.283 -29.265  91.461  0.00  0.00      P1    
ATOM    217  CG  LEU P  14      71.001 -27.500  91.329  0.00  0.00      P1    
ATOM    218  HG  LEU P  14      70.476 -26.991  90.493  0.00  0.00      P1    
ATOM    219  CD1 LEU P  14      70.243 -27.453  92.618  0.00  0.00      P1    
ATOM    220 HD11 LEU P  14      70.907 -27.708  93.472  0.00  0.00      P1    
ATOM    221 HD12 LEU P  14      69.888 -26.422  92.831  0.00  0.00      P1    
ATOM    222 HD13 LEU P  14      69.327 -28.081  92.649  0.00  0.00      P1    
ATOM    223  CD2 LEU P  14      72.221 -26.663  91.545  0.00  0.00      P1    
ATOM    224 HD21 LEU P  14      72.580 -26.930  92.562  0.00  0.00      P1    
ATOM    225 HD22 LEU P  14      72.961 -27.104  90.844  0.00  0.00      P1    
ATOM    226 HD23 LEU P  14      72.191 -25.557  91.446  0.00  0.00      P1    
ATOM    227  C   LEU P  14      72.438 -30.251  89.062  0.00  0.00      P1    
ATOM    228  O   LEU P  14      73.693 -30.345  89.111  0.00  0.00      P1    
ATOM    229  N   ALA P  15      71.715 -31.338  88.704  0.00  0.00      P1    
ATOM    230  HN  ALA P  15      70.723 -31.277  88.622  0.00  0.00      P1    
ATOM    231  CA  ALA P  15      72.216 -32.673  88.446  0.00  0.00      P1    
ATOM    232  HA  ALA P  15      72.740 -32.991  89.335  0.00  0.00      P1    
ATOM    233  CB  ALA P  15      71.048 -33.722  88.210  0.00  0.00      P1    
ATOM    234  HB1 ALA P  15      70.586 -33.923  89.200  0.00  0.00      P1    
ATOM    235  HB2 ALA P  15      70.292 -33.365  87.479  0.00  0.00      P1    
ATOM    236  HB3 ALA P  15      71.485 -34.663  87.811  0.00  0.00      P1    
ATOM    237  C   ALA P  15      73.210 -32.702  87.278  0.00  0.00      P1    
ATOM    238  O   ALA P  15      74.337 -33.240  87.360  0.00  0.00      P1    
ATOM    239  N   THR P  16      72.901 -32.015  86.219  0.00  0.00      P1    
ATOM    240  HN  THR P  16      72.039 -31.533  86.078  0.00  0.00      P1    
ATOM    241  CA  THR P  16      73.671 -31.990  85.006  0.00  0.00      P1    
ATOM    242  HA  THR P  16      73.899 -33.014  84.749  0.00  0.00      P1    
ATOM    243  CB  THR P  16      73.016 -31.224  83.851  0.00  0.00      P1    
ATOM    244  HB  THR P  16      73.729 -31.020  83.024  0.00  0.00      P1    
ATOM    245  OG1 THR P  16      72.424 -30.028  84.345  0.00  0.00      P1    
ATOM    246  HG1 THR P  16      71.642 -30.323  84.818  0.00  0.00      P1    
ATOM    247  CG2 THR P  16      71.841 -32.037  83.192  0.00  0.00      P1    
ATOM    248 HG21 THR P  16      71.110 -32.231  84.006  0.00  0.00      P1    
ATOM    249 HG22 THR P  16      71.317 -31.476  82.388  0.00  0.00      P1    
ATOM    250 HG23 THR P  16      72.181 -33.005  82.765  0.00  0.00      P1    
ATOM    251  C   THR P  16      75.038 -31.377  85.309  0.00  0.00      P1    
ATOM    252  O   THR P  16      76.054 -31.823  84.858  0.00  0.00      P1    
ATOM    253  N   VAL P  17      75.059 -30.332  86.112  0.00  0.00      P1    
ATOM    254  HN  VAL P  17      74.132 -30.095  86.389  0.00  0.00      P1    
ATOM    255  CA  VAL P  17      76.290 -29.726  86.588  0.00  0.00      P1    
ATOM    256  HA  VAL P  17      77.012 -29.510  85.814  0.00  0.00      P1    
ATOM    257  CB  VAL P  17      76.028 -28.333  87.172  0.00  0.00      P1    
ATOM    258  HB  VAL P  17      75.510 -28.346  88.154  0.00  0.00      P1    
ATOM    259  CG1 VAL P  17      77.454 -27.682  87.408  0.00  0.00      P1    
ATOM    260 HG11 VAL P  17      78.082 -27.763  86.496  0.00  0.00      P1    
ATOM    261 HG12 VAL P  17      77.316 -26.649  87.795  0.00  0.00      P1    
ATOM    262 HG13 VAL P  17      77.916 -28.281  88.221  0.00  0.00      P1    
ATOM    263  CG2 VAL P  17      75.286 -27.468  86.189  0.00  0.00      P1    
ATOM    264 HG21 VAL P  17      75.843 -27.596  85.236  0.00  0.00      P1    
ATOM    265 HG22 VAL P  17      74.243 -27.850  86.198  0.00  0.00      P1    
ATOM    266 HG23 VAL P  17      75.307 -26.397  86.485  0.00  0.00      P1    
ATOM    267  C   VAL P  17      77.090 -30.649  87.543  0.00  0.00      P1    
ATOM    268  O   VAL P  17      78.219 -30.841  87.325  0.00  0.00      P1    
ATOM    269  N   TYR P  18      76.443 -31.278  88.554  0.00  0.00      P1    
ATOM    270  HN  TYR P  18      75.563 -30.968  88.904  0.00  0.00      P1    
ATOM    271  CA  TYR P  18      77.208 -32.219  89.432  0.00  0.00      P1    
ATOM    272  HA  TYR P  18      77.984 -31.719  89.992  0.00  0.00      P1    
ATOM    273  CB  TYR P  18      76.202 -32.753  90.482  0.00  0.00      P1    
ATOM    274  HB1 TYR P  18      75.319 -33.269  90.050  0.00  0.00      P1    
ATOM    275  HB2 TYR P  18      76.704 -33.479  91.156  0.00  0.00      P1    
ATOM    276  CG  TYR P  18      75.660 -31.609  91.379  0.00  0.00      P1    
ATOM    277  CD1 TYR P  18      74.631 -31.996  92.265  0.00  0.00      P1    
ATOM    278  HD1 TYR P  18      74.125 -32.951  92.274  0.00  0.00      P1    
ATOM    279  CE1 TYR P  18      74.224 -31.130  93.301  0.00  0.00      P1    
ATOM    280  HE1 TYR P  18      73.273 -31.388  93.743  0.00  0.00      P1    
ATOM    281  CZ  TYR P  18      74.817 -29.928  93.527  0.00  0.00      P1    
ATOM    282  OH  TYR P  18      74.379 -29.092  94.498  0.00  0.00      P1    
ATOM    283  HH  TYR P  18      74.760 -28.277  94.165  0.00  0.00      P1    
ATOM    284  CD2 TYR P  18      76.279 -30.344  91.609  0.00  0.00      P1    
ATOM    285  HD2 TYR P  18      77.132 -30.094  90.995  0.00  0.00      P1    
ATOM    286  CE2 TYR P  18      75.939 -29.579  92.718  0.00  0.00      P1    
ATOM    287  HE2 TYR P  18      76.371 -28.611  92.924  0.00  0.00      P1    
ATOM    288  C   TYR P  18      77.751 -33.436  88.728  0.00  0.00      P1    
ATOM    289  O   TYR P  18      78.716 -34.057  89.235  0.00  0.00      P1    
ATOM    290  N   VAL P  19      77.150 -33.965  87.644  0.00  0.00      P1    
ATOM    291  HN  VAL P  19      76.467 -33.343  87.268  0.00  0.00      P1    
ATOM    292  CA  VAL P  19      77.417 -35.329  87.075  0.00  0.00      P1    
ATOM    293  HA  VAL P  19      78.187 -35.789  87.678  0.00  0.00      P1    
ATOM    294  CB  VAL P  19      76.148 -36.199  86.966  0.00  0.00      P1    
ATOM    295  HB  VAL P  19      75.414 -35.792  86.238  0.00  0.00      P1    
ATOM    296  CG1 VAL P  19      76.599 -37.551  86.461  0.00  0.00      P1    
ATOM    297 HG11 VAL P  19      77.330 -38.018  87.156  0.00  0.00      P1    
ATOM    298 HG12 VAL P  19      75.735 -38.239  86.342  0.00  0.00      P1    
ATOM    299 HG13 VAL P  19      77.101 -37.444  85.476  0.00  0.00      P1    
ATOM    300  CG2 VAL P  19      75.558 -36.142  88.336  0.00  0.00      P1    
ATOM    301 HG21 VAL P  19      75.044 -35.161  88.420  0.00  0.00      P1    
ATOM    302 HG22 VAL P  19      74.772 -36.922  88.420  0.00  0.00      P1    
ATOM    303 HG23 VAL P  19      76.388 -36.214  89.071  0.00  0.00      P1    
ATOM    304  C   VAL P  19      78.015 -35.057  85.698  0.00  0.00      P1    
ATOM    305  O   VAL P  19      79.203 -35.292  85.529  0.00  0.00      P1    
ATOM    306  N   ASP P  20      77.304 -34.499  84.687  0.00  0.00      P1    
ATOM    307  HN  ASP P  20      76.341 -34.243  84.714  0.00  0.00      P1    
ATOM    308  CA  ASP P  20      77.787 -34.427  83.347  0.00  0.00      P1    
ATOM    309  HA  ASP P  20      78.246 -35.391  83.180  0.00  0.00      P1    
ATOM    310  CB  ASP P  20      76.629 -33.997  82.470  0.00  0.00      P1    
ATOM    311  HB1 ASP P  20      76.237 -33.080  82.961  0.00  0.00      P1    
ATOM    312  HB2 ASP P  20      76.990 -33.629  81.486  0.00  0.00      P1    
ATOM    313  CG  ASP P  20      75.630 -35.047  82.290  0.00  0.00      P1    
ATOM    314  OD1 ASP P  20      75.997 -36.171  81.837  0.00  0.00      P1    
ATOM    315  OD2 ASP P  20      74.507 -34.900  82.804  0.00  0.00      P1    
ATOM    316  C   ASP P  20      78.880 -33.418  83.077  0.00  0.00      P1    
ATOM    317  O   ASP P  20      79.894 -33.687  82.407  0.00  0.00      P1    
ATOM    318  N   VAL P  21      78.809 -32.206  83.709  0.00  0.00      P1    
ATOM    319  HN  VAL P  21      78.046 -31.978  84.308  0.00  0.00      P1    
ATOM    320  CA  VAL P  21      79.810 -31.207  83.641  0.00  0.00      P1    
ATOM    321  HA  VAL P  21      80.180 -31.040  82.640  0.00  0.00      P1    
ATOM    322  CB  VAL P  21      79.322 -29.817  84.124  0.00  0.00      P1    
ATOM    323  HB  VAL P  21      79.048 -29.890  85.198  0.00  0.00      P1    
ATOM    324  CG1 VAL P  21      80.438 -28.792  83.934  0.00  0.00      P1    
ATOM    325 HG11 VAL P  21      81.196 -28.950  84.731  0.00  0.00      P1    
ATOM    326 HG12 VAL P  21      80.779 -28.941  82.887  0.00  0.00      P1    
ATOM    327 HG13 VAL P  21      79.984 -27.794  84.110  0.00  0.00      P1    
ATOM    328  CG2 VAL P  21      78.166 -29.332  83.288  0.00  0.00      P1    
ATOM    329 HG21 VAL P  21      78.463 -29.361  82.218  0.00  0.00      P1    
ATOM    330 HG22 VAL P  21      77.258 -29.935  83.505  0.00  0.00      P1    
ATOM    331 HG23 VAL P  21      78.006 -28.256  83.513  0.00  0.00      P1    
ATOM    332  C   VAL P  21      80.998 -31.629  84.434  0.00  0.00      P1    
ATOM    333  O   VAL P  21      82.107 -31.420  83.925  0.00  0.00      P1    
ATOM    334  N   LEU P  22      80.895 -32.299  85.595  0.00  0.00      P1    
ATOM    335  HN  LEU P  22      80.041 -32.296  86.109  0.00  0.00      P1    
ATOM    336  CA  LEU P  22      82.022 -32.857  86.328  0.00  0.00      P1    
ATOM    337  HA  LEU P  22      82.666 -32.013  86.529  0.00  0.00      P1    
ATOM    338  CB  LEU P  22      81.607 -33.378  87.701  0.00  0.00      P1    
ATOM    339  HB1 LEU P  22      81.110 -32.615  88.337  0.00  0.00      P1    
ATOM    340  HB2 LEU P  22      80.841 -34.161  87.513  0.00  0.00      P1    
ATOM    341  CG  LEU P  22      82.811 -33.928  88.555  0.00  0.00      P1    
ATOM    342  HG  LEU P  22      83.497 -34.606  88.003  0.00  0.00      P1    
ATOM    343  CD1 LEU P  22      83.677 -32.746  88.971  0.00  0.00      P1    
ATOM    344 HD11 LEU P  22      83.200 -31.902  89.515  0.00  0.00      P1    
ATOM    345 HD12 LEU P  22      84.450 -33.174  89.645  0.00  0.00      P1    
ATOM    346 HD13 LEU P  22      84.296 -32.411  88.112  0.00  0.00      P1    
ATOM    347  CD2 LEU P  22      82.304 -34.547  89.756  0.00  0.00      P1    
ATOM    348 HD21 LEU P  22      82.144 -33.788  90.551  0.00  0.00      P1    
ATOM    349 HD22 LEU P  22      81.325 -35.039  89.570  0.00  0.00      P1    
ATOM    350 HD23 LEU P  22      82.918 -35.397  90.122  0.00  0.00      P1    
ATOM    351  C   LEU P  22      82.887 -33.799  85.438  0.00  0.00      P1    
ATOM    352  O   LEU P  22      84.110 -33.765  85.324  0.00  0.00      P1    
ATOM    353  N   LYS P  23      82.198 -34.761  84.690  0.00  0.00      P1    
ATOM    354  HN  LYS P  23      81.232 -34.893  84.897  0.00  0.00      P1    
ATOM    355  CA  LYS P  23      82.854 -35.670  83.775  0.00  0.00      P1    
ATOM    356  HA  LYS P  23      83.559 -36.324  84.267  0.00  0.00      P1    
ATOM    357  CB  LYS P  23      81.762 -36.670  83.201  0.00  0.00      P1    
ATOM    358  HB1 LYS P  23      81.116 -37.095  83.999  0.00  0.00      P1    
ATOM    359  HB2 LYS P  23      81.127 -36.208  82.414  0.00  0.00      P1    
ATOM    360  CG  LYS P  23      82.415 -37.863  82.542  0.00  0.00      P1    
ATOM    361  HG1 LYS P  23      83.148 -37.486  81.797  0.00  0.00      P1    
ATOM    362  HG2 LYS P  23      82.936 -38.446  83.331  0.00  0.00      P1    
ATOM    363  CD  LYS P  23      81.407 -38.820  81.880  0.00  0.00      P1    
ATOM    364  HD1 LYS P  23      80.817 -38.101  81.273  0.00  0.00      P1    
ATOM    365  HD2 LYS P  23      81.943 -39.581  81.273  0.00  0.00      P1    
ATOM    366  CE  LYS P  23      80.500 -39.586  82.923  0.00  0.00      P1    
ATOM    367  HE1 LYS P  23      81.107 -40.300  83.519  0.00  0.00      P1    
ATOM    368  HE2 LYS P  23      80.008 -38.863  83.609  0.00  0.00      P1    
ATOM    369  NZ  LYS P  23      79.467 -40.226  82.188  0.00  0.00      P1    
ATOM    370  HZ1 LYS P  23      78.811 -39.526  81.787  0.00  0.00      P1    
ATOM    371  HZ2 LYS P  23      79.893 -40.809  81.440  0.00  0.00      P1    
ATOM    372  HZ3 LYS P  23      78.855 -40.877  82.721  0.00  0.00      P1    
ATOM    373  C   LYS P  23      83.518 -35.053  82.563  0.00  0.00      P1    
ATOM    374  O   LYS P  23      84.606 -35.545  82.227  0.00  0.00      P1    
ATOM    375  N   ASP P  24      82.835 -34.130  81.906  0.00  0.00      P1    
ATOM    376  HN  ASP P  24      81.942 -33.886  82.276  0.00  0.00      P1    
ATOM    377  CA  ASP P  24      83.314 -33.279  80.850  0.00  0.00      P1    
ATOM    378  HA  ASP P  24      83.659 -33.997  80.121  0.00  0.00      P1    
ATOM    379  CB  ASP P  24      82.042 -32.414  80.232  0.00  0.00      P1    
ATOM    380  HB1 ASP P  24      81.353 -33.280  80.137  0.00  0.00      P1    
ATOM    381  HB2 ASP P  24      81.638 -31.642  80.922  0.00  0.00      P1    
ATOM    382  CG  ASP P  24      82.308 -31.863  78.893  0.00  0.00      P1    
ATOM    383  OD1 ASP P  24      82.113 -30.625  78.694  0.00  0.00      P1    
ATOM    384  OD2 ASP P  24      82.767 -32.616  78.036  0.00  0.00      P1    
ATOM    385  C   ASP P  24      84.505 -32.459  81.226  0.00  0.00      P1    
ATOM    386  O   ASP P  24      85.492 -32.384  80.468  0.00  0.00      P1    
ATOM    387  N   SER P  25      84.482 -31.800  82.418  0.00  0.00      P1    
ATOM    388  HN  SER P  25      83.647 -31.826  82.963  0.00  0.00      P1    
ATOM    389  CA  SER P  25      85.678 -31.165  82.985  0.00  0.00      P1    
ATOM    390  HA  SER P  25      86.002 -30.378  82.321  0.00  0.00      P1    
ATOM    391  CB  SER P  25      85.449 -30.653  84.428  0.00  0.00      P1    
ATOM    392  HB1 SER P  25      85.300 -31.550  85.066  0.00  0.00      P1    
ATOM    393  HB2 SER P  25      86.264 -29.983  84.776  0.00  0.00      P1    
ATOM    394  OG  SER P  25      84.396 -29.752  84.490  0.00  0.00      P1    
ATOM    395  HG1 SER P  25      83.579 -30.234  84.641  0.00  0.00      P1    
ATOM    396  C   SER P  25      86.850 -32.114  83.190  0.00  0.00      P1    
ATOM    397  O   SER P  25      87.945 -31.767  82.724  0.00  0.00      P1    
ATOM    398  N   GLY P  26      86.712 -33.301  83.883  0.00  0.00      P1    
ATOM    399  HN  GLY P  26      85.772 -33.451  84.180  0.00  0.00      P1    
ATOM    400  CA  GLY P  26      87.687 -34.350  84.197  0.00  0.00      P1    
ATOM    401  HA1 GLY P  26      87.326 -35.192  84.769  0.00  0.00      P1    
ATOM    402  HA2 GLY P  26      88.437 -33.847  84.790  0.00  0.00      P1    
ATOM    403  C   GLY P  26      88.244 -34.919  82.893  0.00  0.00      P1    
ATOM    404  O   GLY P  26      89.401 -35.258  82.868  0.00  0.00      P1    
ATOM    405  N   ARG P  27      87.333 -35.016  81.827  0.00  0.00      P1    
ATOM    406  HN  ARG P  27      86.351 -34.845  81.851  0.00  0.00      P1    
ATOM    407  CA  ARG P  27      87.746 -35.388  80.479  0.00  0.00      P1    
ATOM    408  HA  ARG P  27      88.367 -36.265  80.582  0.00  0.00      P1    
ATOM    409  CB  ARG P  27      86.470 -35.623  79.555  0.00  0.00      P1    
ATOM    410  HB1 ARG P  27      85.944 -36.450  80.078  0.00  0.00      P1    
ATOM    411  HB2 ARG P  27      85.772 -34.759  79.549  0.00  0.00      P1    
ATOM    412  CG  ARG P  27      86.642 -36.059  78.099  0.00  0.00      P1    
ATOM    413  HG1 ARG P  27      86.943 -35.193  77.471  0.00  0.00      P1    
ATOM    414  HG2 ARG P  27      87.437 -36.829  78.004  0.00  0.00      P1    
ATOM    415  CD  ARG P  27      85.362 -36.637  77.446  0.00  0.00      P1    
ATOM    416  HD1 ARG P  27      85.390 -36.706  76.338  0.00  0.00      P1    
ATOM    417  HD2 ARG P  27      85.143 -37.619  77.918  0.00  0.00      P1    
ATOM    418  NE  ARG P  27      84.192 -35.703  77.754  0.00  0.00      P1    
ATOM    419  HE  ARG P  27      84.362 -34.720  77.828  0.00  0.00      P1    
ATOM    420  CZ  ARG P  27      82.927 -36.139  77.991  0.00  0.00      P1    
ATOM    421  NH1 ARG P  27      82.631 -37.445  77.867  0.00  0.00      P1    
ATOM    422 HH11 ARG P  27      81.673 -37.717  77.955  0.00  0.00      P1    
ATOM    423 HH12 ARG P  27      83.393 -37.939  77.449  0.00  0.00      P1    
ATOM    424  NH2 ARG P  27      82.021 -35.225  78.261  0.00  0.00      P1    
ATOM    425 HH21 ARG P  27      81.179 -35.664  78.575  0.00  0.00      P1    
ATOM    426 HH22 ARG P  27      82.291 -34.263  78.232  0.00  0.00      P1    
ATOM    427  C   ARG P  27      88.706 -34.338  79.840  0.00  0.00      P1    
ATOM    428  O   ARG P  27      89.884 -34.670  79.528  0.00  0.00      P1    
ATOM    429  N   ASP P  28      88.352 -32.998  79.890  0.00  0.00      P1    
ATOM    430  HN  ASP P  28      87.452 -32.776  80.256  0.00  0.00      P1    
ATOM    431  CA  ASP P  28      89.119 -31.870  79.375  0.00  0.00      P1    
ATOM    432  HA  ASP P  28      89.368 -31.993  78.331  0.00  0.00      P1    
ATOM    433  CB  ASP P  28      88.445 -30.518  79.572  0.00  0.00      P1    
ATOM    434  HB1 ASP P  28      88.228 -30.394  80.655  0.00  0.00      P1    
ATOM    435  HB2 ASP P  28      89.189 -29.730  79.329  0.00  0.00      P1    
ATOM    436  CG  ASP P  28      87.238 -30.357  78.710  0.00  0.00      P1    
ATOM    437  OD1 ASP P  28      86.640 -29.244  78.755  0.00  0.00      P1    
ATOM    438  OD2 ASP P  28      86.988 -31.239  77.890  0.00  0.00      P1    
ATOM    439  C   ASP P  28      90.506 -31.809  80.095  0.00  0.00      P1    
ATOM    440  O   ASP P  28      91.492 -31.343  79.524  0.00  0.00      P1    
ATOM    441  N   TYR P  29      90.537 -32.169  81.403  0.00  0.00      P1    
ATOM    442  HN  TYR P  29      89.669 -32.257  81.884  0.00  0.00      P1    
ATOM    443  CA  TYR P  29      91.686 -32.088  82.230  0.00  0.00      P1    
ATOM    444  HA  TYR P  29      92.224 -31.152  82.238  0.00  0.00      P1    
ATOM    445  CB  TYR P  29      91.475 -32.482  83.739  0.00  0.00      P1    
ATOM    446  HB1 TYR P  29      91.056 -33.496  83.915  0.00  0.00      P1    
ATOM    447  HB2 TYR P  29      92.418 -32.496  84.327  0.00  0.00      P1    
ATOM    448  CG  TYR P  29      90.688 -31.432  84.516  0.00  0.00      P1    
ATOM    449  CD1 TYR P  29      90.397 -30.076  84.134  0.00  0.00      P1    
ATOM    450  HD1 TYR P  29      90.624 -29.676  83.156  0.00  0.00      P1    
ATOM    451  CE1 TYR P  29      89.560 -29.242  84.916  0.00  0.00      P1    
ATOM    452  HE1 TYR P  29      89.567 -28.169  84.791  0.00  0.00      P1    
ATOM    453  CZ  TYR P  29      88.879 -29.813  86.006  0.00  0.00      P1    
ATOM    454  OH  TYR P  29      87.930 -29.039  86.746  0.00  0.00      P1    
ATOM    455  HH  TYR P  29      87.357 -29.579  87.296  0.00  0.00      P1    
ATOM    456  CD2 TYR P  29      90.003 -31.890  85.637  0.00  0.00      P1    
ATOM    457  HD2 TYR P  29      90.271 -32.906  85.886  0.00  0.00      P1    
ATOM    458  CE2 TYR P  29      89.100 -31.145  86.397  0.00  0.00      P1    
ATOM    459  HE2 TYR P  29      88.600 -31.704  87.174  0.00  0.00      P1    
ATOM    460  C   TYR P  29      92.744 -33.151  81.704  0.00  0.00      P1    
ATOM    461  O   TYR P  29      93.911 -32.901  81.890  0.00  0.00      P1    
ATOM    462  N   VAL P  30      92.279 -34.279  81.067  0.00  0.00      P1    
ATOM    463  HN  VAL P  30      91.292 -34.249  80.935  0.00  0.00      P1    
ATOM    464  CA  VAL P  30      93.141 -35.292  80.513  0.00  0.00      P1    
ATOM    465  HA  VAL P  30      94.136 -35.324  80.931  0.00  0.00      P1    
ATOM    466  CB  VAL P  30      92.643 -36.752  80.565  0.00  0.00      P1    
ATOM    467  HB  VAL P  30      91.600 -36.734  80.182  0.00  0.00      P1    
ATOM    468  CG1 VAL P  30      93.650 -37.668  79.841  0.00  0.00      P1    
ATOM    469 HG11 VAL P  30      93.921 -37.233  78.855  0.00  0.00      P1    
ATOM    470 HG12 VAL P  30      94.602 -37.819  80.394  0.00  0.00      P1    
ATOM    471 HG13 VAL P  30      93.272 -38.701  79.683  0.00  0.00      P1    
ATOM    472  CG2 VAL P  30      92.504 -37.198  81.974  0.00  0.00      P1    
ATOM    473 HG21 VAL P  30      91.628 -36.758  82.498  0.00  0.00      P1    
ATOM    474 HG22 VAL P  30      92.448 -38.306  81.922  0.00  0.00      P1    
ATOM    475 HG23 VAL P  30      93.347 -36.953  82.655  0.00  0.00      P1    
ATOM    476  C   VAL P  30      93.510 -34.865  79.078  0.00  0.00      P1    
ATOM    477  O   VAL P  30      94.663 -34.818  78.748  0.00  0.00      P1    
ATOM    478  N   SER P  31      92.516 -34.383  78.288  0.00  0.00      P1    
ATOM    479  HN  SER P  31      91.582 -34.471  78.626  0.00  0.00      P1    
ATOM    480  CA  SER P  31      92.575 -33.923  76.950  0.00  0.00      P1    
ATOM    481  HA  SER P  31      93.001 -34.741  76.388  0.00  0.00      P1    
ATOM    482  CB  SER P  31      91.087 -33.499  76.494  0.00  0.00      P1    
ATOM    483  HB1 SER P  31      90.678 -32.731  77.185  0.00  0.00      P1    
ATOM    484  HB2 SER P  31      91.165 -33.003  75.503  0.00  0.00      P1    
ATOM    485  OG  SER P  31      90.152 -34.553  76.400  0.00  0.00      P1    
ATOM    486  HG1 SER P  31      89.429 -34.090  75.970  0.00  0.00      P1    
ATOM    487  C   SER P  31      93.515 -32.827  76.590  0.00  0.00      P1    
ATOM    488  O   SER P  31      94.269 -32.986  75.659  0.00  0.00      P1    
ATOM    489  N   GLN P  32      93.626 -31.750  77.397  0.00  0.00      P1    
ATOM    490  HN  GLN P  32      92.976 -31.638  78.144  0.00  0.00      P1    
ATOM    491  CA  GLN P  32      94.301 -30.550  76.966  0.00  0.00      P1    
ATOM    492  HA  GLN P  32      94.137 -30.410  75.908  0.00  0.00      P1    
ATOM    493  CB  GLN P  32      93.651 -29.331  77.730  0.00  0.00      P1    
ATOM    494  HB1 GLN P  32      94.059 -28.380  77.326  0.00  0.00      P1    
ATOM    495  HB2 GLN P  32      92.543 -29.281  77.678  0.00  0.00      P1    
ATOM    496  CG  GLN P  32      93.929 -29.311  79.261  0.00  0.00      P1    
ATOM    497  HG1 GLN P  32      93.731 -30.264  79.796  0.00  0.00      P1    
ATOM    498  HG2 GLN P  32      94.992 -29.133  79.533  0.00  0.00      P1    
ATOM    499  CD  GLN P  32      93.144 -28.211  79.912  0.00  0.00      P1    
ATOM    500  OE1 GLN P  32      93.448 -27.047  79.778  0.00  0.00      P1    
ATOM    501  NE2 GLN P  32      92.012 -28.577  80.524  0.00  0.00      P1    
ATOM    502 HE21 GLN P  32      91.365 -27.881  80.836  0.00  0.00      P1    
ATOM    503 HE22 GLN P  32      91.825 -29.558  80.575  0.00  0.00      P1    
ATOM    504  C   GLN P  32      95.838 -30.654  77.214  0.00  0.00      P1    
ATOM    505  O   GLN P  32      96.674 -30.449  76.328  0.00  0.00      P1    
ATOM    506  N   PHE P  33      96.142 -31.230  78.344  0.00  0.00      P1    
ATOM    507  HN  PHE P  33      95.512 -31.273  79.115  0.00  0.00      P1    
ATOM    508  CA  PHE P  33      97.528 -31.701  78.720  0.00  0.00      P1    
ATOM    509  HA  PHE P  33      98.202 -30.945  78.345  0.00  0.00      P1    
ATOM    510  CB  PHE P  33      97.637 -31.936  80.262  0.00  0.00      P1    
ATOM    511  HB1 PHE P  33      96.814 -32.630  80.537  0.00  0.00      P1    
ATOM    512  HB2 PHE P  33      98.584 -32.393  80.619  0.00  0.00      P1    
ATOM    513  CG  PHE P  33      97.443 -30.573  80.840  0.00  0.00      P1    
ATOM    514  CD1 PHE P  33      96.468 -30.482  81.826  0.00  0.00      P1    
ATOM    515  HD1 PHE P  33      95.837 -31.310  82.111  0.00  0.00      P1    
ATOM    516  CE1 PHE P  33      96.088 -29.211  82.370  0.00  0.00      P1    
ATOM    517  HE1 PHE P  33      95.338 -29.247  83.147  0.00  0.00      P1    
ATOM    518  CZ  PHE P  33      96.767 -28.118  81.956  0.00  0.00      P1    
ATOM    519  HZ  PHE P  33      96.578 -27.153  82.402  0.00  0.00      P1    
ATOM    520  CD2 PHE P  33      98.130 -29.418  80.417  0.00  0.00      P1    
ATOM    521  HD2 PHE P  33      98.860 -29.446  79.622  0.00  0.00      P1    
ATOM    522  CE2 PHE P  33      97.822 -28.170  81.011  0.00  0.00      P1    
ATOM    523  HE2 PHE P  33      98.378 -27.338  80.604  0.00  0.00      P1    
ATOM    524  C   PHE P  33      98.120 -32.903  77.944  0.00  0.00      P1    
ATOM    525  O   PHE P  33      99.307 -32.889  77.751  0.00  0.00      P1    
ATOM    526  N   GLU P  34      97.320 -33.840  77.396  0.00  0.00      P1    
ATOM    527  HN  GLU P  34      96.361 -33.861  77.667  0.00  0.00      P1    
ATOM    528  CA  GLU P  34      97.656 -34.858  76.399  0.00  0.00      P1    
ATOM    529  HA  GLU P  34      98.479 -35.449  76.771  0.00  0.00      P1    
ATOM    530  CB  GLU P  34      96.422 -35.781  76.138  0.00  0.00      P1    
ATOM    531  HB1 GLU P  34      95.842 -35.990  77.062  0.00  0.00      P1    
ATOM    532  HB2 GLU P  34      95.687 -35.309  75.451  0.00  0.00      P1    
ATOM    533  CG  GLU P  34      96.719 -37.082  75.300  0.00  0.00      P1    
ATOM    534  HG1 GLU P  34      95.778 -37.614  75.045  0.00  0.00      P1    
ATOM    535  HG2 GLU P  34      97.165 -36.883  74.302  0.00  0.00      P1    
ATOM    536  CD  GLU P  34      97.595 -38.136  76.064  0.00  0.00      P1    
ATOM    537  OE1 GLU P  34      98.762 -37.786  76.364  0.00  0.00      P1    
ATOM    538  OE2 GLU P  34      97.156 -39.325  76.201  0.00  0.00      P1    
ATOM    539  C   GLU P  34      98.145 -34.189  75.165  0.00  0.00      P1    
ATOM    540  O   GLU P  34      99.169 -34.571  74.628  0.00  0.00      P1    
ATOM    541  N   GLY P  35      97.409 -33.122  74.776  0.00  0.00      P1    
ATOM    542  HN  GLY P  35      96.643 -32.887  75.368  0.00  0.00      P1    
ATOM    543  CA  GLY P  35      97.759 -32.233  73.699  0.00  0.00      P1    
ATOM    544  HA1 GLY P  35      96.985 -31.484  73.622  0.00  0.00      P1    
ATOM    545  HA2 GLY P  35      97.918 -32.861  72.834  0.00  0.00      P1    
ATOM    546  C   GLY P  35      99.063 -31.540  73.868  0.00  0.00      P1    
ATOM    547  O   GLY P  35      99.986 -31.569  73.042  0.00  0.00      P1    
ATOM    548  N   SER P  36      99.225 -30.978  75.086  0.00  0.00      P1    
ATOM    549  HN  SER P  36      98.424 -31.001  75.679  0.00  0.00      P1    
ATOM    550  CA  SER P  36     100.468 -30.220  75.463  0.00  0.00      P1    
ATOM    551  HA  SER P  36     100.614 -29.419  74.754  0.00  0.00      P1    
ATOM    552  CB  SER P  36     100.317 -29.575  76.897  0.00  0.00      P1    
ATOM    553  HB1 SER P  36     100.235 -30.290  77.744  0.00  0.00      P1    
ATOM    554  HB2 SER P  36     101.292 -29.098  77.135  0.00  0.00      P1    
ATOM    555  OG  SER P  36      99.220 -28.721  76.921  0.00  0.00      P1    
ATOM    556  HG1 SER P  36      99.243 -28.064  76.222  0.00  0.00      P1    
ATOM    557  C   SER P  36     101.694 -30.982  75.466  0.00  0.00      P1    
ATOM    558  O   SER P  36     102.679 -30.614  74.845  0.00  0.00      P1    
ATOM    559  N   ALA P  37     101.571 -32.132  76.167  0.00  0.00      P1    
ATOM    560  HN  ALA P  37     100.660 -32.164  76.570  0.00  0.00      P1    
ATOM    561  CA  ALA P  37     102.566 -33.238  76.274  0.00  0.00      P1    
ATOM    562  HA  ALA P  37     103.408 -32.891  76.855  0.00  0.00      P1    
ATOM    563  CB  ALA P  37     102.109 -34.411  77.178  0.00  0.00      P1    
ATOM    564  HB1 ALA P  37     101.195 -34.916  76.801  0.00  0.00      P1    
ATOM    565  HB2 ALA P  37     102.863 -35.198  77.395  0.00  0.00      P1    
ATOM    566  HB3 ALA P  37     101.835 -34.001  78.173  0.00  0.00      P1    
ATOM    567  C   ALA P  37     103.081 -33.726  74.896  0.00  0.00      P1    
ATOM    568  O   ALA P  37     104.305 -33.870  74.741  0.00  0.00      P1    
ATOM    569  N   LEU P  38     102.116 -33.991  73.972  0.00  0.00      P1    
ATOM    570  HN  LEU P  38     101.156 -33.917  74.232  0.00  0.00      P1    
ATOM    571  CA  LEU P  38     102.273 -34.485  72.650  0.00  0.00      P1    
ATOM    572  HA  LEU P  38     102.895 -35.367  72.702  0.00  0.00      P1    
ATOM    573  CB  LEU P  38     100.861 -34.928  72.121  0.00  0.00      P1    
ATOM    574  HB1 LEU P  38     100.427 -35.674  72.822  0.00  0.00      P1    
ATOM    575  HB2 LEU P  38     100.174 -34.057  72.073  0.00  0.00      P1    
ATOM    576  CG  LEU P  38     100.892 -35.655  70.765  0.00  0.00      P1    
ATOM    577  HG  LEU P  38     101.343 -35.002  69.988  0.00  0.00      P1    
ATOM    578  CD1 LEU P  38     101.647 -37.041  70.891  0.00  0.00      P1    
ATOM    579 HD11 LEU P  38     101.437 -37.518  71.872  0.00  0.00      P1    
ATOM    580 HD12 LEU P  38     101.453 -37.661  69.989  0.00  0.00      P1    
ATOM    581 HD13 LEU P  38     102.752 -36.942  70.831  0.00  0.00      P1    
ATOM    582  CD2 LEU P  38      99.418 -35.922  70.331  0.00  0.00      P1    
ATOM    583 HD21 LEU P  38      98.827 -36.388  71.149  0.00  0.00      P1    
ATOM    584 HD22 LEU P  38      98.958 -35.020  69.875  0.00  0.00      P1    
ATOM    585 HD23 LEU P  38      99.517 -36.815  69.678  0.00  0.00      P1    
ATOM    586  C   LEU P  38     103.060 -33.541  71.689  0.00  0.00      P1    
ATOM    587  O   LEU P  38     103.993 -34.019  71.039  0.00  0.00      P1    
ATOM    588  N   GLY P  39     102.650 -32.255  71.678  0.00  0.00      P1    
ATOM    589  HN  GLY P  39     101.764 -32.062  72.093  0.00  0.00      P1    
ATOM    590  CA  GLY P  39     103.384 -31.305  70.875  0.00  0.00      P1    
ATOM    591  HA1 GLY P  39     103.152 -31.698  69.896  0.00  0.00      P1    
ATOM    592  HA2 GLY P  39     104.419 -31.397  71.169  0.00  0.00      P1    
ATOM    593  C   GLY P  39     102.997 -29.945  71.009  0.00  0.00      P1    
ATOM    594  O   GLY P  39     103.642 -29.037  70.536  0.00  0.00      P1    
ATOM    595  N   LYS P  40     101.914 -29.655  71.719  0.00  0.00      P1    
ATOM    596  HN  LYS P  40     101.306 -30.305  72.167  0.00  0.00      P1    
ATOM    597  CA  LYS P  40     101.407 -28.259  71.818  0.00  0.00      P1    
ATOM    598  HA  LYS P  40     101.627 -27.746  70.894  0.00  0.00      P1    
ATOM    599  CB  LYS P  40      99.848 -28.195  72.031  0.00  0.00      P1    
ATOM    600  HB1 LYS P  40      99.639 -28.798  72.941  0.00  0.00      P1    
ATOM    601  HB2 LYS P  40      99.547 -27.133  72.156  0.00  0.00      P1    
ATOM    602  CG  LYS P  40      99.014 -28.670  70.762  0.00  0.00      P1    
ATOM    603  HG1 LYS P  40      99.272 -27.904  70.000  0.00  0.00      P1    
ATOM    604  HG2 LYS P  40      99.382 -29.615  70.309  0.00  0.00      P1    
ATOM    605  CD  LYS P  40      97.520 -28.578  70.898  0.00  0.00      P1    
ATOM    606  HD1 LYS P  40      97.344 -29.115  71.855  0.00  0.00      P1    
ATOM    607  HD2 LYS P  40      97.186 -27.521  70.970  0.00  0.00      P1    
ATOM    608  CE  LYS P  40      96.792 -29.187  69.646  0.00  0.00      P1    
ATOM    609  HE1 LYS P  40      96.882 -28.553  68.738  0.00  0.00      P1    
ATOM    610  HE2 LYS P  40      97.091 -30.237  69.444  0.00  0.00      P1    
ATOM    611  NZ  LYS P  40      95.315 -29.020  69.903  0.00  0.00      P1    
ATOM    612  HZ1 LYS P  40      95.074 -29.741  70.612  0.00  0.00      P1    
ATOM    613  HZ2 LYS P  40      95.041 -28.161  70.422  0.00  0.00      P1    
ATOM    614  HZ3 LYS P  40      94.772 -29.235  69.042  0.00  0.00      P1    
ATOM    615  C   LYS P  40     102.186 -27.368  72.718  0.00  0.00      P1    
ATOM    616  O   LYS P  40     102.488 -27.718  73.825  0.00  0.00      P1    
ATOM    617  N   GLN P  41     102.540 -26.138  72.262  0.00  0.00      P1    
ATOM    618  HN  GLN P  41     102.097 -25.672  71.500  0.00  0.00      P1    
ATOM    619  CA  GLN P  41     103.235 -25.222  73.238  0.00  0.00      P1    
ATOM    620  HA  GLN P  41     103.960 -25.742  73.845  0.00  0.00      P1    
ATOM    621  CB  GLN P  41     103.981 -24.076  72.445  0.00  0.00      P1    
ATOM    622  HB1 GLN P  41     103.304 -23.537  71.749  0.00  0.00      P1    
ATOM    623  HB2 GLN P  41     104.616 -23.457  73.114  0.00  0.00      P1    
ATOM    624  CG  GLN P  41     105.009 -24.798  71.475  0.00  0.00      P1    
ATOM    625  HG1 GLN P  41     104.405 -25.537  70.906  0.00  0.00      P1    
ATOM    626  HG2 GLN P  41     105.434 -24.094  70.729  0.00  0.00      P1    
ATOM    627  CD  GLN P  41     106.127 -25.469  72.178  0.00  0.00      P1    
ATOM    628  OE1 GLN P  41     106.401 -25.248  73.361  0.00  0.00      P1    
ATOM    629  NE2 GLN P  41     106.798 -26.355  71.353  0.00  0.00      P1    
ATOM    630 HE21 GLN P  41     107.543 -26.816  71.836  0.00  0.00      P1    
ATOM    631 HE22 GLN P  41     106.526 -26.643  70.435  0.00  0.00      P1    
ATOM    632  C   GLN P  41     102.252 -24.542  74.132  0.00  0.00      P1    
ATOM    633  O   GLN P  41     101.019 -24.479  73.851  0.00  0.00      P1    
ATOM    634  N   LEU P  42     102.690 -24.071  75.269  0.00  0.00      P1    
ATOM    635  HN  LEU P  42     103.671 -24.147  75.427  0.00  0.00      P1    
ATOM    636  CA  LEU P  42     101.789 -23.476  76.267  0.00  0.00      P1    
ATOM    637  HA  LEU P  42     100.788 -23.874  76.193  0.00  0.00      P1    
ATOM    638  CB  LEU P  42     102.487 -23.684  77.588  0.00  0.00      P1    
ATOM    639  HB1 LEU P  42     103.421 -23.083  77.596  0.00  0.00      P1    
ATOM    640  HB2 LEU P  42     101.859 -23.286  78.414  0.00  0.00      P1    
ATOM    641  CG  LEU P  42     102.939 -25.085  78.011  0.00  0.00      P1    
ATOM    642  HG  LEU P  42     103.591 -25.534  77.232  0.00  0.00      P1    
ATOM    643  CD1 LEU P  42     103.731 -25.147  79.228  0.00  0.00      P1    
ATOM    644 HD11 LEU P  42     103.180 -24.834  80.140  0.00  0.00      P1    
ATOM    645 HD12 LEU P  42     104.021 -26.197  79.451  0.00  0.00      P1    
ATOM    646 HD13 LEU P  42     104.633 -24.521  79.058  0.00  0.00      P1    
ATOM    647  CD2 LEU P  42     101.723 -26.064  78.298  0.00  0.00      P1    
ATOM    648 HD21 LEU P  42     101.043 -26.191  77.429  0.00  0.00      P1    
ATOM    649 HD22 LEU P  42     102.141 -27.052  78.586  0.00  0.00      P1    
ATOM    650 HD23 LEU P  42     101.084 -25.697  79.130  0.00  0.00      P1    
ATOM    651  C   LEU P  42     101.582 -21.964  76.101  0.00  0.00      P1    
ATOM    652  O   LEU P  42     100.879 -21.345  76.891  0.00  0.00      P1    
ATOM    653  N   ASN P  43     102.131 -21.345  75.039  0.00  0.00      P1    
ATOM    654  HN  ASN P  43     102.727 -21.889  74.453  0.00  0.00      P1    
ATOM    655  CA  ASN P  43     101.977 -20.017  74.632  0.00  0.00      P1    
ATOM    656  HA  ASN P  43     101.986 -19.448  75.549  0.00  0.00      P1    
ATOM    657  CB  ASN P  43     102.879 -19.476  73.514  0.00  0.00      P1    
ATOM    658  HB1 ASN P  43     102.697 -19.972  72.537  0.00  0.00      P1    
ATOM    659  HB2 ASN P  43     102.770 -18.377  73.393  0.00  0.00      P1    
ATOM    660  CG  ASN P  43     104.292 -19.850  73.835  0.00  0.00      P1    
ATOM    661  OD1 ASN P  43     104.687 -20.924  73.438  0.00  0.00      P1    
ATOM    662  ND2 ASN P  43     105.079 -18.942  74.375  0.00  0.00      P1    
ATOM    663 HD21 ASN P  43     105.959 -19.193  74.779  0.00  0.00      P1    
ATOM    664 HD22 ASN P  43     104.635 -18.055  74.501  0.00  0.00      P1    
ATOM    665  C   ASN P  43     100.644 -19.625  74.116  0.00  0.00      P1    
ATOM    666  O   ASN P  43      99.980 -20.440  73.390  0.00  0.00      P1    
ATOM    667  N   LEU P  44     100.190 -18.399  74.475  0.00  0.00      P1    
ATOM    668  HN  LEU P  44     100.605 -17.832  75.182  0.00  0.00      P1    
ATOM    669  CA  LEU P  44      98.862 -17.918  74.175  0.00  0.00      P1    
ATOM    670  HA  LEU P  44      98.152 -18.701  74.394  0.00  0.00      P1    
ATOM    671  CB  LEU P  44      98.596 -16.697  75.145  0.00  0.00      P1    
ATOM    672  HB1 LEU P  44      99.530 -16.095  75.128  0.00  0.00      P1    
ATOM    673  HB2 LEU P  44      97.730 -16.101  74.785  0.00  0.00      P1    
ATOM    674  CG  LEU P  44      98.314 -17.034  76.550  0.00  0.00      P1    
ATOM    675  HG  LEU P  44      99.244 -17.537  76.889  0.00  0.00      P1    
ATOM    676  CD1 LEU P  44      98.089 -15.813  77.425  0.00  0.00      P1    
ATOM    677 HD11 LEU P  44      98.769 -15.076  76.947  0.00  0.00      P1    
ATOM    678 HD12 LEU P  44      97.048 -15.428  77.368  0.00  0.00      P1    
ATOM    679 HD13 LEU P  44      98.256 -15.942  78.516  0.00  0.00      P1    
ATOM    680  CD2 LEU P  44      97.123 -17.936  76.788  0.00  0.00      P1    
ATOM    681 HD21 LEU P  44      96.189 -17.455  76.427  0.00  0.00      P1    
ATOM    682 HD22 LEU P  44      97.161 -18.952  76.340  0.00  0.00      P1    
ATOM    683 HD23 LEU P  44      96.910 -18.031  77.875  0.00  0.00      P1    
ATOM    684  C   LEU P  44      98.571 -17.559  72.780  0.00  0.00      P1    
ATOM    685  O   LEU P  44      98.201 -16.393  72.493  0.00  0.00      P1    
ATOM    686  N   LYS P  45      98.470 -18.508  71.837  0.00  0.00      P1    
ATOM    687  HN  LYS P  45      98.743 -19.445  72.043  0.00  0.00      P1    
ATOM    688  CA  LYS P  45      98.325 -18.241  70.395  0.00  0.00      P1    
ATOM    689  HA  LYS P  45      97.687 -17.378  70.271  0.00  0.00      P1    
ATOM    690  CB  LYS P  45      99.777 -17.994  69.779  0.00  0.00      P1    
ATOM    691  HB1 LYS P  45      99.775 -17.815  68.683  0.00  0.00      P1    
ATOM    692  HB2 LYS P  45     100.206 -17.062  70.208  0.00  0.00      P1    
ATOM    693  CG  LYS P  45     100.834 -19.076  69.988  0.00  0.00      P1    
ATOM    694  HG1 LYS P  45     100.964 -19.239  71.079  0.00  0.00      P1    
ATOM    695  HG2 LYS P  45     100.421 -19.980  69.490  0.00  0.00      P1    
ATOM    696  CD  LYS P  45     102.112 -18.797  69.274  0.00  0.00      P1    
ATOM    697  HD1 LYS P  45     101.844 -18.520  68.232  0.00  0.00      P1    
ATOM    698  HD2 LYS P  45     102.560 -17.913  69.776  0.00  0.00      P1    
ATOM    699  CE  LYS P  45     103.162 -19.915  69.232  0.00  0.00      P1    
ATOM    700  HE1 LYS P  45     104.166 -19.471  69.056  0.00  0.00      P1    
ATOM    701  HE2 LYS P  45     103.035 -20.492  70.173  0.00  0.00      P1    
ATOM    702  NZ  LYS P  45     102.880 -20.953  68.138  0.00  0.00      P1    
ATOM    703  HZ1 LYS P  45     102.641 -20.440  67.266  0.00  0.00      P1    
ATOM    704  HZ2 LYS P  45     103.639 -21.652  68.008  0.00  0.00      P1    
ATOM    705  HZ3 LYS P  45     102.050 -21.464  68.503  0.00  0.00      P1    
ATOM    706  C   LYS P  45      97.457 -19.354  69.883  0.00  0.00      P1    
ATOM    707  O   LYS P  45      96.991 -20.163  70.616  0.00  0.00      P1    
ATOM    708  N   LEU P  46      97.117 -19.384  68.578  0.00  0.00      P1    
ATOM    709  HN  LEU P  46      97.471 -18.697  67.948  0.00  0.00      P1    
ATOM    710  CA  LEU P  46      96.325 -20.390  67.969  0.00  0.00      P1    
ATOM    711  HA  LEU P  46      95.503 -20.480  68.663  0.00  0.00      P1    
ATOM    712  CB  LEU P  46      95.678 -19.914  66.629  0.00  0.00      P1    
ATOM    713  HB1 LEU P  46      96.472 -19.869  65.854  0.00  0.00      P1    
ATOM    714  HB2 LEU P  46      94.994 -20.687  66.217  0.00  0.00      P1    
ATOM    715  CG  LEU P  46      94.877 -18.582  66.588  0.00  0.00      P1    
ATOM    716  HG  LEU P  46      95.607 -17.772  66.800  0.00  0.00      P1    
ATOM    717  CD1 LEU P  46      94.229 -18.287  65.250  0.00  0.00      P1    
ATOM    718 HD11 LEU P  46      94.947 -18.058  64.434  0.00  0.00      P1    
ATOM    719 HD12 LEU P  46      93.637 -19.200  65.024  0.00  0.00      P1    
ATOM    720 HD13 LEU P  46      93.520 -17.434  65.310  0.00  0.00      P1    
ATOM    721  CD2 LEU P  46      93.957 -18.566  67.836  0.00  0.00      P1    
ATOM    722 HD21 LEU P  46      93.236 -17.720  67.848  0.00  0.00      P1    
ATOM    723 HD22 LEU P  46      93.382 -19.508  67.961  0.00  0.00      P1    
ATOM    724 HD23 LEU P  46      94.572 -18.488  68.758  0.00  0.00      P1    
ATOM    725  C   LEU P  46      97.089 -21.656  67.789  0.00  0.00      P1    
ATOM    726  O   LEU P  46      98.306 -21.641  67.683  0.00  0.00      P1    
ATOM    727  N   LEU P  47      96.274 -22.741  67.825  0.00  0.00      P1    
ATOM    728  HN  LEU P  47      95.295 -22.572  67.906  0.00  0.00      P1    
ATOM    729  CA  LEU P  47      96.734 -24.100  67.579  0.00  0.00      P1    
ATOM    730  HA  LEU P  47      95.798 -24.592  67.797  0.00  0.00      P1    
ATOM    731  CB  LEU P  47      97.143 -24.368  66.105  0.00  0.00      P1    
ATOM    732  HB1 LEU P  47      98.151 -23.994  65.825  0.00  0.00      P1    
ATOM    733  HB2 LEU P  47      97.210 -25.456  65.887  0.00  0.00      P1    
ATOM    734  CG  LEU P  47      96.268 -23.762  64.972  0.00  0.00      P1    
ATOM    735  HG  LEU P  47      96.281 -22.656  65.075  0.00  0.00      P1    
ATOM    736  CD1 LEU P  47      96.955 -24.130  63.663  0.00  0.00      P1    
ATOM    737 HD11 LEU P  47      96.312 -23.716  62.856  0.00  0.00      P1    
ATOM    738 HD12 LEU P  47      97.827 -23.442  63.645  0.00  0.00      P1    
ATOM    739 HD13 LEU P  47      97.238 -25.191  63.497  0.00  0.00      P1    
ATOM    740  CD2 LEU P  47      94.825 -24.234  65.028  0.00  0.00      P1    
ATOM    741 HD21 LEU P  47      94.339 -23.984  65.995  0.00  0.00      P1    
ATOM    742 HD22 LEU P  47      94.211 -23.825  64.197  0.00  0.00      P1    
ATOM    743 HD23 LEU P  47      94.805 -25.329  64.841  0.00  0.00      P1    
ATOM    744  C   LEU P  47      97.754 -24.679  68.546  0.00  0.00      P1    
ATOM    745  O   LEU P  47      98.483 -25.576  68.335  0.00  0.00      P1    
ATOM    746  N   ASP P  48      97.810 -24.113  69.741  0.00  0.00      P1    
ATOM    747  HN  ASP P  48      97.025 -23.556  70.002  0.00  0.00      P1    
ATOM    748  CA  ASP P  48      98.793 -24.330  70.827  0.00  0.00      P1    
ATOM    749  HA  ASP P  48      99.166 -25.343  70.797  0.00  0.00      P1    
ATOM    750  CB  ASP P  48      99.879 -23.237  70.817  0.00  0.00      P1    
ATOM    751  HB1 ASP P  48      99.546 -22.199  70.601  0.00  0.00      P1    
ATOM    752  HB2 ASP P  48     100.347 -23.136  71.819  0.00  0.00      P1    
ATOM    753  CG  ASP P  48     100.958 -23.659  69.910  0.00  0.00      P1    
ATOM    754  OD1 ASP P  48     101.546 -24.743  70.096  0.00  0.00      P1    
ATOM    755  OD2 ASP P  48     101.398 -22.973  68.995  0.00  0.00      P1    
ATOM    756  C   ASP P  48      98.050 -24.321  72.155  0.00  0.00      P1    
ATOM    757  O   ASP P  48      97.677 -25.411  72.632  0.00  0.00      P1    
ATOM    758  N   ASN P  49      97.705 -23.138  72.762  0.00  0.00      P1    
ATOM    759  HN  ASN P  49      97.901 -22.272  72.309  0.00  0.00      P1    
ATOM    760  CA  ASN P  49      96.999 -23.026  74.056  0.00  0.00      P1    
ATOM    761  HA  ASN P  49      96.468 -23.959  74.170  0.00  0.00      P1    
ATOM    762  CB  ASN P  49      98.161 -22.834  75.136  0.00  0.00      P1    
ATOM    763  HB1 ASN P  49      99.057 -23.371  74.759  0.00  0.00      P1    
ATOM    764  HB2 ASN P  49      98.391 -21.760  75.302  0.00  0.00      P1    
ATOM    765  CG  ASN P  49      97.681 -23.426  76.529  0.00  0.00      P1    
ATOM    766  OD1 ASN P  49      97.442 -24.630  76.561  0.00  0.00      P1    
ATOM    767  ND2 ASN P  49      97.563 -22.578  77.558  0.00  0.00      P1    
ATOM    768 HD21 ASN P  49      97.403 -23.045  78.428  0.00  0.00      P1    
ATOM    769 HD22 ASN P  49      97.723 -21.597  77.452  0.00  0.00      P1    
ATOM    770  C   ASN P  49      96.011 -21.866  74.209  0.00  0.00      P1    
ATOM    771  O   ASN P  49      95.530 -21.598  75.331  0.00  0.00      P1    
ATOM    772  N   TRP P  50      95.677 -21.113  73.212  0.00  0.00      P1    
ATOM    773  HN  TRP P  50      95.920 -21.302  72.264  0.00  0.00      P1    
ATOM    774  CA  TRP P  50      94.665 -20.076  73.454  0.00  0.00      P1    
ATOM    775  HA  TRP P  50      94.929 -19.464  74.303  0.00  0.00      P1    
ATOM    776  CB  TRP P  50      94.512 -19.264  72.169  0.00  0.00      P1    
ATOM    777  HB1 TRP P  50      95.517 -18.827  71.982  0.00  0.00      P1    
ATOM    778  HB2 TRP P  50      94.232 -20.000  71.385  0.00  0.00      P1    
ATOM    779  CG  TRP P  50      93.569 -18.129  71.955  0.00  0.00      P1    
ATOM    780  CD1 TRP P  50      92.531 -18.020  71.075  0.00  0.00      P1    
ATOM    781  HD1 TRP P  50      92.337 -18.770  70.323  0.00  0.00      P1    
ATOM    782  NE1 TRP P  50      91.911 -16.806  71.210  0.00  0.00      P1    
ATOM    783  HE1 TRP P  50      91.187 -16.540  70.612  0.00  0.00      P1    
ATOM    784  CE2 TRP P  50      92.561 -16.077  72.099  0.00  0.00      P1    
ATOM    785  CD2 TRP P  50      93.587 -16.884  72.679  0.00  0.00      P1    
ATOM    786  CE3 TRP P  50      94.458 -16.371  73.656  0.00  0.00      P1    
ATOM    787  HE3 TRP P  50      95.359 -16.859  73.999  0.00  0.00      P1    
ATOM    788  CZ3 TRP P  50      94.204 -15.122  74.134  0.00  0.00      P1    
ATOM    789  HZ3 TRP P  50      94.850 -14.693  74.887  0.00  0.00      P1    
ATOM    790  CZ2 TRP P  50      92.373 -14.791  72.507  0.00  0.00      P1    
ATOM    791  HZ2 TRP P  50      91.496 -14.267  72.155  0.00  0.00      P1    
ATOM    792  CH2 TRP P  50      93.177 -14.295  73.622  0.00  0.00      P1    
ATOM    793  HH2 TRP P  50      92.979 -13.329  74.061  0.00  0.00      P1    
ATOM    794  C   TRP P  50      93.226 -20.637  73.662  0.00  0.00      P1    
ATOM    795  O   TRP P  50      92.478 -20.184  74.522  0.00  0.00      P1    
ATOM    796  N   ASP P  51      92.809 -21.684  72.941  0.00  0.00      P1    
ATOM    797  HN  ASP P  51      93.285 -22.043  72.141  0.00  0.00      P1    
ATOM    798  CA  ASP P  51      91.600 -22.353  73.283  0.00  0.00      P1    
ATOM    799  HA  ASP P  51      90.851 -21.580  73.369  0.00  0.00      P1    
ATOM    800  CB  ASP P  51      91.192 -23.272  72.075  0.00  0.00      P1    
ATOM    801  HB1 ASP P  51      90.260 -23.845  72.265  0.00  0.00      P1    
ATOM    802  HB2 ASP P  51      90.997 -22.601  71.211  0.00  0.00      P1    
ATOM    803  CG  ASP P  51      92.217 -24.323  71.513  0.00  0.00      P1    
ATOM    804  OD1 ASP P  51      92.209 -24.639  70.319  0.00  0.00      P1    
ATOM    805  OD2 ASP P  51      93.158 -24.636  72.327  0.00  0.00      P1    
ATOM    806  C   ASP P  51      91.534 -23.078  74.641  0.00  0.00      P1    
ATOM    807  O   ASP P  51      90.649 -22.791  75.478  0.00  0.00      P1    
ATOM    808  N   SER P  52      92.461 -23.965  74.981  0.00  0.00      P1    
ATOM    809  HN  SER P  52      93.025 -24.320  74.240  0.00  0.00      P1    
ATOM    810  CA  SER P  52      92.678 -24.624  76.252  0.00  0.00      P1    
ATOM    811  HA  SER P  52      92.058 -25.497  76.395  0.00  0.00      P1    
ATOM    812  CB  SER P  52      94.069 -25.309  76.195  0.00  0.00      P1    
ATOM    813  HB1 SER P  52      94.826 -24.497  76.155  0.00  0.00      P1    
ATOM    814  HB2 SER P  52      94.335 -26.001  77.023  0.00  0.00      P1    
ATOM    815  OG  SER P  52      94.165 -26.029  74.974  0.00  0.00      P1    
ATOM    816  HG1 SER P  52      95.087 -26.296  74.934  0.00  0.00      P1    
ATOM    817  C   SER P  52      92.496 -23.761  77.493  0.00  0.00      P1    
ATOM    818  O   SER P  52      91.563 -23.935  78.326  0.00  0.00      P1    
ATOM    819  N   VAL P  53      93.206 -22.620  77.616  0.00  0.00      P1    
ATOM    820  HN  VAL P  53      93.856 -22.401  76.892  0.00  0.00      P1    
ATOM    821  CA  VAL P  53      92.982 -21.736  78.739  0.00  0.00      P1    
ATOM    822  HA  VAL P  53      93.027 -22.306  79.655  0.00  0.00      P1    
ATOM    823  CB  VAL P  53      94.202 -20.787  79.015  0.00  0.00      P1    
ATOM    824  HB  VAL P  53      95.077 -21.458  79.148  0.00  0.00      P1    
ATOM    825  CG1 VAL P  53      94.306 -19.751  77.935  0.00  0.00      P1    
ATOM    826 HG11 VAL P  53      93.622 -18.877  77.986  0.00  0.00      P1    
ATOM    827 HG12 VAL P  53      95.304 -19.273  77.845  0.00  0.00      P1    
ATOM    828 HG13 VAL P  53      94.118 -20.122  76.904  0.00  0.00      P1    
ATOM    829  CG2 VAL P  53      93.942 -20.011  80.280  0.00  0.00      P1    
ATOM    830 HG21 VAL P  53      93.011 -19.405  80.298  0.00  0.00      P1    
ATOM    831 HG22 VAL P  53      94.000 -20.670  81.173  0.00  0.00      P1    
ATOM    832 HG23 VAL P  53      94.823 -19.339  80.360  0.00  0.00      P1    
ATOM    833  C   VAL P  53      91.652 -21.008  78.793  0.00  0.00      P1    
ATOM    834  O   VAL P  53      90.987 -20.969  79.817  0.00  0.00      P1    
ATOM    835  N   THR P  54      91.272 -20.510  77.611  0.00  0.00      P1    
ATOM    836  HN  THR P  54      91.772 -20.700  76.770  0.00  0.00      P1    
ATOM    837  CA  THR P  54      89.964 -19.786  77.492  0.00  0.00      P1    
ATOM    838  HA  THR P  54      90.080 -18.957  78.173  0.00  0.00      P1    
ATOM    839  CB  THR P  54      89.710 -19.230  76.146  0.00  0.00      P1    
ATOM    840  HB  THR P  54      89.577 -19.998  75.354  0.00  0.00      P1    
ATOM    841  OG1 THR P  54      90.727 -18.322  75.852  0.00  0.00      P1    
ATOM    842  HG1 THR P  54      91.342 -18.848  75.335  0.00  0.00      P1    
ATOM    843  CG2 THR P  54      88.322 -18.475  76.168  0.00  0.00      P1    
ATOM    844 HG21 THR P  54      88.298 -17.792  75.292  0.00  0.00      P1    
ATOM    845 HG22 THR P  54      87.534 -19.238  75.992  0.00  0.00      P1    
ATOM    846 HG23 THR P  54      88.183 -17.891  77.103  0.00  0.00      P1    
ATOM    847  C   THR P  54      88.814 -20.678  77.908  0.00  0.00      P1    
ATOM    848  O   THR P  54      87.938 -20.345  78.702  0.00  0.00      P1    
ATOM    849  N   SER P  55      88.897 -21.933  77.370  0.00  0.00      P1    
ATOM    850  HN  SER P  55      89.635 -22.051  76.711  0.00  0.00      P1    
ATOM    851  CA  SER P  55      87.898 -23.002  77.653  0.00  0.00      P1    
ATOM    852  HA  SER P  55      87.031 -22.555  77.190  0.00  0.00      P1    
ATOM    853  CB  SER P  55      88.137 -24.280  76.805  0.00  0.00      P1    
ATOM    854  HB1 SER P  55      88.370 -23.992  75.757  0.00  0.00      P1    
ATOM    855  HB2 SER P  55      89.117 -24.754  77.028  0.00  0.00      P1    
ATOM    856  OG  SER P  55      87.064 -25.159  76.962  0.00  0.00      P1    
ATOM    857  HG1 SER P  55      87.320 -25.956  76.492  0.00  0.00      P1    
ATOM    858  C   SER P  55      87.728 -23.369  79.116  0.00  0.00      P1    
ATOM    859  O   SER P  55      86.635 -23.309  79.658  0.00  0.00      P1    
ATOM    860  N   THR P  56      88.819 -23.794  79.748  0.00  0.00      P1    
ATOM    861  HN  THR P  56      89.687 -23.793  79.258  0.00  0.00      P1    
ATOM    862  CA  THR P  56      88.910 -24.216  81.097  0.00  0.00      P1    
ATOM    863  HA  THR P  56      88.442 -25.187  81.168  0.00  0.00      P1    
ATOM    864  CB  THR P  56      90.333 -24.545  81.499  0.00  0.00      P1    
ATOM    865  HB  THR P  56      91.030 -23.688  81.611  0.00  0.00      P1    
ATOM    866  OG1 THR P  56      90.971 -25.356  80.563  0.00  0.00      P1    
ATOM    867  HG1 THR P  56      91.454 -24.753  79.993  0.00  0.00      P1    
ATOM    868  CG2 THR P  56      90.405 -25.331  82.802  0.00  0.00      P1    
ATOM    869 HG21 THR P  56      90.245 -24.636  83.654  0.00  0.00      P1    
ATOM    870 HG22 THR P  56      89.789 -26.253  82.749  0.00  0.00      P1    
ATOM    871 HG23 THR P  56      91.421 -25.776  82.868  0.00  0.00      P1    
ATOM    872  C   THR P  56      88.442 -23.204  82.087  0.00  0.00      P1    
ATOM    873  O   THR P  56      87.614 -23.496  82.955  0.00  0.00      P1    
ATOM    874  N   PHE P  57      88.875 -21.930  82.040  0.00  0.00      P1    
ATOM    875  HN  PHE P  57      89.429 -21.657  81.257  0.00  0.00      P1    
ATOM    876  CA  PHE P  57      88.464 -20.916  82.889  0.00  0.00      P1    
ATOM    877  HA  PHE P  57      88.593 -21.276  83.899  0.00  0.00      P1    
ATOM    878  CB  PHE P  57      89.366 -19.569  82.741  0.00  0.00      P1    
ATOM    879  HB1 PHE P  57      89.455 -19.302  81.666  0.00  0.00      P1    
ATOM    880  HB2 PHE P  57      88.822 -18.694  83.158  0.00  0.00      P1    
ATOM    881  CG  PHE P  57      90.738 -19.622  83.320  0.00  0.00      P1    
ATOM    882  CD1 PHE P  57      91.568 -18.554  83.144  0.00  0.00      P1    
ATOM    883  HD1 PHE P  57      91.255 -17.615  82.712  0.00  0.00      P1    
ATOM    884  CE1 PHE P  57      92.866 -18.580  83.755  0.00  0.00      P1    
ATOM    885  HE1 PHE P  57      93.557 -17.771  83.567  0.00  0.00      P1    
ATOM    886  CZ  PHE P  57      93.380 -19.695  84.454  0.00  0.00      P1    
ATOM    887  HZ  PHE P  57      94.341 -19.766  84.941  0.00  0.00      P1    
ATOM    888  CD2 PHE P  57      91.228 -20.749  84.036  0.00  0.00      P1    
ATOM    889  HD2 PHE P  57      90.668 -21.660  84.190  0.00  0.00      P1    
ATOM    890  CE2 PHE P  57      92.563 -20.819  84.527  0.00  0.00      P1    
ATOM    891  HE2 PHE P  57      92.957 -21.686  85.035  0.00  0.00      P1    
ATOM    892  C   PHE P  57      86.977 -20.558  82.785  0.00  0.00      P1    
ATOM    893  O   PHE P  57      86.407 -20.325  83.828  0.00  0.00      P1    
ATOM    894  N   SER P  58      86.410 -20.485  81.559  0.00  0.00      P1    
ATOM    895  HN  SER P  58      86.925 -20.498  80.706  0.00  0.00      P1    
ATOM    896  CA  SER P  58      84.974 -20.415  81.373  0.00  0.00      P1    
ATOM    897  HA  SER P  58      84.775 -19.470  81.857  0.00  0.00      P1    
ATOM    898  CB  SER P  58      84.582 -20.470  79.943  0.00  0.00      P1    
ATOM    899  HB1 SER P  58      84.988 -21.413  79.520  0.00  0.00      P1    
ATOM    900  HB2 SER P  58      83.471 -20.480  79.914  0.00  0.00      P1    
ATOM    901  OG  SER P  58      85.003 -19.363  79.190  0.00  0.00      P1    
ATOM    902  HG1 SER P  58      85.429 -19.782  78.439  0.00  0.00      P1    
ATOM    903  C   SER P  58      84.304 -21.530  82.066  0.00  0.00      P1    
ATOM    904  O   SER P  58      83.364 -21.238  82.830  0.00  0.00      P1    
ATOM    905  N   LYS P  59      84.717 -22.824  81.865  0.00  0.00      P1    
ATOM    906  HN  LYS P  59      85.544 -23.025  81.345  0.00  0.00      P1    
ATOM    907  CA  LYS P  59      84.131 -24.033  82.400  0.00  0.00      P1    
ATOM    908  HA  LYS P  59      83.198 -24.057  81.857  0.00  0.00      P1    
ATOM    909  CB  LYS P  59      84.830 -25.258  81.828  0.00  0.00      P1    
ATOM    910  HB1 LYS P  59      85.164 -24.969  80.809  0.00  0.00      P1    
ATOM    911  HB2 LYS P  59      85.786 -25.368  82.383  0.00  0.00      P1    
ATOM    912  CG  LYS P  59      83.948 -26.564  81.823  0.00  0.00      P1    
ATOM    913  HG1 LYS P  59      83.790 -26.850  82.885  0.00  0.00      P1    
ATOM    914  HG2 LYS P  59      82.952 -26.205  81.487  0.00  0.00      P1    
ATOM    915  CD  LYS P  59      84.404 -27.798  80.903  0.00  0.00      P1    
ATOM    916  HD1 LYS P  59      85.500 -27.939  81.015  0.00  0.00      P1    
ATOM    917  HD2 LYS P  59      83.903 -28.724  81.258  0.00  0.00      P1    
ATOM    918  CE  LYS P  59      83.848 -27.478  79.537  0.00  0.00      P1    
ATOM    919  HE1 LYS P  59      82.787 -27.182  79.679  0.00  0.00      P1    
ATOM    920  HE2 LYS P  59      84.432 -26.588  79.221  0.00  0.00      P1    
ATOM    921  NZ  LYS P  59      84.013 -28.584  78.667  0.00  0.00      P1    
ATOM    922  HZ1 LYS P  59      84.926 -29.053  78.839  0.00  0.00      P1    
ATOM    923  HZ2 LYS P  59      83.376 -29.379  78.875  0.00  0.00      P1    
ATOM    924  HZ3 LYS P  59      83.960 -28.456  77.636  0.00  0.00      P1    
ATOM    925  C   LYS P  59      83.918 -24.048  83.957  0.00  0.00      P1    
ATOM    926  O   LYS P  59      82.888 -24.401  84.491  0.00  0.00      P1    
ATOM    927  N   LEU P  60      84.947 -23.620  84.669  0.00  0.00      P1    
ATOM    928  HN  LEU P  60      85.793 -23.291  84.255  0.00  0.00      P1    
ATOM    929  CA  LEU P  60      84.927 -23.503  86.102  0.00  0.00      P1    
ATOM    930  HA  LEU P  60      84.472 -24.394  86.510  0.00  0.00      P1    
ATOM    931  CB  LEU P  60      86.376 -23.313  86.691  0.00  0.00      P1    
ATOM    932  HB1 LEU P  60      86.783 -22.405  86.197  0.00  0.00      P1    
ATOM    933  HB2 LEU P  60      86.366 -23.003  87.758  0.00  0.00      P1    
ATOM    934  CG  LEU P  60      87.352 -24.381  86.535  0.00  0.00      P1    
ATOM    935  HG  LEU P  60      87.369 -24.849  85.527  0.00  0.00      P1    
ATOM    936  CD1 LEU P  60      88.849 -23.892  86.701  0.00  0.00      P1    
ATOM    937 HD11 LEU P  60      88.974 -23.196  87.558  0.00  0.00      P1    
ATOM    938 HD12 LEU P  60      89.442 -24.813  86.886  0.00  0.00      P1    
ATOM    939 HD13 LEU P  60      89.126 -23.489  85.703  0.00  0.00      P1    
ATOM    940  CD2 LEU P  60      87.029 -25.565  87.419  0.00  0.00      P1    
ATOM    941 HD21 LEU P  60      87.039 -25.295  88.497  0.00  0.00      P1    
ATOM    942 HD22 LEU P  60      85.999 -25.817  87.088  0.00  0.00      P1    
ATOM    943 HD23 LEU P  60      87.798 -26.353  87.270  0.00  0.00      P1    
ATOM    944  C   LEU P  60      84.094 -22.371  86.617  0.00  0.00      P1    
ATOM    945  O   LEU P  60      83.155 -22.591  87.422  0.00  0.00      P1    
ATOM    946  N   ARG P  61      84.272 -21.139  85.995  0.00  0.00      P1    
ATOM    947  HN  ARG P  61      84.931 -21.075  85.249  0.00  0.00      P1    
ATOM    948  CA  ARG P  61      83.524 -19.993  86.436  0.00  0.00      P1    
ATOM    949  HA  ARG P  61      83.725 -19.915  87.494  0.00  0.00      P1    
ATOM    950  CB  ARG P  61      84.121 -18.716  85.891  0.00  0.00      P1    
ATOM    951  HB1 ARG P  61      85.203 -18.644  86.134  0.00  0.00      P1    
ATOM    952  HB2 ARG P  61      84.107 -18.699  84.781  0.00  0.00      P1    
ATOM    953  CG  ARG P  61      83.440 -17.500  86.438  0.00  0.00      P1    
ATOM    954  HG1 ARG P  61      82.406 -17.533  86.034  0.00  0.00      P1    
ATOM    955  HG2 ARG P  61      83.472 -17.560  87.547  0.00  0.00      P1    
ATOM    956  CD  ARG P  61      83.918 -16.096  86.016  0.00  0.00      P1    
ATOM    957  HD1 ARG P  61      84.973 -15.967  86.337  0.00  0.00      P1    
ATOM    958  HD2 ARG P  61      83.950 -15.872  84.928  0.00  0.00      P1    
ATOM    959  NE  ARG P  61      83.084 -14.995  86.620  0.00  0.00      P1    
ATOM    960  HE  ARG P  61      82.105 -15.127  86.780  0.00  0.00      P1    
ATOM    961  CZ  ARG P  61      83.449 -13.677  86.654  0.00  0.00      P1    
ATOM    962  NH1 ARG P  61      84.683 -13.242  86.630  0.00  0.00      P1    
ATOM    963 HH11 ARG P  61      84.800 -12.314  86.983  0.00  0.00      P1    
ATOM    964 HH12 ARG P  61      85.451 -13.871  86.754  0.00  0.00      P1    
ATOM    965  NH2 ARG P  61      82.511 -12.715  86.835  0.00  0.00      P1    
ATOM    966 HH21 ARG P  61      82.864 -11.782  86.771  0.00  0.00      P1    
ATOM    967 HH22 ARG P  61      81.535 -12.927  86.865  0.00  0.00      P1    
ATOM    968  C   ARG P  61      81.940 -20.141  86.263  0.00  0.00      P1    
ATOM    969  O   ARG P  61      81.191 -19.954  87.219  0.00  0.00      P1    
ATOM    970  N   GLU P  62      81.605 -20.467  84.999  0.00  0.00      P1    
ATOM    971  HN  GLU P  62      82.301 -20.577  84.293  0.00  0.00      P1    
ATOM    972  CA  GLU P  62      80.184 -20.471  84.551  0.00  0.00      P1    
ATOM    973  HA  GLU P  62      79.540 -19.931  85.229  0.00  0.00      P1    
ATOM    974  CB  GLU P  62      80.158 -19.789  83.175  0.00  0.00      P1    
ATOM    975  HB1 GLU P  62      80.846 -18.920  83.252  0.00  0.00      P1    
ATOM    976  HB2 GLU P  62      80.493 -20.564  82.453  0.00  0.00      P1    
ATOM    977  CG  GLU P  62      78.853 -19.089  82.856  0.00  0.00      P1    
ATOM    978  HG1 GLU P  62      78.133 -19.925  82.990  0.00  0.00      P1    
ATOM    979  HG2 GLU P  62      78.365 -18.394  83.572  0.00  0.00      P1    
ATOM    980  CD  GLU P  62      78.735 -18.668  81.407  0.00  0.00      P1    
ATOM    981  OE1 GLU P  62      79.406 -17.672  80.939  0.00  0.00      P1    
ATOM    982  OE2 GLU P  62      77.863 -19.197  80.629  0.00  0.00      P1    
ATOM    983  C   GLU P  62      79.567 -21.873  84.547  0.00  0.00      P1    
ATOM    984  O   GLU P  62      78.487 -22.056  85.106  0.00  0.00      P1    
ATOM    985  N   GLN P  63      80.168 -22.903  83.885  0.00  0.00      P1    
ATOM    986  HN  GLN P  63      81.026 -22.739  83.405  0.00  0.00      P1    
ATOM    987  CA  GLN P  63      79.503 -24.171  83.654  0.00  0.00      P1    
ATOM    988  HA  GLN P  63      78.513 -23.930  83.297  0.00  0.00      P1    
ATOM    989  CB  GLN P  63      80.131 -24.953  82.459  0.00  0.00      P1    
ATOM    990  HB1 GLN P  63      81.236 -24.999  82.562  0.00  0.00      P1    
ATOM    991  HB2 GLN P  63      79.693 -25.970  82.549  0.00  0.00      P1    
ATOM    992  CG  GLN P  63      79.822 -24.469  80.999  0.00  0.00      P1    
ATOM    993  HG1 GLN P  63      78.720 -24.370  80.901  0.00  0.00      P1    
ATOM    994  HG2 GLN P  63      80.285 -23.505  80.694  0.00  0.00      P1    
ATOM    995  CD  GLN P  63      80.315 -25.535  79.944  0.00  0.00      P1    
ATOM    996  OE1 GLN P  63      81.400 -25.387  79.400  0.00  0.00      P1    
ATOM    997  NE2 GLN P  63      79.518 -26.592  79.805  0.00  0.00      P1    
ATOM    998 HE21 GLN P  63      79.775 -27.356  79.213  0.00  0.00      P1    
ATOM    999 HE22 GLN P  63      78.771 -26.648  80.467  0.00  0.00      P1    
ATOM   1000  C   GLN P  63      79.379 -25.035  84.926  0.00  0.00      P1    
ATOM   1001  O   GLN P  63      78.390 -25.670  85.186  0.00  0.00      P1    
ATOM   1002  N   LEU P  64      80.508 -25.074  85.757  0.00  0.00      P1    
ATOM   1003  HN  LEU P  64      81.260 -24.625  85.280  0.00  0.00      P1    
ATOM   1004  CA  LEU P  64      80.660 -25.961  86.929  0.00  0.00      P1    
ATOM   1005  HA  LEU P  64      79.900 -26.729  86.898  0.00  0.00      P1    
ATOM   1006  CB  LEU P  64      82.040 -26.596  86.836  0.00  0.00      P1    
ATOM   1007  HB1 LEU P  64      82.099 -27.056  85.826  0.00  0.00      P1    
ATOM   1008  HB2 LEU P  64      82.777 -25.782  86.667  0.00  0.00      P1    
ATOM   1009  CG  LEU P  64      82.403 -27.588  87.791  0.00  0.00      P1    
ATOM   1010  HG  LEU P  64      82.397 -27.156  88.815  0.00  0.00      P1    
ATOM   1011  CD1 LEU P  64      81.553 -28.875  87.683  0.00  0.00      P1    
ATOM   1012 HD11 LEU P  64      80.510 -28.533  87.513  0.00  0.00      P1    
ATOM   1013 HD12 LEU P  64      81.832 -29.474  86.790  0.00  0.00      P1    
ATOM   1014 HD13 LEU P  64      81.666 -29.471  88.614  0.00  0.00      P1    
ATOM   1015  CD2 LEU P  64      83.846 -27.964  87.596  0.00  0.00      P1    
ATOM   1016 HD21 LEU P  64      84.018 -28.129  86.511  0.00  0.00      P1    
ATOM   1017 HD22 LEU P  64      84.522 -27.163  87.966  0.00  0.00      P1    
ATOM   1018 HD23 LEU P  64      84.089 -28.905  88.134  0.00  0.00      P1    
ATOM   1019  C   LEU P  64      80.463 -25.208  88.292  0.00  0.00      P1    
ATOM   1020  O   LEU P  64      80.508 -25.755  89.401  0.00  0.00      P1    
ATOM   1021  N   GLY P  65      80.169 -23.919  88.109  0.00  0.00      P1    
ATOM   1022  HN  GLY P  65      80.028 -23.528  87.203  0.00  0.00      P1    
ATOM   1023  CA  GLY P  65      80.112 -22.926  89.172  0.00  0.00      P1    
ATOM   1024  HA1 GLY P  65      80.325 -21.948  88.767  0.00  0.00      P1    
ATOM   1025  HA2 GLY P  65      80.801 -23.250  89.938  0.00  0.00      P1    
ATOM   1026  C   GLY P  65      78.813 -22.822  89.896  0.00  0.00      P1    
ATOM   1027  O   GLY P  65      77.844 -23.473  89.548  0.00  0.00      P1    
ATOM   1028  N   PRO P  66      78.756 -22.063  90.992  0.00  0.00      P1    
ATOM   1029  CD  PRO P  66      79.873 -21.299  91.680  0.00  0.00      P1    
ATOM   1030  HD1 PRO P  66      80.765 -21.960  91.647  0.00  0.00      P1    
ATOM   1031  HD2 PRO P  66      80.093 -20.399  91.067  0.00  0.00      P1    
ATOM   1032  CA  PRO P  66      77.649 -22.362  91.894  0.00  0.00      P1    
ATOM   1033  HA  PRO P  66      77.330 -23.390  91.810  0.00  0.00      P1    
ATOM   1034  CB  PRO P  66      78.233 -22.034  93.259  0.00  0.00      P1    
ATOM   1035  HB1 PRO P  66      78.742 -22.923  93.690  0.00  0.00      P1    
ATOM   1036  HB2 PRO P  66      77.437 -21.644  93.929  0.00  0.00      P1    
ATOM   1037  CG  PRO P  66      79.333 -21.057  93.014  0.00  0.00      P1    
ATOM   1038  HG1 PRO P  66      80.118 -20.988  93.797  0.00  0.00      P1    
ATOM   1039  HG2 PRO P  66      78.958 -20.016  92.923  0.00  0.00      P1    
ATOM   1040  C   PRO P  66      76.341 -21.564  91.603  0.00  0.00      P1    
ATOM   1041  O   PRO P  66      75.234 -21.959  91.909  0.00  0.00      P1    
ATOM   1042  N   VAL P  67      76.467 -20.452  90.819  0.00  0.00      P1    
ATOM   1043  HN  VAL P  67      77.337 -20.141  90.443  0.00  0.00      P1    
ATOM   1044  CA  VAL P  67      75.308 -19.526  90.726  0.00  0.00      P1    
ATOM   1045  HA  VAL P  67      74.493 -19.845  91.358  0.00  0.00      P1    
ATOM   1046  CB  VAL P  67      75.824 -18.117  90.992  0.00  0.00      P1    
ATOM   1047  HB  VAL P  67      76.466 -17.670  90.203  0.00  0.00      P1    
ATOM   1048  CG1 VAL P  67      74.554 -17.258  91.289  0.00  0.00      P1    
ATOM   1049 HG11 VAL P  67      74.117 -17.738  92.192  0.00  0.00      P1    
ATOM   1050 HG12 VAL P  67      74.939 -16.231  91.469  0.00  0.00      P1    
ATOM   1051 HG13 VAL P  67      73.907 -17.349  90.391  0.00  0.00      P1    
ATOM   1052  CG2 VAL P  67      76.715 -17.994  92.272  0.00  0.00      P1    
ATOM   1053 HG21 VAL P  67      77.114 -16.973  92.453  0.00  0.00      P1    
ATOM   1054 HG22 VAL P  67      76.295 -18.528  93.151  0.00  0.00      P1    
ATOM   1055 HG23 VAL P  67      77.653 -18.573  92.129  0.00  0.00      P1    
ATOM   1056  C   VAL P  67      74.787 -19.476  89.313  0.00  0.00      P1    
ATOM   1057  O   VAL P  67      75.522 -19.475  88.310  0.00  0.00      P1    
ATOM   1058  N   THR P  68      73.528 -19.414  89.124  0.00  0.00      P1    
ATOM   1059  HN  THR P  68      72.756 -19.456  89.755  0.00  0.00      P1    
ATOM   1060  CA  THR P  68      72.949 -19.290  87.747  0.00  0.00      P1    
ATOM   1061  HA  THR P  68      73.475 -19.993  87.120  0.00  0.00      P1    
ATOM   1062  CB  THR P  68      71.394 -19.586  87.635  0.00  0.00      P1    
ATOM   1063  HB  THR P  68      70.986 -19.120  86.711  0.00  0.00      P1    
ATOM   1064  OG1 THR P  68      70.686 -19.262  88.811  0.00  0.00      P1    
ATOM   1065  HG1 THR P  68      70.246 -18.423  88.657  0.00  0.00      P1    
ATOM   1066  CG2 THR P  68      71.134 -21.141  87.476  0.00  0.00      P1    
ATOM   1067 HG21 THR P  68      71.164 -21.707  88.432  0.00  0.00      P1    
ATOM   1068 HG22 THR P  68      70.091 -21.232  87.104  0.00  0.00      P1    
ATOM   1069 HG23 THR P  68      71.815 -21.705  86.804  0.00  0.00      P1    
ATOM   1070  C   THR P  68      73.253 -17.866  87.185  0.00  0.00      P1    
ATOM   1071  O   THR P  68      73.303 -16.927  87.933  0.00  0.00      P1    
ATOM   1072  N   GLN P  69      73.422 -17.787  85.833  0.00  0.00      P1    
ATOM   1073  HN  GLN P  69      73.312 -18.487  85.132  0.00  0.00      P1    
ATOM   1074  CA  GLN P  69      73.590 -16.504  85.219  0.00  0.00      P1    
ATOM   1075  HA  GLN P  69      74.286 -15.874  85.752  0.00  0.00      P1    
ATOM   1076  CB  GLN P  69      73.984 -16.632  83.711  0.00  0.00      P1    
ATOM   1077  HB1 GLN P  69      74.860 -17.304  83.587  0.00  0.00      P1    
ATOM   1078  HB2 GLN P  69      73.117 -16.974  83.107  0.00  0.00      P1    
ATOM   1079  CG  GLN P  69      74.514 -15.277  83.166  0.00  0.00      P1    
ATOM   1080  HG1 GLN P  69      73.725 -14.495  83.142  0.00  0.00      P1    
ATOM   1081  HG2 GLN P  69      75.302 -14.939  83.873  0.00  0.00      P1    
ATOM   1082  CD  GLN P  69      74.890 -15.449  81.698  0.00  0.00      P1    
ATOM   1083  OE1 GLN P  69      74.064 -15.698  80.804  0.00  0.00      P1    
ATOM   1084  NE2 GLN P  69      76.232 -15.279  81.430  0.00  0.00      P1    
ATOM   1085 HE21 GLN P  69      76.513 -15.602  80.526  0.00  0.00      P1    
ATOM   1086 HE22 GLN P  69      76.874 -15.075  82.169  0.00  0.00      P1    
ATOM   1087  C   GLN P  69      72.265 -15.731  85.249  0.00  0.00      P1    
ATOM   1088  O   GLN P  69      72.301 -14.546  85.668  0.00  0.00      P1    
ATOM   1089  N   GLU P  70      71.132 -16.335  84.890  0.00  0.00      P1    
ATOM   1090  HN  GLU P  70      71.211 -17.287  84.604  0.00  0.00      P1    
ATOM   1091  CA  GLU P  70      69.837 -15.656  84.872  0.00  0.00      P1    
ATOM   1092  HA  GLU P  70      69.722 -15.257  85.868  0.00  0.00      P1    
ATOM   1093  CB  GLU P  70      69.825 -14.594  83.698  0.00  0.00      P1    
ATOM   1094  HB1 GLU P  70      68.877 -14.015  83.726  0.00  0.00      P1    
ATOM   1095  HB2 GLU P  70      70.711 -13.926  83.749  0.00  0.00      P1    
ATOM   1096  CG  GLU P  70      70.065 -15.186  82.233  0.00  0.00      P1    
ATOM   1097  HG1 GLU P  70      71.086 -15.618  82.158  0.00  0.00      P1    
ATOM   1098  HG2 GLU P  70      69.306 -15.972  82.030  0.00  0.00      P1    
ATOM   1099  CD  GLU P  70      69.977 -14.032  81.359  0.00  0.00      P1    
ATOM   1100  OE1 GLU P  70      71.023 -13.681  80.740  0.00  0.00      P1    
ATOM   1101  OE2 GLU P  70      68.846 -13.516  81.182  0.00  0.00      P1    
ATOM   1102  C   GLU P  70      68.582 -16.522  84.836  0.00  0.00      P1    
ATOM   1103  O   GLU P  70      67.434 -16.051  84.741  0.00  0.00      P1    
ATOM   1104  N   PHE P  71      68.648 -17.909  84.822  0.00  0.00      P1    
ATOM   1105  HN  PHE P  71      69.548 -18.337  84.847  0.00  0.00      P1    
ATOM   1106  CA  PHE P  71      67.559 -18.724  84.488  0.00  0.00      P1    
ATOM   1107  HA  PHE P  71      67.274 -18.464  83.479  0.00  0.00      P1    
ATOM   1108  CB  PHE P  71      68.017 -20.220  84.546  0.00  0.00      P1    
ATOM   1109  HB1 PHE P  71      68.998 -20.334  84.036  0.00  0.00      P1    
ATOM   1110  HB2 PHE P  71      68.249 -20.515  85.592  0.00  0.00      P1    
ATOM   1111  CG  PHE P  71      67.105 -21.123  83.726  0.00  0.00      P1    
ATOM   1112  CD1 PHE P  71      66.161 -21.853  84.385  0.00  0.00      P1    
ATOM   1113  HD1 PHE P  71      66.062 -21.822  85.460  0.00  0.00      P1    
ATOM   1114  CE1 PHE P  71      65.318 -22.690  83.654  0.00  0.00      P1    
ATOM   1115  HE1 PHE P  71      64.574 -23.320  84.118  0.00  0.00      P1    
ATOM   1116  CZ  PHE P  71      65.490 -22.845  82.205  0.00  0.00      P1    
ATOM   1117  HZ  PHE P  71      64.856 -23.442  81.565  0.00  0.00      P1    
ATOM   1118  CD2 PHE P  71      67.312 -21.231  82.334  0.00  0.00      P1    
ATOM   1119  HD2 PHE P  71      68.030 -20.543  81.913  0.00  0.00      P1    
ATOM   1120  CE2 PHE P  71      66.527 -22.093  81.625  0.00  0.00      P1    
ATOM   1121  HE2 PHE P  71      66.721 -22.133  80.564  0.00  0.00      P1    
ATOM   1122  C   PHE P  71      66.254 -18.681  85.403  0.00  0.00      P1    
ATOM   1123  O   PHE P  71      65.127 -18.564  84.920  0.00  0.00      P1    
ATOM   1124  N   TRP P  72      66.380 -18.558  86.747  0.00  0.00      P1    
ATOM   1125  HN  TRP P  72      67.286 -18.730  87.127  0.00  0.00      P1    
ATOM   1126  CA  TRP P  72      65.295 -18.382  87.600  0.00  0.00      P1    
ATOM   1127  HA  TRP P  72      64.396 -18.777  87.151  0.00  0.00      P1    
ATOM   1128  CB  TRP P  72      65.645 -19.142  88.943  0.00  0.00      P1    
ATOM   1129  HB1 TRP P  72      66.439 -18.652  89.547  0.00  0.00      P1    
ATOM   1130  HB2 TRP P  72      64.715 -19.266  89.538  0.00  0.00      P1    
ATOM   1131  CG  TRP P  72      66.205 -20.613  88.729  0.00  0.00      P1    
ATOM   1132  CD1 TRP P  72      67.516 -21.039  89.097  0.00  0.00      P1    
ATOM   1133  HD1 TRP P  72      68.051 -20.433  89.814  0.00  0.00      P1    
ATOM   1134  NE1 TRP P  72      67.661 -22.345  88.702  0.00  0.00      P1    
ATOM   1135  HE1 TRP P  72      68.409 -22.951  88.861  0.00  0.00      P1    
ATOM   1136  CE2 TRP P  72      66.495 -22.839  88.162  0.00  0.00      P1    
ATOM   1137  CD2 TRP P  72      65.600 -21.778  88.057  0.00  0.00      P1    
ATOM   1138  CE3 TRP P  72      64.332 -21.882  87.520  0.00  0.00      P1    
ATOM   1139  HE3 TRP P  72      63.548 -21.140  87.500  0.00  0.00      P1    
ATOM   1140  CZ3 TRP P  72      63.991 -23.176  87.017  0.00  0.00      P1    
ATOM   1141  HZ3 TRP P  72      63.138 -23.304  86.367  0.00  0.00      P1    
ATOM   1142  CZ2 TRP P  72      66.183 -24.041  87.531  0.00  0.00      P1    
ATOM   1143  HZ2 TRP P  72      66.845 -24.892  87.480  0.00  0.00      P1    
ATOM   1144  CH2 TRP P  72      64.924 -24.182  86.902  0.00  0.00      P1    
ATOM   1145  HH2 TRP P  72      64.824 -25.099  86.340  0.00  0.00      P1    
ATOM   1146  C   TRP P  72      64.930 -16.961  87.864  0.00  0.00      P1    
ATOM   1147  O   TRP P  72      63.753 -16.678  88.047  0.00  0.00      P1    
ATOM   1148  N   ASP P  73      65.844 -15.970  87.583  0.00  0.00      P1    
ATOM   1149  HN  ASP P  73      66.784 -16.290  87.493  0.00  0.00      P1    
ATOM   1150  CA  ASP P  73      65.445 -14.578  87.529  0.00  0.00      P1    
ATOM   1151  HA  ASP P  73      64.873 -14.218  88.371  0.00  0.00      P1    
ATOM   1152  CB  ASP P  73      66.602 -13.676  87.229  0.00  0.00      P1    
ATOM   1153  HB1 ASP P  73      67.312 -14.130  86.504  0.00  0.00      P1    
ATOM   1154  HB2 ASP P  73      66.292 -12.651  86.935  0.00  0.00      P1    
ATOM   1155  CG  ASP P  73      67.514 -13.555  88.466  0.00  0.00      P1    
ATOM   1156  OD1 ASP P  73      68.715 -14.074  88.453  0.00  0.00      P1    
ATOM   1157  OD2 ASP P  73      66.993 -13.052  89.515  0.00  0.00      P1    
ATOM   1158  C   ASP P  73      64.528 -14.198  86.325  0.00  0.00      P1    
ATOM   1159  O   ASP P  73      63.484 -13.637  86.507  0.00  0.00      P1    
ATOM   1160  N   ASN P  74      64.765 -14.808  85.176  0.00  0.00      P1    
ATOM   1161  HN  ASN P  74      65.687 -15.181  85.106  0.00  0.00      P1    
ATOM   1162  CA  ASN P  74      63.930 -14.871  84.028  0.00  0.00      P1    
ATOM   1163  HA  ASN P  74      63.645 -13.863  83.767  0.00  0.00      P1    
ATOM   1164  CB  ASN P  74      64.683 -15.582  82.886  0.00  0.00      P1    
ATOM   1165  HB1 ASN P  74      65.141 -16.529  83.241  0.00  0.00      P1    
ATOM   1166  HB2 ASN P  74      64.027 -15.879  82.040  0.00  0.00      P1    
ATOM   1167  CG  ASN P  74      65.726 -14.650  82.274  0.00  0.00      P1    
ATOM   1168  OD1 ASN P  74      65.803 -13.460  82.548  0.00  0.00      P1    
ATOM   1169  ND2 ASN P  74      66.663 -15.224  81.473  0.00  0.00      P1    
ATOM   1170 HD21 ASN P  74      67.303 -14.621  80.996  0.00  0.00      P1    
ATOM   1171 HD22 ASN P  74      66.701 -16.214  81.337  0.00  0.00      P1    
ATOM   1172  C   ASN P  74      62.572 -15.535  84.327  0.00  0.00      P1    
ATOM   1173  O   ASN P  74      61.481 -15.123  83.868  0.00  0.00      P1    
ATOM   1174  N   LEU P  75      62.591 -16.576  85.154  0.00  0.00      P1    
ATOM   1175  HN  LEU P  75      63.418 -17.062  85.425  0.00  0.00      P1    
ATOM   1176  CA  LEU P  75      61.393 -17.200  85.502  0.00  0.00      P1    
ATOM   1177  HA  LEU P  75      60.815 -17.298  84.594  0.00  0.00      P1    
ATOM   1178  CB  LEU P  75      61.674 -18.546  86.300  0.00  0.00      P1    
ATOM   1179  HB1 LEU P  75      62.452 -19.151  85.788  0.00  0.00      P1    
ATOM   1180  HB2 LEU P  75      61.980 -18.424  87.361  0.00  0.00      P1    
ATOM   1181  CG  LEU P  75      60.393 -19.517  86.249  0.00  0.00      P1    
ATOM   1182  HG  LEU P  75      59.514 -18.874  86.470  0.00  0.00      P1    
ATOM   1183  CD1 LEU P  75      60.221 -20.137  84.831  0.00  0.00      P1    
ATOM   1184 HD11 LEU P  75      61.126 -20.631  84.418  0.00  0.00      P1    
ATOM   1185 HD12 LEU P  75      59.275 -20.717  84.767  0.00  0.00      P1    
ATOM   1186 HD13 LEU P  75      59.988 -19.267  84.181  0.00  0.00      P1    
ATOM   1187  CD2 LEU P  75      60.439 -20.691  87.281  0.00  0.00      P1    
ATOM   1188 HD21 LEU P  75      59.515 -21.308  87.284  0.00  0.00      P1    
ATOM   1189 HD22 LEU P  75      61.328 -21.309  87.031  0.00  0.00      P1    
ATOM   1190 HD23 LEU P  75      60.465 -20.444  88.363  0.00  0.00      P1    
ATOM   1191  C   LEU P  75      60.487 -16.379  86.546  0.00  0.00      P1    
ATOM   1192  O   LEU P  75      59.273 -16.435  86.530  0.00  0.00      P1    
ATOM   1193  N   GLU P  76      61.051 -15.491  87.415  0.00  0.00      P1    
ATOM   1194  HN  GLU P  76      62.039 -15.448  87.548  0.00  0.00      P1    
ATOM   1195  CA  GLU P  76      60.300 -14.624  88.184  0.00  0.00      P1    
ATOM   1196  HA  GLU P  76      59.447 -15.162  88.569  0.00  0.00      P1    
ATOM   1197  CB  GLU P  76      61.038 -13.956  89.336  0.00  0.00      P1    
ATOM   1198  HB1 GLU P  76      61.789 -13.183  89.066  0.00  0.00      P1    
ATOM   1199  HB2 GLU P  76      60.287 -13.398  89.935  0.00  0.00      P1    
ATOM   1200  CG  GLU P  76      61.749 -14.860  90.357  0.00  0.00      P1    
ATOM   1201  HG1 GLU P  76      61.023 -15.561  90.823  0.00  0.00      P1    
ATOM   1202  HG2 GLU P  76      62.469 -15.554  89.873  0.00  0.00      P1    
ATOM   1203  CD  GLU P  76      62.474 -14.033  91.395  0.00  0.00      P1    
ATOM   1204  OE1 GLU P  76      61.903 -13.376  92.318  0.00  0.00      P1    
ATOM   1205  OE2 GLU P  76      63.730 -14.011  91.283  0.00  0.00      P1    
ATOM   1206  C   GLU P  76      59.713 -13.537  87.383  0.00  0.00      P1    
ATOM   1207  O   GLU P  76      58.659 -12.984  87.649  0.00  0.00      P1    
ATOM   1208  N   LYS P  77      60.451 -13.060  86.376  0.00  0.00      P1    
ATOM   1209  HN  LYS P  77      61.375 -13.431  86.311  0.00  0.00      P1    
ATOM   1210  CA  LYS P  77      60.063 -12.054  85.440  0.00  0.00      P1    
ATOM   1211  HA  LYS P  77      59.562 -11.386  86.126  0.00  0.00      P1    
ATOM   1212  CB  LYS P  77      61.363 -11.606  84.799  0.00  0.00      P1    
ATOM   1213  HB1 LYS P  77      62.081 -11.313  85.594  0.00  0.00      P1    
ATOM   1214  HB2 LYS P  77      61.923 -12.484  84.411  0.00  0.00      P1    
ATOM   1215  CG  LYS P  77      61.326 -10.508  83.755  0.00  0.00      P1    
ATOM   1216  HG1 LYS P  77      62.340 -10.361  83.326  0.00  0.00      P1    
ATOM   1217  HG2 LYS P  77      60.671 -10.594  82.862  0.00  0.00      P1    
ATOM   1218  CD  LYS P  77      60.975  -9.219  84.440  0.00  0.00      P1    
ATOM   1219  HD1 LYS P  77      60.005  -9.347  84.965  0.00  0.00      P1    
ATOM   1220  HD2 LYS P  77      61.793  -9.063  85.176  0.00  0.00      P1    
ATOM   1221  CE  LYS P  77      60.924  -8.053  83.401  0.00  0.00      P1    
ATOM   1222  HE1 LYS P  77      61.883  -8.099  82.843  0.00  0.00      P1    
ATOM   1223  HE2 LYS P  77      60.003  -8.100  82.781  0.00  0.00      P1    
ATOM   1224  NZ  LYS P  77      60.830  -6.755  84.066  0.00  0.00      P1    
ATOM   1225  HZ1 LYS P  77      61.683  -6.407  84.549  0.00  0.00      P1    
ATOM   1226  HZ2 LYS P  77      60.479  -6.129  83.313  0.00  0.00      P1    
ATOM   1227  HZ3 LYS P  77      60.048  -6.757  84.752  0.00  0.00      P1    
ATOM   1228  C   LYS P  77      58.995 -12.427  84.286  0.00  0.00      P1    
ATOM   1229  O   LYS P  77      58.207 -11.572  83.890  0.00  0.00      P1    
ATOM   1230  N   GLU P  78      58.892 -13.705  83.845  0.00  0.00      P1    
ATOM   1231  HN  GLU P  78      59.507 -14.434  84.135  0.00  0.00      P1    
ATOM   1232  CA  GLU P  78      57.698 -14.368  83.263  0.00  0.00      P1    
ATOM   1233  HA  GLU P  78      57.518 -13.988  82.269  0.00  0.00      P1    
ATOM   1234  CB  GLU P  78      57.968 -15.879  83.006  0.00  0.00      P1    
ATOM   1235  HB1 GLU P  78      58.375 -16.376  83.912  0.00  0.00      P1    
ATOM   1236  HB2 GLU P  78      57.039 -16.470  82.861  0.00  0.00      P1    
ATOM   1237  CG  GLU P  78      58.860 -16.099  81.720  0.00  0.00      P1    
ATOM   1238  HG1 GLU P  78      59.575 -15.249  81.741  0.00  0.00      P1    
ATOM   1239  HG2 GLU P  78      59.378 -17.054  81.951  0.00  0.00      P1    
ATOM   1240  CD  GLU P  78      58.091 -16.267  80.485  0.00  0.00      P1    
ATOM   1241  OE1 GLU P  78      56.819 -16.309  80.530  0.00  0.00      P1    
ATOM   1242  OE2 GLU P  78      58.702 -16.449  79.432  0.00  0.00      P1    
ATOM   1243  C   GLU P  78      56.434 -14.305  84.135  0.00  0.00      P1    
ATOM   1244  O   GLU P  78      55.336 -14.022  83.698  0.00  0.00      P1    
ATOM   1245  N   THR P  79      56.598 -14.496  85.452  0.00  0.00      P1    
ATOM   1246  HN  THR P  79      57.543 -14.500  85.770  0.00  0.00      P1    
ATOM   1247  CA  THR P  79      55.543 -14.401  86.467  0.00  0.00      P1    
ATOM   1248  HA  THR P  79      54.666 -14.931  86.126  0.00  0.00      P1    
ATOM   1249  CB  THR P  79      56.051 -15.062  87.767  0.00  0.00      P1    
ATOM   1250  HB  THR P  79      56.820 -14.357  88.148  0.00  0.00      P1    
ATOM   1251  OG1 THR P  79      56.502 -16.368  87.624  0.00  0.00      P1    
ATOM   1252  HG1 THR P  79      57.355 -16.305  87.187  0.00  0.00      P1    
ATOM   1253  CG2 THR P  79      55.040 -15.071  88.968  0.00  0.00      P1    
ATOM   1254 HG21 THR P  79      55.366 -15.535  89.924  0.00  0.00      P1    
ATOM   1255 HG22 THR P  79      54.627 -14.046  89.081  0.00  0.00      P1    
ATOM   1256 HG23 THR P  79      54.204 -15.691  88.580  0.00  0.00      P1    
ATOM   1257  C   THR P  79      55.112 -12.918  86.758  0.00  0.00      P1    
ATOM   1258  O   THR P  79      54.005 -12.685  87.259  0.00  0.00      P1    
ATOM   1259  N   GLU P  80      55.927 -11.909  86.329  0.00  0.00      P1    
ATOM   1260  HN  GLU P  80      56.785 -12.047  85.841  0.00  0.00      P1    
ATOM   1261  CA  GLU P  80      55.675 -10.574  86.626  0.00  0.00      P1    
ATOM   1262  HA  GLU P  80      55.488 -10.499  87.686  0.00  0.00      P1    
ATOM   1263  CB  GLU P  80      56.833  -9.651  86.056  0.00  0.00      P1    
ATOM   1264  HB1 GLU P  80      57.797  -9.935  86.531  0.00  0.00      P1    
ATOM   1265  HB2 GLU P  80      56.887  -9.832  84.961  0.00  0.00      P1    
ATOM   1266  CG  GLU P  80      56.726  -8.144  86.280  0.00  0.00      P1    
ATOM   1267  HG1 GLU P  80      55.871  -7.830  85.644  0.00  0.00      P1    
ATOM   1268  HG2 GLU P  80      56.603  -7.858  87.347  0.00  0.00      P1    
ATOM   1269  CD  GLU P  80      57.862  -7.268  85.684  0.00  0.00      P1    
ATOM   1270  OE1 GLU P  80      57.462  -6.334  84.908  0.00  0.00      P1    
ATOM   1271  OE2 GLU P  80      59.085  -7.460  85.969  0.00  0.00      P1    
ATOM   1272  C   GLU P  80      54.394 -10.012  85.953  0.00  0.00      P1    
ATOM   1273  O   GLU P  80      54.131 -10.341  84.797  0.00  0.00      P1    
ATOM   1274  N   GLY P  81      53.672  -9.084  86.638  0.00  0.00      P1    
ATOM   1275  HN  GLY P  81      54.010  -8.721  87.503  0.00  0.00      P1    
ATOM   1276  CA  GLY P  81      52.539  -8.435  86.028  0.00  0.00      P1    
ATOM   1277  HA1 GLY P  81      52.803  -8.311  84.988  0.00  0.00      P1    
ATOM   1278  HA2 GLY P  81      52.401  -7.537  86.612  0.00  0.00      P1    
ATOM   1279  C   GLY P  81      51.229  -9.269  86.082  0.00  0.00      P1    
ATOM   1280  O   GLY P  81      50.182  -8.846  85.597  0.00  0.00      P1    
ATOM   1281  N   LEU P  82      51.275 -10.429  86.716  0.00  0.00      P1    
ATOM   1282  HN  LEU P  82      52.236 -10.632  86.890  0.00  0.00      P1    
ATOM   1283  CA  LEU P  82      50.227 -11.376  86.725  0.00  0.00      P1    
ATOM   1284  HA  LEU P  82      49.445 -11.182  86.006  0.00  0.00      P1    
ATOM   1285  CB  LEU P  82      50.796 -12.785  86.494  0.00  0.00      P1    
ATOM   1286  HB1 LEU P  82      51.577 -13.055  87.238  0.00  0.00      P1    
ATOM   1287  HB2 LEU P  82      49.935 -13.485  86.543  0.00  0.00      P1    
ATOM   1288  CG  LEU P  82      51.507 -12.944  85.154  0.00  0.00      P1    
ATOM   1289  HG  LEU P  82      52.471 -12.392  85.128  0.00  0.00      P1    
ATOM   1290  CD1 LEU P  82      51.775 -14.442  84.954  0.00  0.00      P1    
ATOM   1291 HD11 LEU P  82      52.392 -14.692  84.065  0.00  0.00      P1    
ATOM   1292 HD12 LEU P  82      52.204 -14.938  85.851  0.00  0.00      P1    
ATOM   1293 HD13 LEU P  82      50.780 -14.904  84.777  0.00  0.00      P1    
ATOM   1294  CD2 LEU P  82      50.734 -12.425  83.901  0.00  0.00      P1    
ATOM   1295 HD21 LEU P  82      49.898 -13.100  83.616  0.00  0.00      P1    
ATOM   1296 HD22 LEU P  82      50.457 -11.378  84.147  0.00  0.00      P1    
ATOM   1297 HD23 LEU P  82      51.395 -12.358  83.010  0.00  0.00      P1    
ATOM   1298  C   LEU P  82      49.397 -11.285  88.008  0.00  0.00      P1    
ATOM   1299  O   LEU P  82      48.429 -12.058  88.165  0.00  0.00      P1    
ATOM   1300  N   ARG P  83      49.698 -10.320  88.942  0.00  0.00      P1    
ATOM   1301  HN  ARG P  83      50.340  -9.590  88.720  0.00  0.00      P1    
ATOM   1302  CA  ARG P  83      48.929 -10.209  90.262  0.00  0.00      P1    
ATOM   1303  HA  ARG P  83      48.940 -11.162  90.771  0.00  0.00      P1    
ATOM   1304  CB  ARG P  83      49.572  -9.162  91.257  0.00  0.00      P1    
ATOM   1305  HB1 ARG P  83      49.817  -8.220  90.722  0.00  0.00      P1    
ATOM   1306  HB2 ARG P  83      48.838  -8.912  92.053  0.00  0.00      P1    
ATOM   1307  CG  ARG P  83      50.916  -9.716  91.808  0.00  0.00      P1    
ATOM   1308  HG1 ARG P  83      50.655 -10.767  92.060  0.00  0.00      P1    
ATOM   1309  HG2 ARG P  83      51.610  -9.737  90.941  0.00  0.00      P1    
ATOM   1310  CD  ARG P  83      51.243  -8.997  93.130  0.00  0.00      P1    
ATOM   1311  HD1 ARG P  83      51.820  -8.052  93.036  0.00  0.00      P1    
ATOM   1312  HD2 ARG P  83      50.284  -8.727  93.622  0.00  0.00      P1    
ATOM   1313  NE  ARG P  83      52.152  -9.879  93.925  0.00  0.00      P1    
ATOM   1314  HE  ARG P  83      52.162 -10.869  93.785  0.00  0.00      P1    
ATOM   1315  CZ  ARG P  83      53.059  -9.498  94.817  0.00  0.00      P1    
ATOM   1316  NH1 ARG P  83      53.327  -8.262  95.027  0.00  0.00      P1    
ATOM   1317 HH11 ARG P  83      54.157  -8.017  95.527  0.00  0.00      P1    
ATOM   1318 HH12 ARG P  83      52.900  -7.586  94.426  0.00  0.00      P1    
ATOM   1319  NH2 ARG P  83      53.746 -10.382  95.491  0.00  0.00      P1    
ATOM   1320 HH21 ARG P  83      54.259 -10.067  96.290  0.00  0.00      P1    
ATOM   1321 HH22 ARG P  83      53.629 -11.367  95.365  0.00  0.00      P1    
ATOM   1322  C   ARG P  83      47.440  -9.869  90.113  0.00  0.00      P1    
ATOM   1323  O   ARG P  83      46.985  -9.171  89.222  0.00  0.00      P1    
ATOM   1324  N   GLN P  84      46.665 -10.344  91.080  0.00  0.00      P1    
ATOM   1325  HN  GLN P  84      47.166 -10.868  91.764  0.00  0.00      P1    
ATOM   1326  CA  GLN P  84      45.206 -10.085  91.049  0.00  0.00      P1    
ATOM   1327  HA  GLN P  84      45.013  -9.189  90.479  0.00  0.00      P1    
ATOM   1328  CB  GLN P  84      44.504 -11.343  90.506  0.00  0.00      P1    
ATOM   1329  HB1 GLN P  84      43.421 -11.248  90.736  0.00  0.00      P1    
ATOM   1330  HB2 GLN P  84      44.513 -11.544  89.413  0.00  0.00      P1    
ATOM   1331  CG  GLN P  84      44.955 -12.666  91.167  0.00  0.00      P1    
ATOM   1332  HG1 GLN P  84      46.045 -12.828  91.029  0.00  0.00      P1    
ATOM   1333  HG2 GLN P  84      45.032 -12.707  92.274  0.00  0.00      P1    
ATOM   1334  CD  GLN P  84      44.265 -13.830  90.558  0.00  0.00      P1    
ATOM   1335  OE1 GLN P  84      43.583 -14.680  91.169  0.00  0.00      P1    
ATOM   1336  NE2 GLN P  84      44.565 -14.053  89.242  0.00  0.00      P1    
ATOM   1337 HE21 GLN P  84      44.234 -14.912  88.850  0.00  0.00      P1    
ATOM   1338 HE22 GLN P  84      45.320 -13.496  88.895  0.00  0.00      P1    
ATOM   1339  C   GLN P  84      44.655  -9.832  92.441  0.00  0.00      P1    
ATOM   1340  O   GLN P  84      43.546 -10.034  92.854  0.00  0.00      P1    
ATOM   1341  N   GLU P  85      45.508  -9.353  93.325  0.00  0.00      P1    
ATOM   1342  HN  GLU P  85      46.496  -9.461  93.238  0.00  0.00      P1    
ATOM   1343  CA  GLU P  85      45.141  -9.238  94.772  0.00  0.00      P1    
ATOM   1344  HA  GLU P  85      44.106  -8.995  94.960  0.00  0.00      P1    
ATOM   1345  CB  GLU P  85      45.564 -10.567  95.471  0.00  0.00      P1    
ATOM   1346  HB1 GLU P  85      45.169 -11.421  94.880  0.00  0.00      P1    
ATOM   1347  HB2 GLU P  85      46.672 -10.621  95.398  0.00  0.00      P1    
ATOM   1348  CG  GLU P  85      45.117 -10.658  96.921  0.00  0.00      P1    
ATOM   1349  HG1 GLU P  85      45.655  -9.974  97.612  0.00  0.00      P1    
ATOM   1350  HG2 GLU P  85      44.040 -10.438  97.086  0.00  0.00      P1    
ATOM   1351  CD  GLU P  85      45.408 -12.028  97.384  0.00  0.00      P1    
ATOM   1352  OE1 GLU P  85      44.478 -12.617  97.994  0.00  0.00      P1    
ATOM   1353  OE2 GLU P  85      46.536 -12.427  97.357  0.00  0.00      P1    
ATOM   1354  C   GLU P  85      45.903  -8.061  95.330  0.00  0.00      P1    
ATOM   1355  O   GLU P  85      46.987  -7.673  94.832  0.00  0.00      P1    
ATOM   1356  N   MET P  86      45.419  -7.446  96.362  0.00  0.00      P1    
ATOM   1357  HN  MET P  86      44.540  -7.695  96.762  0.00  0.00      P1    
ATOM   1358  CA  MET P  86      46.116  -6.323  97.025  0.00  0.00      P1    
ATOM   1359  HA  MET P  86      46.692  -5.800  96.277  0.00  0.00      P1    
ATOM   1360  CB  MET P  86      45.113  -5.344  97.671  0.00  0.00      P1    
ATOM   1361  HB1 MET P  86      44.253  -5.240  96.976  0.00  0.00      P1    
ATOM   1362  HB2 MET P  86      44.725  -5.738  98.635  0.00  0.00      P1    
ATOM   1363  CG  MET P  86      45.616  -3.837  97.964  0.00  0.00      P1    
ATOM   1364  HG1 MET P  86      46.711  -3.880  98.146  0.00  0.00      P1    
ATOM   1365  HG2 MET P  86      45.415  -3.215  97.065  0.00  0.00      P1    
ATOM   1366  SD  MET P  86      44.911  -3.170  99.389  0.00  0.00      P1    
ATOM   1367  CE  MET P  86      46.383  -2.274  99.959  0.00  0.00      P1    
ATOM   1368  HE1 MET P  86      47.313  -2.445  99.377  0.00  0.00      P1    
ATOM   1369  HE2 MET P  86      46.164  -1.186  99.903  0.00  0.00      P1    
ATOM   1370  HE3 MET P  86      46.557  -2.515 101.029  0.00  0.00      P1    
ATOM   1371  C   MET P  86      47.184  -6.913  97.908  0.00  0.00      P1    
ATOM   1372  O   MET P  86      46.973  -7.963  98.473  0.00  0.00      P1    
ATOM   1373  N   SER P  87      48.294  -6.251  98.025  0.00  0.00      P1    
ATOM   1374  HN  SER P  87      48.559  -5.411  97.557  0.00  0.00      P1    
ATOM   1375  CA  SER P  87      49.382  -6.871  98.730  0.00  0.00      P1    
ATOM   1376  HA  SER P  87      49.596  -7.883  98.422  0.00  0.00      P1    
ATOM   1377  CB  SER P  87      50.732  -6.148  98.492  0.00  0.00      P1    
ATOM   1378  HB1 SER P  87      50.828  -5.182  99.032  0.00  0.00      P1    
ATOM   1379  HB2 SER P  87      51.556  -6.810  98.836  0.00  0.00      P1    
ATOM   1380  OG  SER P  87      50.991  -5.875  97.093  0.00  0.00      P1    
ATOM   1381  HG1 SER P  87      51.890  -5.548  97.009  0.00  0.00      P1    
ATOM   1382  C   SER P  87      49.304  -6.737 100.221  0.00  0.00      P1    
ATOM   1383  O   SER P  87      49.154  -5.643 100.774  0.00  0.00      P1    
ATOM   1384  N   LYS P  88      49.249  -7.893 100.992  0.00  0.00      P1    
ATOM   1385  HN  LYS P  88      49.059  -8.763 100.544  0.00  0.00      P1    
ATOM   1386  CA  LYS P  88      49.543  -7.884 102.374  0.00  0.00      P1    
ATOM   1387  HA  LYS P  88      49.098  -6.990 102.783  0.00  0.00      P1    
ATOM   1388  CB  LYS P  88      48.875  -9.058 103.079  0.00  0.00      P1    
ATOM   1389  HB1 LYS P  88      49.143 -10.085 102.751  0.00  0.00      P1    
ATOM   1390  HB2 LYS P  88      49.163  -8.976 104.149  0.00  0.00      P1    
ATOM   1391  CG  LYS P  88      47.373  -9.222 102.933  0.00  0.00      P1    
ATOM   1392  HG1 LYS P  88      46.865  -8.424 103.517  0.00  0.00      P1    
ATOM   1393  HG2 LYS P  88      47.216  -9.130 101.837  0.00  0.00      P1    
ATOM   1394  CD  LYS P  88      46.925 -10.698 103.357  0.00  0.00      P1    
ATOM   1395  HD1 LYS P  88      47.424 -11.422 102.678  0.00  0.00      P1    
ATOM   1396  HD2 LYS P  88      47.368 -10.893 104.358  0.00  0.00      P1    
ATOM   1397  CE  LYS P  88      45.427 -10.921 103.410  0.00  0.00      P1    
ATOM   1398  HE1 LYS P  88      45.095 -11.893 103.834  0.00  0.00      P1    
ATOM   1399  HE2 LYS P  88      44.865 -10.226 104.069  0.00  0.00      P1    
ATOM   1400  NZ  LYS P  88      44.911 -10.813 102.064  0.00  0.00      P1    
ATOM   1401  HZ1 LYS P  88      43.900 -11.055 102.055  0.00  0.00      P1    
ATOM   1402  HZ2 LYS P  88      44.943  -9.838 101.703  0.00  0.00      P1    
ATOM   1403  HZ3 LYS P  88      45.466 -11.348 101.366  0.00  0.00      P1    
ATOM   1404  C   LYS P  88      50.995  -7.797 102.806  0.00  0.00      P1    
ATOM   1405  O   LYS P  88      51.354  -7.312 103.854  0.00  0.00      P1    
ATOM   1406  N   ASP P  89      51.881  -8.488 102.076  0.00  0.00      P1    
ATOM   1407  HN  ASP P  89      51.442  -8.990 101.335  0.00  0.00      P1    
ATOM   1408  CA  ASP P  89      53.293  -8.388 102.252  0.00  0.00      P1    
ATOM   1409  HA  ASP P  89      53.432  -8.713 103.273  0.00  0.00      P1    
ATOM   1410  CB  ASP P  89      53.887  -9.449 101.325  0.00  0.00      P1    
ATOM   1411  HB1 ASP P  89      53.221 -10.334 101.243  0.00  0.00      P1    
ATOM   1412  HB2 ASP P  89      53.937  -8.990 100.314  0.00  0.00      P1    
ATOM   1413  CG  ASP P  89      55.125 -10.042 101.771  0.00  0.00      P1    
ATOM   1414  OD1 ASP P  89      55.820  -9.641 102.747  0.00  0.00      P1    
ATOM   1415  OD2 ASP P  89      55.526 -11.079 101.164  0.00  0.00      P1    
ATOM   1416  C   ASP P  89      53.955  -7.018 102.109  0.00  0.00      P1    
ATOM   1417  O   ASP P  89      53.301  -6.137 101.467  0.00  0.00      P1    
ATOM   1418  N   LEU P  90      55.079  -6.793 102.772  0.00  0.00      P1    
ATOM   1419  HN  LEU P  90      55.635  -7.568 103.063  0.00  0.00      P1    
ATOM   1420  CA  LEU P  90      55.627  -5.489 103.179  0.00  0.00      P1    
ATOM   1421  HA  LEU P  90      54.791  -5.046 103.700  0.00  0.00      P1    
ATOM   1422  CB  LEU P  90      56.813  -5.665 104.195  0.00  0.00      P1    
ATOM   1423  HB1 LEU P  90      56.748  -6.628 104.746  0.00  0.00      P1    
ATOM   1424  HB2 LEU P  90      57.761  -5.801 103.633  0.00  0.00      P1    
ATOM   1425  CG  LEU P  90      57.062  -4.527 105.125  0.00  0.00      P1    
ATOM   1426  HG  LEU P  90      56.832  -3.631 104.509  0.00  0.00      P1    
ATOM   1427  CD1 LEU P  90      56.170  -4.614 106.368  0.00  0.00      P1    
ATOM   1428 HD11 LEU P  90      56.137  -3.669 106.952  0.00  0.00      P1    
ATOM   1429 HD12 LEU P  90      55.126  -4.763 106.022  0.00  0.00      P1    
ATOM   1430 HD13 LEU P  90      56.397  -5.355 107.164  0.00  0.00      P1    
ATOM   1431  CD2 LEU P  90      58.519  -4.618 105.371  0.00  0.00      P1    
ATOM   1432 HD21 LEU P  90      58.844  -3.883 106.137  0.00  0.00      P1    
ATOM   1433 HD22 LEU P  90      58.810  -5.586 105.831  0.00  0.00      P1    
ATOM   1434 HD23 LEU P  90      59.062  -4.288 104.460  0.00  0.00      P1    
ATOM   1435  C   LEU P  90      56.012  -4.596 102.000  0.00  0.00      P1    
ATOM   1436  O   LEU P  90      55.767  -3.408 101.918  0.00  0.00      P1    
ATOM   1437  N   GLU P  91      56.714  -5.069 100.970  0.00  0.00      P1    
ATOM   1438  HN  GLU P  91      56.875  -4.301 100.354  0.00  0.00      P1    
ATOM   1439  CA  GLU P  91      57.406  -6.332 100.628  0.00  0.00      P1    
ATOM   1440  HA  GLU P  91      57.087  -7.000 101.414  0.00  0.00      P1    
ATOM   1441  CB  GLU P  91      57.049  -6.859  99.246  0.00  0.00      P1    
ATOM   1442  HB1 GLU P  91      57.497  -6.134  98.533  0.00  0.00      P1    
ATOM   1443  HB2 GLU P  91      57.549  -7.848  99.168  0.00  0.00      P1    
ATOM   1444  CG  GLU P  91      55.556  -6.984  98.828  0.00  0.00      P1    
ATOM   1445  HG1 GLU P  91      55.067  -7.515  99.673  0.00  0.00      P1    
ATOM   1446  HG2 GLU P  91      55.110  -5.971  98.739  0.00  0.00      P1    
ATOM   1447  CD  GLU P  91      55.425  -7.748  97.467  0.00  0.00      P1    
ATOM   1448  OE1 GLU P  91      55.668  -7.126  96.391  0.00  0.00      P1    
ATOM   1449  OE2 GLU P  91      54.909  -8.894  97.456  0.00  0.00      P1    
ATOM   1450  C   GLU P  91      58.836  -6.132 100.917  0.00  0.00      P1    
ATOM   1451  O   GLU P  91      59.429  -5.052 100.776  0.00  0.00      P1    
ATOM   1452  N   GLU P  92      59.552  -7.225 101.285  0.00  0.00      P1    
ATOM   1453  HN  GLU P  92      59.120  -8.123 101.311  0.00  0.00      P1    
ATOM   1454  CA  GLU P  92      60.928  -7.238 101.758  0.00  0.00      P1    
ATOM   1455  HA  GLU P  92      60.916  -6.401 102.439  0.00  0.00      P1    
ATOM   1456  CB  GLU P  92      61.233  -8.510 102.571  0.00  0.00      P1    
ATOM   1457  HB1 GLU P  92      60.918  -9.423 102.021  0.00  0.00      P1    
ATOM   1458  HB2 GLU P  92      62.234  -8.650 103.031  0.00  0.00      P1    
ATOM   1459  CG  GLU P  92      60.167  -8.607 103.695  0.00  0.00      P1    
ATOM   1460  HG1 GLU P  92      59.938  -7.594 104.090  0.00  0.00      P1    
ATOM   1461  HG2 GLU P  92      59.211  -9.025 103.312  0.00  0.00      P1    
ATOM   1462  CD  GLU P  92      60.517  -9.479 104.975  0.00  0.00      P1    
ATOM   1463  OE1 GLU P  92      61.548  -9.156 105.642  0.00  0.00      P1    
ATOM   1464  OE2 GLU P  92      59.553 -10.213 105.419  0.00  0.00      P1    
ATOM   1465  C   GLU P  92      62.108  -6.924 100.689  0.00  0.00      P1    
ATOM   1466  O   GLU P  92      62.870  -6.025 100.977  0.00  0.00      P1    
ATOM   1467  N   VAL P  93      62.135  -7.579  99.520  0.00  0.00      P1    
ATOM   1468  HN  VAL P  93      62.985  -7.302  99.079  0.00  0.00      P1    
ATOM   1469  CA  VAL P  93      61.479  -8.814  98.958  0.00  0.00      P1    
ATOM   1470  HA  VAL P  93      60.573  -8.981  99.521  0.00  0.00      P1    
ATOM   1471  CB  VAL P  93      61.195  -8.748  97.476  0.00  0.00      P1    
ATOM   1472  HB  VAL P  93      60.665  -9.679  97.181  0.00  0.00      P1    
ATOM   1473  CG1 VAL P  93      60.202  -7.602  97.119  0.00  0.00      P1    
ATOM   1474 HG11 VAL P  93      60.139  -7.313  96.048  0.00  0.00      P1    
ATOM   1475 HG12 VAL P  93      59.141  -7.913  97.230  0.00  0.00      P1    
ATOM   1476 HG13 VAL P  93      60.448  -6.670  97.672  0.00  0.00      P1    
ATOM   1477  CG2 VAL P  93      62.489  -8.621  96.690  0.00  0.00      P1    
ATOM   1478 HG21 VAL P  93      62.210  -8.515  95.620  0.00  0.00      P1    
ATOM   1479 HG22 VAL P  93      63.058  -7.744  97.067  0.00  0.00      P1    
ATOM   1480 HG23 VAL P  93      63.118  -9.532  96.782  0.00  0.00      P1    
ATOM   1481  C   VAL P  93      62.286 -10.029  99.158  0.00  0.00      P1    
ATOM   1482  O   VAL P  93      61.711 -11.100  99.283  0.00  0.00      P1    
ATOM   1483  N   LYS P  94      63.619  -9.887  99.238  0.00  0.00      P1    
ATOM   1484  HN  LYS P  94      64.060  -9.049  98.926  0.00  0.00      P1    
ATOM   1485  CA  LYS P  94      64.558 -10.999  99.491  0.00  0.00      P1    
ATOM   1486  HA  LYS P  94      64.140 -11.740 100.157  0.00  0.00      P1    
ATOM   1487  CB  LYS P  94      64.896 -11.773  98.176  0.00  0.00      P1    
ATOM   1488  HB1 LYS P  94      65.202 -12.838  98.255  0.00  0.00      P1    
ATOM   1489  HB2 LYS P  94      63.913 -11.906  97.676  0.00  0.00      P1    
ATOM   1490  CG  LYS P  94      65.515 -11.027  97.024  0.00  0.00      P1    
ATOM   1491  HG1 LYS P  94      65.045 -10.024  96.941  0.00  0.00      P1    
ATOM   1492  HG2 LYS P  94      66.589 -10.917  97.286  0.00  0.00      P1    
ATOM   1493  CD  LYS P  94      65.561 -11.704  95.588  0.00  0.00      P1    
ATOM   1494  HD1 LYS P  94      66.157 -11.074  94.893  0.00  0.00      P1    
ATOM   1495  HD2 LYS P  94      66.157 -12.635  95.691  0.00  0.00      P1    
ATOM   1496  CE  LYS P  94      64.136 -11.965  95.006  0.00  0.00      P1    
ATOM   1497  HE1 LYS P  94      63.626 -12.713  95.649  0.00  0.00      P1    
ATOM   1498  HE2 LYS P  94      63.561 -11.015  95.004  0.00  0.00      P1    
ATOM   1499  NZ  LYS P  94      64.136 -12.401  93.619  0.00  0.00      P1    
ATOM   1500  HZ1 LYS P  94      64.540 -11.654  93.018  0.00  0.00      P1    
ATOM   1501  HZ2 LYS P  94      64.746 -13.236  93.514  0.00  0.00      P1    
ATOM   1502  HZ3 LYS P  94      63.155 -12.554  93.309  0.00  0.00      P1    
ATOM   1503  C   LYS P  94      65.799 -10.475 100.059  0.00  0.00      P1    
ATOM   1504  O   LYS P  94      66.828 -11.045  99.779  0.00  0.00      P1    
ATOM   1505  N   ALA P  95      65.686  -9.424 100.888  0.00  0.00      P1    
ATOM   1506  HN  ALA P  95      64.792  -9.037 101.097  0.00  0.00      P1    
ATOM   1507  CA  ALA P  95      66.758  -8.725 101.587  0.00  0.00      P1    
ATOM   1508  HA  ALA P  95      67.482  -8.407 100.852  0.00  0.00      P1    
ATOM   1509  CB  ALA P  95      66.086  -7.500 102.212  0.00  0.00      P1    
ATOM   1510  HB1 ALA P  95      65.362  -7.828 102.988  0.00  0.00      P1    
ATOM   1511  HB2 ALA P  95      66.753  -6.725 102.647  0.00  0.00      P1    
ATOM   1512  HB3 ALA P  95      65.443  -6.990 101.464  0.00  0.00      P1    
ATOM   1513  C   ALA P  95      67.527  -9.454 102.683  0.00  0.00      P1    
ATOM   1514  O   ALA P  95      68.615  -9.077 103.063  0.00  0.00      P1    
ATOM   1515  N   LYS P  96      66.887 -10.405 103.401  0.00  0.00      P1    
ATOM   1516  HN  LYS P  96      65.995 -10.831 103.275  0.00  0.00      P1    
ATOM   1517  CA  LYS P  96      67.576 -11.239 104.338  0.00  0.00      P1    
ATOM   1518  HA  LYS P  96      68.529 -10.824 104.631  0.00  0.00      P1    
ATOM   1519  CB  LYS P  96      66.756 -11.597 105.650  0.00  0.00      P1    
ATOM   1520  HB1 LYS P  96      65.976 -12.361 105.447  0.00  0.00      P1    
ATOM   1521  HB2 LYS P  96      67.513 -12.013 106.348  0.00  0.00      P1    
ATOM   1522  CG  LYS P  96      66.113 -10.326 106.250  0.00  0.00      P1    
ATOM   1523  HG1 LYS P  96      65.467  -9.877 105.465  0.00  0.00      P1    
ATOM   1524  HG2 LYS P  96      65.490 -10.563 107.139  0.00  0.00      P1    
ATOM   1525  CD  LYS P  96      67.173  -9.252 106.692  0.00  0.00      P1    
ATOM   1526  HD1 LYS P  96      68.017  -9.862 107.081  0.00  0.00      P1    
ATOM   1527  HD2 LYS P  96      67.734  -8.773 105.861  0.00  0.00      P1    
ATOM   1528  CE  LYS P  96      66.432  -8.256 107.589  0.00  0.00      P1    
ATOM   1529  HE1 LYS P  96      65.756  -7.596 107.004  0.00  0.00      P1    
ATOM   1530  HE2 LYS P  96      65.834  -8.819 108.338  0.00  0.00      P1    
ATOM   1531  NZ  LYS P  96      67.444  -7.436 108.299  0.00  0.00      P1    
ATOM   1532  HZ1 LYS P  96      67.940  -6.867 107.583  0.00  0.00      P1    
ATOM   1533  HZ2 LYS P  96      67.075  -6.949 109.141  0.00  0.00      P1    
ATOM   1534  HZ3 LYS P  96      68.282  -7.962 108.618  0.00  0.00      P1    
ATOM   1535  C   LYS P  96      68.000 -12.596 103.739  0.00  0.00      P1    
ATOM   1536  O   LYS P  96      68.978 -13.169 104.163  0.00  0.00      P1    
ATOM   1537  N   VAL P  97      67.390 -13.005 102.569  0.00  0.00      P1    
ATOM   1538  HN  VAL P  97      66.661 -12.394 102.272  0.00  0.00      P1    
ATOM   1539  CA  VAL P  97      67.769 -14.210 101.774  0.00  0.00      P1    
ATOM   1540  HA  VAL P  97      67.901 -15.037 102.457  0.00  0.00      P1    
ATOM   1541  CB  VAL P  97      66.601 -14.834 100.933  0.00  0.00      P1    
ATOM   1542  HB  VAL P  97      66.306 -14.080 100.172  0.00  0.00      P1    
ATOM   1543  CG1 VAL P  97      66.945 -16.181 100.345  0.00  0.00      P1    
ATOM   1544 HG11 VAL P  97      67.303 -16.924 101.089  0.00  0.00      P1    
ATOM   1545 HG12 VAL P  97      66.160 -16.617  99.690  0.00  0.00      P1    
ATOM   1546 HG13 VAL P  97      67.815 -16.000  99.678  0.00  0.00      P1    
ATOM   1547  CG2 VAL P  97      65.350 -15.018 101.820  0.00  0.00      P1    
ATOM   1548 HG21 VAL P  97      64.499 -15.128 101.115  0.00  0.00      P1    
ATOM   1549 HG22 VAL P  97      65.279 -16.014 102.307  0.00  0.00      P1    
ATOM   1550 HG23 VAL P  97      65.175 -14.125 102.457  0.00  0.00      P1    
ATOM   1551  C   VAL P  97      69.029 -14.009 100.940  0.00  0.00      P1    
ATOM   1552  O   VAL P  97      69.858 -14.914 100.744  0.00  0.00      P1    
ATOM   1553  N   GLN P  98      69.232 -12.833 100.382  0.00  0.00      P1    
ATOM   1554  HN  GLN P  98      68.506 -12.162 100.509  0.00  0.00      P1    
ATOM   1555  CA  GLN P  98      70.414 -12.514  99.547  0.00  0.00      P1    
ATOM   1556  HA  GLN P  98      70.437 -13.188  98.704  0.00  0.00      P1    
ATOM   1557  CB  GLN P  98      70.135 -11.135  98.937  0.00  0.00      P1    
ATOM   1558  HB1 GLN P  98      69.520 -10.537  99.643  0.00  0.00      P1    
ATOM   1559  HB2 GLN P  98      71.055 -10.519  98.850  0.00  0.00      P1    
ATOM   1560  CG  GLN P  98      69.592 -11.271  97.479  0.00  0.00      P1    
ATOM   1561  HG1 GLN P  98      70.422 -11.821  96.986  0.00  0.00      P1    
ATOM   1562  HG2 GLN P  98      68.623 -11.804  97.367  0.00  0.00      P1    
ATOM   1563  CD  GLN P  98      69.420  -9.883  96.894  0.00  0.00      P1    
ATOM   1564  OE1 GLN P  98      68.352  -9.444  96.650  0.00  0.00      P1    
ATOM   1565  NE2 GLN P  98      70.572  -9.112  96.737  0.00  0.00      P1    
ATOM   1566 HE21 GLN P  98      70.445  -8.152  96.486  0.00  0.00      P1    
ATOM   1567 HE22 GLN P  98      71.492  -9.482  96.872  0.00  0.00      P1    
ATOM   1568  C   GLN P  98      71.725 -12.626 100.198  0.00  0.00      P1    
ATOM   1569  O   GLN P  98      72.606 -13.206  99.608  0.00  0.00      P1    
ATOM   1570  N   PRO P  99      72.025 -12.165 101.468  0.00  0.00      P1    
ATOM   1571  CD  PRO P  99      71.143 -11.257 102.201  0.00  0.00      P1    
ATOM   1572  HD1 PRO P  99      70.792 -10.474 101.495  0.00  0.00      P1    
ATOM   1573  HD2 PRO P  99      70.264 -11.820 102.582  0.00  0.00      P1    
ATOM   1574  CA  PRO P  99      73.097 -12.653 102.232  0.00  0.00      P1    
ATOM   1575  HA  PRO P  99      74.006 -12.437 101.689  0.00  0.00      P1    
ATOM   1576  CB  PRO P  99      73.076 -11.719 103.467  0.00  0.00      P1    
ATOM   1577  HB1 PRO P  99      74.052 -11.280 103.766  0.00  0.00      P1    
ATOM   1578  HB2 PRO P  99      72.720 -12.267 104.366  0.00  0.00      P1    
ATOM   1579  CG  PRO P  99      72.036 -10.644 103.250  0.00  0.00      P1    
ATOM   1580  HG1 PRO P  99      72.503  -9.701 102.893  0.00  0.00      P1    
ATOM   1581  HG2 PRO P  99      71.449 -10.373 104.154  0.00  0.00      P1    
ATOM   1582  C   PRO P  99      73.252 -14.109 102.586  0.00  0.00      P1    
ATOM   1583  O   PRO P  99      74.401 -14.626 102.645  0.00  0.00      P1    
ATOM   1584  N   TYR P 100      72.133 -14.900 102.782  0.00  0.00      P1    
ATOM   1585  HN  TYR P 100      71.193 -14.583 102.686  0.00  0.00      P1    
ATOM   1586  CA  TYR P 100      72.095 -16.269 102.989  0.00  0.00      P1    
ATOM   1587  HA  TYR P 100      72.835 -16.458 103.753  0.00  0.00      P1    
ATOM   1588  CB  TYR P 100      70.640 -16.742 103.370  0.00  0.00      P1    
ATOM   1589  HB1 TYR P 100      70.419 -16.390 104.400  0.00  0.00      P1    
ATOM   1590  HB2 TYR P 100      69.861 -16.311 102.705  0.00  0.00      P1    
ATOM   1591  CG  TYR P 100      70.486 -18.225 103.472  0.00  0.00      P1    
ATOM   1592  CD1 TYR P 100      70.979 -18.987 104.592  0.00  0.00      P1    
ATOM   1593  HD1 TYR P 100      71.552 -18.444 105.329  0.00  0.00      P1    
ATOM   1594  CE1 TYR P 100      70.739 -20.372 104.688  0.00  0.00      P1    
ATOM   1595  HE1 TYR P 100      71.081 -20.961 105.526  0.00  0.00      P1    
ATOM   1596  CZ  TYR P 100      70.099 -21.029 103.623  0.00  0.00      P1    
ATOM   1597  OH  TYR P 100      69.998 -22.432 103.763  0.00  0.00      P1    
ATOM   1598  HH  TYR P 100      69.406 -22.780 103.092  0.00  0.00      P1    
ATOM   1599  CD2 TYR P 100      69.825 -18.895 102.454  0.00  0.00      P1    
ATOM   1600  HD2 TYR P 100      69.287 -18.446 101.632  0.00  0.00      P1    
ATOM   1601  CE2 TYR P 100      69.723 -20.317 102.468  0.00  0.00      P1    
ATOM   1602  HE2 TYR P 100      69.374 -20.948 101.664  0.00  0.00      P1    
ATOM   1603  C   TYR P 100      72.646 -17.057 101.773  0.00  0.00      P1    
ATOM   1604  O   TYR P 100      73.473 -17.974 101.904  0.00  0.00      P1    
ATOM   1605  N   LEU P 101      72.188 -16.715 100.616  0.00  0.00      P1    
ATOM   1606  HN  LEU P 101      71.525 -15.980 100.491  0.00  0.00      P1    
ATOM   1607  CA  LEU P 101      72.537 -17.378  99.335  0.00  0.00      P1    
ATOM   1608  HA  LEU P 101      72.363 -18.438  99.448  0.00  0.00      P1    
ATOM   1609  CB  LEU P 101      71.736 -16.860  98.139  0.00  0.00      P1    
ATOM   1610  HB1 LEU P 101      71.700 -15.750  98.095  0.00  0.00      P1    
ATOM   1611  HB2 LEU P 101      72.134 -17.131  97.138  0.00  0.00      P1    
ATOM   1612  CG  LEU P 101      70.222 -17.264  98.133  0.00  0.00      P1    
ATOM   1613  HG  LEU P 101      69.709 -16.973  99.074  0.00  0.00      P1    
ATOM   1614  CD1 LEU P 101      69.572 -16.436  97.031  0.00  0.00      P1    
ATOM   1615 HD11 LEU P 101      70.226 -16.500  96.136  0.00  0.00      P1    
ATOM   1616 HD12 LEU P 101      68.584 -16.861  96.755  0.00  0.00      P1    
ATOM   1617 HD13 LEU P 101      69.579 -15.383  97.387  0.00  0.00      P1    
ATOM   1618  CD2 LEU P 101      70.079 -18.765  97.920  0.00  0.00      P1    
ATOM   1619 HD21 LEU P 101      70.585 -19.151  97.010  0.00  0.00      P1    
ATOM   1620 HD22 LEU P 101      70.691 -19.269  98.699  0.00  0.00      P1    
ATOM   1621 HD23 LEU P 101      69.026 -19.109  98.006  0.00  0.00      P1    
ATOM   1622  C   LEU P 101      74.049 -17.300  99.105  0.00  0.00      P1    
ATOM   1623  O   LEU P 101      74.791 -18.307  98.840  0.00  0.00      P1    
ATOM   1624  N   ASP P 102      74.678 -16.136  99.193  0.00  0.00      P1    
ATOM   1625  HN  ASP P 102      74.128 -15.320  99.348  0.00  0.00      P1    
ATOM   1626  CA  ASP P 102      76.110 -15.914  99.049  0.00  0.00      P1    
ATOM   1627  HA  ASP P 102      76.385 -16.310  98.083  0.00  0.00      P1    
ATOM   1628  CB  ASP P 102      76.413 -14.399  99.255  0.00  0.00      P1    
ATOM   1629  HB1 ASP P 102      75.896 -13.976 100.143  0.00  0.00      P1    
ATOM   1630  HB2 ASP P 102      77.502 -14.221  99.385  0.00  0.00      P1    
ATOM   1631  CG  ASP P 102      76.020 -13.575  98.078  0.00  0.00      P1    
ATOM   1632  OD1 ASP P 102      76.237 -14.014  96.899  0.00  0.00      P1    
ATOM   1633  OD2 ASP P 102      75.476 -12.476  98.320  0.00  0.00      P1    
ATOM   1634  C   ASP P 102      77.005 -16.682  99.985  0.00  0.00      P1    
ATOM   1635  O   ASP P 102      78.010 -17.234  99.559  0.00  0.00      P1    
ATOM   1636  N   ASP P 103      76.629 -16.749 101.178  0.00  0.00      P1    
ATOM   1637  HN  ASP P 103      75.747 -16.317 101.347  0.00  0.00      P1    
ATOM   1638  CA  ASP P 103      77.387 -17.396 102.235  0.00  0.00      P1    
ATOM   1639  HA  ASP P 103      78.422 -17.420 101.928  0.00  0.00      P1    
ATOM   1640  CB  ASP P 103      77.234 -16.501 103.483  0.00  0.00      P1    
ATOM   1641  HB1 ASP P 103      76.140 -16.307 103.515  0.00  0.00      P1    
ATOM   1642  HB2 ASP P 103      77.447 -17.127 104.377  0.00  0.00      P1    
ATOM   1643  CG  ASP P 103      78.145 -15.292 103.476  0.00  0.00      P1    
ATOM   1644  OD1 ASP P 103      79.204 -15.411 102.794  0.00  0.00      P1    
ATOM   1645  OD2 ASP P 103      77.869 -14.323 104.238  0.00  0.00      P1    
ATOM   1646  C   ASP P 103      77.021 -18.867 102.444  0.00  0.00      P1    
ATOM   1647  O   ASP P 103      77.836 -19.529 103.013  0.00  0.00      P1    
ATOM   1648  N   PHE P 104      75.975 -19.358 101.903  0.00  0.00      P1    
ATOM   1649  HN  PHE P 104      75.433 -18.612 101.523  0.00  0.00      P1    
ATOM   1650  CA  PHE P 104      75.546 -20.710 101.816  0.00  0.00      P1    
ATOM   1651  HA  PHE P 104      75.702 -21.174 102.779  0.00  0.00      P1    
ATOM   1652  CB  PHE P 104      74.045 -20.709 101.446  0.00  0.00      P1    
ATOM   1653  HB1 PHE P 104      73.541 -20.288 102.342  0.00  0.00      P1    
ATOM   1654  HB2 PHE P 104      73.683 -20.058 100.623  0.00  0.00      P1    
ATOM   1655  CG  PHE P 104      73.363 -22.065 101.261  0.00  0.00      P1    
ATOM   1656  CD1 PHE P 104      73.576 -23.104 102.236  0.00  0.00      P1    
ATOM   1657  HD1 PHE P 104      74.222 -22.910 103.080  0.00  0.00      P1    
ATOM   1658  CE1 PHE P 104      72.950 -24.338 102.155  0.00  0.00      P1    
ATOM   1659  HE1 PHE P 104      73.215 -25.084 102.890  0.00  0.00      P1    
ATOM   1660  CZ  PHE P 104      72.064 -24.642 101.099  0.00  0.00      P1    
ATOM   1661  HZ  PHE P 104      71.445 -25.513 101.257  0.00  0.00      P1    
ATOM   1662  CD2 PHE P 104      72.408 -22.332 100.311  0.00  0.00      P1    
ATOM   1663  HD2 PHE P 104      72.193 -21.560  99.586  0.00  0.00      P1    
ATOM   1664  CE2 PHE P 104      71.716 -23.588 100.235  0.00  0.00      P1    
ATOM   1665  HE2 PHE P 104      71.047 -23.810  99.416  0.00  0.00      P1    
ATOM   1666  C   PHE P 104      76.341 -21.535 100.881  0.00  0.00      P1    
ATOM   1667  O   PHE P 104      76.586 -22.705 101.206  0.00  0.00      P1    
ATOM   1668  N   GLN P 105      76.704 -20.947  99.730  0.00  0.00      P1    
ATOM   1669  HN  GLN P 105      76.418 -19.997  99.632  0.00  0.00      P1    
ATOM   1670  CA  GLN P 105      77.451 -21.552  98.693  0.00  0.00      P1    
ATOM   1671  HA  GLN P 105      77.343 -22.627  98.723  0.00  0.00      P1    
ATOM   1672  CB  GLN P 105      76.964 -21.070  97.310  0.00  0.00      P1    
ATOM   1673  HB1 GLN P 105      77.018 -19.964  97.399  0.00  0.00      P1    
ATOM   1674  HB2 GLN P 105      77.544 -21.395  96.420  0.00  0.00      P1    
ATOM   1675  CG  GLN P 105      75.493 -21.277  97.006  0.00  0.00      P1    
ATOM   1676  HG1 GLN P 105      75.276 -22.348  96.806  0.00  0.00      P1    
ATOM   1677  HG2 GLN P 105      74.772 -21.028  97.814  0.00  0.00      P1    
ATOM   1678  CD  GLN P 105      75.025 -20.460  95.825  0.00  0.00      P1    
ATOM   1679  OE1 GLN P 105      74.784 -21.009  94.722  0.00  0.00      P1    
ATOM   1680  NE2 GLN P 105      74.863 -19.120  95.891  0.00  0.00      P1    
ATOM   1681 HE21 GLN P 105      74.519 -18.626  95.093  0.00  0.00      P1    
ATOM   1682 HE22 GLN P 105      74.993 -18.747  96.810  0.00  0.00      P1    
ATOM   1683  C   GLN P 105      78.935 -21.309  98.786  0.00  0.00      P1    
ATOM   1684  O   GLN P 105      79.635 -21.515  97.813  0.00  0.00      P1    
ATOM   1685  N   LYS P 106      79.460 -20.944  99.956  0.00  0.00      P1    
ATOM   1686  HN  LYS P 106      78.896 -21.049 100.771  0.00  0.00      P1    
ATOM   1687  CA  LYS P 106      80.772 -20.407 100.204  0.00  0.00      P1    
ATOM   1688  HA  LYS P 106      80.984 -19.563  99.564  0.00  0.00      P1    
ATOM   1689  CB  LYS P 106      80.817 -19.663 101.560  0.00  0.00      P1    
ATOM   1690  HB1 LYS P 106      79.883 -19.076 101.696  0.00  0.00      P1    
ATOM   1691  HB2 LYS P 106      80.993 -20.439 102.335  0.00  0.00      P1    
ATOM   1692  CG  LYS P 106      81.914 -18.589 101.559  0.00  0.00      P1    
ATOM   1693  HG1 LYS P 106      82.873 -19.148 101.602  0.00  0.00      P1    
ATOM   1694  HG2 LYS P 106      82.016 -18.117 100.558  0.00  0.00      P1    
ATOM   1695  CD  LYS P 106      81.629 -17.612 102.716  0.00  0.00      P1    
ATOM   1696  HD1 LYS P 106      80.550 -17.347 102.755  0.00  0.00      P1    
ATOM   1697  HD2 LYS P 106      81.937 -18.118 103.656  0.00  0.00      P1    
ATOM   1698  CE  LYS P 106      82.419 -16.273 102.554  0.00  0.00      P1    
ATOM   1699  HE1 LYS P 106      82.384 -15.798 103.558  0.00  0.00      P1    
ATOM   1700  HE2 LYS P 106      83.457 -16.410 102.181  0.00  0.00      P1    
ATOM   1701  NZ  LYS P 106      81.590 -15.402 101.699  0.00  0.00      P1    
ATOM   1702  HZ1 LYS P 106      81.338 -15.860 100.800  0.00  0.00      P1    
ATOM   1703  HZ2 LYS P 106      80.636 -15.211 102.066  0.00  0.00      P1    
ATOM   1704  HZ3 LYS P 106      82.040 -14.498 101.446  0.00  0.00      P1    
ATOM   1705  C   LYS P 106      81.901 -21.365 100.003  0.00  0.00      P1    
ATOM   1706  O   LYS P 106      83.028 -21.029  99.635  0.00  0.00      P1    
ATOM   1707  N   LYS P 107      81.671 -22.677 100.244  0.00  0.00      P1    
ATOM   1708  HN  LYS P 107      80.690 -22.842 100.304  0.00  0.00      P1    
ATOM   1709  CA  LYS P 107      82.659 -23.728 100.149  0.00  0.00      P1    
ATOM   1710  HA  LYS P 107      83.657 -23.318 100.101  0.00  0.00      P1    
ATOM   1711  CB  LYS P 107      82.559 -24.812 101.209  0.00  0.00      P1    
ATOM   1712  HB1 LYS P 107      82.513 -24.279 102.183  0.00  0.00      P1    
ATOM   1713  HB2 LYS P 107      81.631 -25.404 101.063  0.00  0.00      P1    
ATOM   1714  CG  LYS P 107      83.691 -25.898 101.234  0.00  0.00      P1    
ATOM   1715  HG1 LYS P 107      83.544 -26.522 102.141  0.00  0.00      P1    
ATOM   1716  HG2 LYS P 107      83.561 -26.680 100.456  0.00  0.00      P1    
ATOM   1717  CD  LYS P 107      85.088 -25.344 101.361  0.00  0.00      P1    
ATOM   1718  HD1 LYS P 107      85.074 -24.567 100.567  0.00  0.00      P1    
ATOM   1719  HD2 LYS P 107      85.305 -24.933 102.370  0.00  0.00      P1    
ATOM   1720  CE  LYS P 107      86.054 -26.426 100.884  0.00  0.00      P1    
ATOM   1721  HE1 LYS P 107      86.094 -27.198 101.682  0.00  0.00      P1    
ATOM   1722  HE2 LYS P 107      85.630 -26.950 100.000  0.00  0.00      P1    
ATOM   1723  NZ  LYS P 107      87.330 -25.843 100.546  0.00  0.00      P1    
ATOM   1724  HZ1 LYS P 107      87.436 -24.878 100.919  0.00  0.00      P1    
ATOM   1725  HZ2 LYS P 107      87.961 -26.378 101.176  0.00  0.00      P1    
ATOM   1726  HZ3 LYS P 107      87.517 -25.847  99.523  0.00  0.00      P1    
ATOM   1727  C   LYS P 107      82.675 -24.441  98.833  0.00  0.00      P1    
ATOM   1728  O   LYS P 107      83.736 -24.815  98.353  0.00  0.00      P1    
ATOM   1729  N   TRP P 108      81.519 -24.431  98.089  0.00  0.00      P1    
ATOM   1730  HN  TRP P 108      80.634 -24.260  98.516  0.00  0.00      P1    
ATOM   1731  CA  TRP P 108      81.545 -24.772  96.667  0.00  0.00      P1    
ATOM   1732  HA  TRP P 108      81.959 -25.763  96.552  0.00  0.00      P1    
ATOM   1733  CB  TRP P 108      80.094 -25.054  96.009  0.00  0.00      P1    
ATOM   1734  HB1 TRP P 108      79.572 -25.704  96.743  0.00  0.00      P1    
ATOM   1735  HB2 TRP P 108      79.490 -24.123  95.951  0.00  0.00      P1    
ATOM   1736  CG  TRP P 108      80.148 -25.757  94.637  0.00  0.00      P1    
ATOM   1737  CD1 TRP P 108      80.465 -25.253  93.407  0.00  0.00      P1    
ATOM   1738  HD1 TRP P 108      80.772 -24.221  93.325  0.00  0.00      P1    
ATOM   1739  NE1 TRP P 108      80.473 -26.179  92.434  0.00  0.00      P1    
ATOM   1740  HE1 TRP P 108      80.700 -25.976  91.506  0.00  0.00      P1    
ATOM   1741  CE2 TRP P 108      80.080 -27.405  92.993  0.00  0.00      P1    
ATOM   1742  CD2 TRP P 108      79.841 -27.157  94.356  0.00  0.00      P1    
ATOM   1743  CE3 TRP P 108      79.426 -28.186  95.226  0.00  0.00      P1    
ATOM   1744  HE3 TRP P 108      79.365 -28.056  96.296  0.00  0.00      P1    
ATOM   1745  CZ3 TRP P 108      79.436 -29.460  94.699  0.00  0.00      P1    
ATOM   1746  HZ3 TRP P 108      79.328 -30.291  95.380  0.00  0.00      P1    
ATOM   1747  CZ2 TRP P 108      79.979 -28.722  92.410  0.00  0.00      P1    
ATOM   1748  HZ2 TRP P 108      80.109 -28.881  91.349  0.00  0.00      P1    
ATOM   1749  CH2 TRP P 108      79.520 -29.748  93.311  0.00  0.00      P1    
ATOM   1750  HH2 TRP P 108      79.223 -30.718  92.940  0.00  0.00      P1    
ATOM   1751  C   TRP P 108      82.342 -23.771  95.816  0.00  0.00      P1    
ATOM   1752  O   TRP P 108      83.128 -24.080  94.946  0.00  0.00      P1    
ATOM   1753  N   GLN P 109      82.258 -22.458  96.054  0.00  0.00      P1    
ATOM   1754  HN  GLN P 109      81.503 -22.252  96.673  0.00  0.00      P1    
ATOM   1755  CA  GLN P 109      82.891 -21.404  95.269  0.00  0.00      P1    
ATOM   1756  HA  GLN P 109      82.705 -21.549  94.215  0.00  0.00      P1    
ATOM   1757  CB  GLN P 109      82.293 -20.043  95.724  0.00  0.00      P1    
ATOM   1758  HB1 GLN P 109      81.229 -20.207  95.998  0.00  0.00      P1    
ATOM   1759  HB2 GLN P 109      82.862 -19.707  96.618  0.00  0.00      P1    
ATOM   1760  CG  GLN P 109      82.240 -18.937  94.689  0.00  0.00      P1    
ATOM   1761  HG1 GLN P 109      81.738 -19.281  93.760  0.00  0.00      P1    
ATOM   1762  HG2 GLN P 109      81.577 -18.071  94.901  0.00  0.00      P1    
ATOM   1763  CD  GLN P 109      83.549 -18.224  94.307  0.00  0.00      P1    
ATOM   1764  OE1 GLN P 109      83.963 -18.287  93.112  0.00  0.00      P1    
ATOM   1765  NE2 GLN P 109      84.139 -17.549  95.256  0.00  0.00      P1    
ATOM   1766 HE21 GLN P 109      85.031 -17.183  94.993  0.00  0.00      P1    
ATOM   1767 HE22 GLN P 109      83.752 -17.388  96.164  0.00  0.00      P1    
ATOM   1768  C   GLN P 109      84.416 -21.377  95.389  0.00  0.00      P1    
ATOM   1769  O   GLN P 109      85.161 -21.115  94.401  0.00  0.00      P1    
ATOM   1770  N   GLU P 110      84.838 -21.696  96.592  0.00  0.00      P1    
ATOM   1771  HN  GLU P 110      84.185 -21.857  97.328  0.00  0.00      P1    
ATOM   1772  CA  GLU P 110      86.183 -21.702  97.047  0.00  0.00      P1    
ATOM   1773  HA  GLU P 110      86.533 -20.760  96.653  0.00  0.00      P1    
ATOM   1774  CB  GLU P 110      86.176 -21.826  98.656  0.00  0.00      P1    
ATOM   1775  HB1 GLU P 110      85.862 -20.826  99.024  0.00  0.00      P1    
ATOM   1776  HB2 GLU P 110      85.266 -22.423  98.879  0.00  0.00      P1    
ATOM   1777  CG  GLU P 110      87.432 -22.423  99.256  0.00  0.00      P1    
ATOM   1778  HG1 GLU P 110      87.358 -23.494  98.971  0.00  0.00      P1    
ATOM   1779  HG2 GLU P 110      88.331 -21.937  98.821  0.00  0.00      P1    
ATOM   1780  CD  GLU P 110      87.651 -22.300 100.720  0.00  0.00      P1    
ATOM   1781  OE1 GLU P 110      87.933 -21.177 101.238  0.00  0.00      P1    
ATOM   1782  OE2 GLU P 110      87.592 -23.369 101.371  0.00  0.00      P1    
ATOM   1783  C   GLU P 110      86.994 -22.820  96.365  0.00  0.00      P1    
ATOM   1784  O   GLU P 110      88.145 -22.718  95.987  0.00  0.00      P1    
ATOM   1785  N   GLU P 111      86.297 -23.982  96.152  0.00  0.00      P1    
ATOM   1786  HN  GLU P 111      85.332 -23.977  96.404  0.00  0.00      P1    
ATOM   1787  CA  GLU P 111      86.856 -25.103  95.377  0.00  0.00      P1    
ATOM   1788  HA  GLU P 111      87.864 -25.341  95.683  0.00  0.00      P1    
ATOM   1789  CB  GLU P 111      85.983 -26.337  95.390  0.00  0.00      P1    
ATOM   1790  HB1 GLU P 111      85.079 -26.125  94.780  0.00  0.00      P1    
ATOM   1791  HB2 GLU P 111      86.564 -27.060  94.778  0.00  0.00      P1    
ATOM   1792  CG  GLU P 111      85.811 -26.885  96.810  0.00  0.00      P1    
ATOM   1793  HG1 GLU P 111      85.351 -26.083  97.427  0.00  0.00      P1    
ATOM   1794  HG2 GLU P 111      85.052 -27.695  96.748  0.00  0.00      P1    
ATOM   1795  CD  GLU P 111      87.006 -27.457  97.553  0.00  0.00      P1    
ATOM   1796  OE1 GLU P 111      87.905 -26.745  98.061  0.00  0.00      P1    
ATOM   1797  OE2 GLU P 111      86.978 -28.705  97.780  0.00  0.00      P1    
ATOM   1798  C   GLU P 111      87.063 -24.782  93.796  0.00  0.00      P1    
ATOM   1799  O   GLU P 111      88.082 -25.201  93.243  0.00  0.00      P1    
ATOM   1800  N   MET P 112      86.021 -24.157  93.177  0.00  0.00      P1    
ATOM   1801  HN  MET P 112      85.203 -23.960  93.711  0.00  0.00      P1    
ATOM   1802  CA  MET P 112      86.008 -23.882  91.790  0.00  0.00      P1    
ATOM   1803  HA  MET P 112      86.302 -24.792  91.289  0.00  0.00      P1    
ATOM   1804  CB  MET P 112      84.603 -23.328  91.334  0.00  0.00      P1    
ATOM   1805  HB1 MET P 112      84.319 -22.464  91.972  0.00  0.00      P1    
ATOM   1806  HB2 MET P 112      84.748 -22.900  90.319  0.00  0.00      P1    
ATOM   1807  CG  MET P 112      83.550 -24.418  91.374  0.00  0.00      P1    
ATOM   1808  HG1 MET P 112      83.359 -24.804  92.399  0.00  0.00      P1    
ATOM   1809  HG2 MET P 112      82.654 -23.928  90.937  0.00  0.00      P1    
ATOM   1810  SD  MET P 112      84.073 -25.851  90.444  0.00  0.00      P1    
ATOM   1811  CE  MET P 112      84.028 -27.162  91.711  0.00  0.00      P1    
ATOM   1812  HE1 MET P 112      84.513 -28.137  91.490  0.00  0.00      P1    
ATOM   1813  HE2 MET P 112      84.710 -26.696  92.453  0.00  0.00      P1    
ATOM   1814  HE3 MET P 112      82.965 -27.218  92.027  0.00  0.00      P1    
ATOM   1815  C   MET P 112      87.165 -22.898  91.419  0.00  0.00      P1    
ATOM   1816  O   MET P 112      87.822 -22.857  90.357  0.00  0.00      P1    
ATOM   1817  N   GLU P 113      87.466 -21.940  92.336  0.00  0.00      P1    
ATOM   1818  HN  GLU P 113      86.821 -21.763  93.075  0.00  0.00      P1    
ATOM   1819  CA  GLU P 113      88.639 -21.119  92.334  0.00  0.00      P1    
ATOM   1820  HA  GLU P 113      88.650 -20.619  91.377  0.00  0.00      P1    
ATOM   1821  CB  GLU P 113      88.636 -20.051  93.430  0.00  0.00      P1    
ATOM   1822  HB1 GLU P 113      88.389 -20.588  94.371  0.00  0.00      P1    
ATOM   1823  HB2 GLU P 113      89.638 -19.586  93.546  0.00  0.00      P1    
ATOM   1824  CG  GLU P 113      87.624 -18.895  93.212  0.00  0.00      P1    
ATOM   1825  HG1 GLU P 113      86.646 -19.421  93.186  0.00  0.00      P1    
ATOM   1826  HG2 GLU P 113      87.556 -18.290  94.141  0.00  0.00      P1    
ATOM   1827  CD  GLU P 113      87.882 -18.112  91.904  0.00  0.00      P1    
ATOM   1828  OE1 GLU P 113      87.493 -18.558  90.782  0.00  0.00      P1    
ATOM   1829  OE2 GLU P 113      88.344 -16.959  92.041  0.00  0.00      P1    
ATOM   1830  C   GLU P 113      90.012 -21.893  92.496  0.00  0.00      P1    
ATOM   1831  O   GLU P 113      90.943 -21.622  91.752  0.00  0.00      P1    
ATOM   1832  N   LEU P 114      90.101 -22.922  93.389  0.00  0.00      P1    
ATOM   1833  HN  LEU P 114      89.329 -23.056  94.006  0.00  0.00      P1    
ATOM   1834  CA  LEU P 114      91.247 -23.737  93.576  0.00  0.00      P1    
ATOM   1835  HA  LEU P 114      92.061 -23.099  93.887  0.00  0.00      P1    
ATOM   1836  CB  LEU P 114      90.947 -24.743  94.780  0.00  0.00      P1    
ATOM   1837  HB1 LEU P 114      90.329 -24.277  95.576  0.00  0.00      P1    
ATOM   1838  HB2 LEU P 114      90.192 -25.486  94.446  0.00  0.00      P1    
ATOM   1839  CG  LEU P 114      92.189 -25.461  95.337  0.00  0.00      P1    
ATOM   1840  HG  LEU P 114      92.647 -25.920  94.435  0.00  0.00      P1    
ATOM   1841  CD1 LEU P 114      93.290 -24.531  95.894  0.00  0.00      P1    
ATOM   1842 HD11 LEU P 114      94.120 -25.104  96.359  0.00  0.00      P1    
ATOM   1843 HD12 LEU P 114      93.748 -23.902  95.101  0.00  0.00      P1    
ATOM   1844 HD13 LEU P 114      92.902 -23.809  96.644  0.00  0.00      P1    
ATOM   1845  CD2 LEU P 114      91.842 -26.565  96.345  0.00  0.00      P1    
ATOM   1846 HD21 LEU P 114      92.749 -27.135  96.639  0.00  0.00      P1    
ATOM   1847 HD22 LEU P 114      91.134 -26.223  97.130  0.00  0.00      P1    
ATOM   1848 HD23 LEU P 114      91.344 -27.359  95.748  0.00  0.00      P1    
ATOM   1849  C   LEU P 114      91.614 -24.489  92.326  0.00  0.00      P1    
ATOM   1850  O   LEU P 114      92.790 -24.701  91.997  0.00  0.00      P1    
ATOM   1851  N   TYR P 115      90.570 -24.780  91.426  0.00  0.00      P1    
ATOM   1852  HN  TYR P 115      89.684 -24.669  91.869  0.00  0.00      P1    
ATOM   1853  CA  TYR P 115      90.843 -25.485  90.228  0.00  0.00      P1    
ATOM   1854  HA  TYR P 115      91.672 -26.144  90.436  0.00  0.00      P1    
ATOM   1855  CB  TYR P 115      89.608 -26.199  89.738  0.00  0.00      P1    
ATOM   1856  HB1 TYR P 115      88.757 -25.487  89.685  0.00  0.00      P1    
ATOM   1857  HB2 TYR P 115      89.694 -26.559  88.690  0.00  0.00      P1    
ATOM   1858  CG  TYR P 115      89.154 -27.414  90.551  0.00  0.00      P1    
ATOM   1859  CD1 TYR P 115      87.870 -27.659  91.094  0.00  0.00      P1    
ATOM   1860  HD1 TYR P 115      87.039 -26.990  90.924  0.00  0.00      P1    
ATOM   1861  CE1 TYR P 115      87.666 -28.745  91.964  0.00  0.00      P1    
ATOM   1862  HE1 TYR P 115      86.691 -28.814  92.423  0.00  0.00      P1    
ATOM   1863  CZ  TYR P 115      88.714 -29.605  92.215  0.00  0.00      P1    
ATOM   1864  OH  TYR P 115      88.417 -30.605  93.182  0.00  0.00      P1    
ATOM   1865  HH  TYR P 115      87.560 -30.410  93.568  0.00  0.00      P1    
ATOM   1866  CD2 TYR P 115      90.244 -28.377  90.836  0.00  0.00      P1    
ATOM   1867  HD2 TYR P 115      91.195 -28.314  90.329  0.00  0.00      P1    
ATOM   1868  CE2 TYR P 115      89.997 -29.396  91.723  0.00  0.00      P1    
ATOM   1869  HE2 TYR P 115      90.738 -30.175  91.829  0.00  0.00      P1    
ATOM   1870  C   TYR P 115      91.319 -24.475  89.175  0.00  0.00      P1    
ATOM   1871  O   TYR P 115      91.975 -24.820  88.185  0.00  0.00      P1    
ATOM   1872  N   ARG P 116      91.004 -23.159  89.295  0.00  0.00      P1    
ATOM   1873  HN  ARG P 116      90.436 -22.849  90.053  0.00  0.00      P1    
ATOM   1874  CA  ARG P 116      91.461 -22.063  88.414  0.00  0.00      P1    
ATOM   1875  HA  ARG P 116      91.360 -22.372  87.384  0.00  0.00      P1    
ATOM   1876  CB  ARG P 116      90.471 -20.916  88.686  0.00  0.00      P1    
ATOM   1877  HB1 ARG P 116      89.472 -21.401  88.722  0.00  0.00      P1    
ATOM   1878  HB2 ARG P 116      90.672 -20.509  89.700  0.00  0.00      P1    
ATOM   1879  CG  ARG P 116      90.566 -19.850  87.529  0.00  0.00      P1    
ATOM   1880  HG1 ARG P 116      91.443 -19.174  87.621  0.00  0.00      P1    
ATOM   1881  HG2 ARG P 116      90.776 -20.551  86.693  0.00  0.00      P1    
ATOM   1882  CD  ARG P 116      89.176 -19.128  87.421  0.00  0.00      P1    
ATOM   1883  HD1 ARG P 116      88.944 -18.604  86.470  0.00  0.00      P1    
ATOM   1884  HD2 ARG P 116      88.413 -19.932  87.500  0.00  0.00      P1    
ATOM   1885  NE  ARG P 116      88.997 -18.156  88.515  0.00  0.00      P1    
ATOM   1886  HE  ARG P 116      88.643 -18.559  89.359  0.00  0.00      P1    
ATOM   1887  CZ  ARG P 116      89.653 -17.000  88.576  0.00  0.00      P1    
ATOM   1888  NH1 ARG P 116      90.209 -16.370  87.590  0.00  0.00      P1    
ATOM   1889 HH11 ARG P 116      90.722 -15.529  87.760  0.00  0.00      P1    
ATOM   1890 HH12 ARG P 116      90.075 -16.767  86.682  0.00  0.00      P1    
ATOM   1891  NH2 ARG P 116      89.497 -16.347  89.757  0.00  0.00      P1    
ATOM   1892 HH21 ARG P 116      89.974 -15.468  89.774  0.00  0.00      P1    
ATOM   1893 HH22 ARG P 116      88.892 -16.542  90.529  0.00  0.00      P1    
ATOM   1894  C   ARG P 116      92.900 -21.678  88.577  0.00  0.00      P1    
ATOM   1895  O   ARG P 116      93.677 -21.605  87.642  0.00  0.00      P1    
ATOM   1896  N   GLN P 117      93.350 -21.564  89.839  0.00  0.00      P1    
ATOM   1897  HN  GLN P 117      92.732 -21.545  90.621  0.00  0.00      P1    
ATOM   1898  CA  GLN P 117      94.747 -21.406  90.236  0.00  0.00      P1    
ATOM   1899  HA  GLN P 117      95.122 -20.508  89.767  0.00  0.00      P1    
ATOM   1900  CB  GLN P 117      94.827 -21.239  91.771  0.00  0.00      P1    
ATOM   1901  HB1 GLN P 117      94.480 -22.150  92.303  0.00  0.00      P1    
ATOM   1902  HB2 GLN P 117      95.910 -21.148  92.002  0.00  0.00      P1    
ATOM   1903  CG  GLN P 117      93.946 -20.078  92.329  0.00  0.00      P1    
ATOM   1904  HG1 GLN P 117      94.484 -19.106  92.323  0.00  0.00      P1    
ATOM   1905  HG2 GLN P 117      92.980 -19.980  91.789  0.00  0.00      P1    
ATOM   1906  CD  GLN P 117      93.599 -20.355  93.851  0.00  0.00      P1    
ATOM   1907  OE1 GLN P 117      94.286 -21.155  94.521  0.00  0.00      P1    
ATOM   1908  NE2 GLN P 117      92.482 -19.833  94.265  0.00  0.00      P1    
ATOM   1909 HE21 GLN P 117      91.981 -20.241  95.028  0.00  0.00      P1    
ATOM   1910 HE22 GLN P 117      92.020 -19.127  93.728  0.00  0.00      P1    
ATOM   1911  C   GLN P 117      95.656 -22.579  89.849  0.00  0.00      P1    
ATOM   1912  O   GLN P 117      96.770 -22.376  89.365  0.00  0.00      P1    
ATOM   1913  N   LYS P 118      95.124 -23.816  89.859  0.00  0.00      P1    
ATOM   1914  HN  LYS P 118      94.177 -23.932  90.149  0.00  0.00      P1    
ATOM   1915  CA  LYS P 118      95.751 -25.007  89.457  0.00  0.00      P1    
ATOM   1916  HA  LYS P 118      96.659 -25.113  90.032  0.00  0.00      P1    
ATOM   1917  CB  LYS P 118      94.803 -26.229  89.537  0.00  0.00      P1    
ATOM   1918  HB1 LYS P 118      94.333 -26.121  90.538  0.00  0.00      P1    
ATOM   1919  HB2 LYS P 118      94.051 -26.287  88.721  0.00  0.00      P1    
ATOM   1920  CG  LYS P 118      95.572 -27.580  89.487  0.00  0.00      P1    
ATOM   1921  HG1 LYS P 118      95.895 -27.879  88.467  0.00  0.00      P1    
ATOM   1922  HG2 LYS P 118      96.526 -27.447  90.041  0.00  0.00      P1    
ATOM   1923  CD  LYS P 118      94.887 -28.767  90.153  0.00  0.00      P1    
ATOM   1924  HD1 LYS P 118      94.417 -28.604  91.146  0.00  0.00      P1    
ATOM   1925  HD2 LYS P 118      94.104 -29.105  89.440  0.00  0.00      P1    
ATOM   1926  CE  LYS P 118      95.709 -29.974  90.572  0.00  0.00      P1    
ATOM   1927  HE1 LYS P 118      95.086 -30.849  90.858  0.00  0.00      P1    
ATOM   1928  HE2 LYS P 118      96.321 -30.359  89.728  0.00  0.00      P1    
ATOM   1929  NZ  LYS P 118      96.687 -29.569  91.606  0.00  0.00      P1    
ATOM   1930  HZ1 LYS P 118      96.162 -29.081  92.359  0.00  0.00      P1    
ATOM   1931  HZ2 LYS P 118      97.134 -30.413  92.018  0.00  0.00      P1    
ATOM   1932  HZ3 LYS P 118      97.446 -28.951  91.253  0.00  0.00      P1    
ATOM   1933  C   LYS P 118      96.220 -25.018  87.990  0.00  0.00      P1    
ATOM   1934  O   LYS P 118      97.230 -25.501  87.648  0.00  0.00      P1    
ATOM   1935  N   VAL P 119      95.467 -24.380  87.075  0.00  0.00      P1    
ATOM   1936  HN  VAL P 119      94.629 -23.930  87.372  0.00  0.00      P1    
ATOM   1937  CA  VAL P 119      95.803 -24.259  85.617  0.00  0.00      P1    
ATOM   1938  HA  VAL P 119      96.277 -25.175  85.294  0.00  0.00      P1    
ATOM   1939  CB  VAL P 119      94.627 -24.160  84.616  0.00  0.00      P1    
ATOM   1940  HB  VAL P 119      94.283 -23.112  84.484  0.00  0.00      P1    
ATOM   1941  CG1 VAL P 119      95.049 -24.677  83.195  0.00  0.00      P1    
ATOM   1942 HG11 VAL P 119      94.187 -25.189  82.718  0.00  0.00      P1    
ATOM   1943 HG12 VAL P 119      95.291 -23.820  82.530  0.00  0.00      P1    
ATOM   1944 HG13 VAL P 119      95.870 -25.420  83.107  0.00  0.00      P1    
ATOM   1945  CG2 VAL P 119      93.472 -25.014  85.161  0.00  0.00      P1    
ATOM   1946 HG21 VAL P 119      92.560 -24.710  84.604  0.00  0.00      P1    
ATOM   1947 HG22 VAL P 119      93.545 -26.115  85.027  0.00  0.00      P1    
ATOM   1948 HG23 VAL P 119      93.205 -24.777  86.213  0.00  0.00      P1    
ATOM   1949  C   VAL P 119      96.651 -23.015  85.363  0.00  0.00      P1    
ATOM   1950  O   VAL P 119      97.153 -22.840  84.265  0.00  0.00      P1    
ATOM   1951  N   GLU P 120      96.811 -22.120  86.412  0.00  0.00      P1    
ATOM   1952  HN  GLU P 120      96.360 -22.370  87.265  0.00  0.00      P1    
ATOM   1953  CA  GLU P 120      97.460 -20.849  86.277  0.00  0.00      P1    
ATOM   1954  HA  GLU P 120      96.973 -20.325  85.467  0.00  0.00      P1    
ATOM   1955  CB  GLU P 120      97.283 -19.974  87.580  0.00  0.00      P1    
ATOM   1956  HB1 GLU P 120      96.181 -20.057  87.690  0.00  0.00      P1    
ATOM   1957  HB2 GLU P 120      97.728 -20.452  88.479  0.00  0.00      P1    
ATOM   1958  CG  GLU P 120      97.591 -18.422  87.597  0.00  0.00      P1    
ATOM   1959  HG1 GLU P 120      97.439 -17.904  88.568  0.00  0.00      P1    
ATOM   1960  HG2 GLU P 120      98.659 -18.193  87.392  0.00  0.00      P1    
ATOM   1961  CD  GLU P 120      96.889 -17.597  86.612  0.00  0.00      P1    
ATOM   1962  OE1 GLU P 120      95.887 -18.014  85.980  0.00  0.00      P1    
ATOM   1963  OE2 GLU P 120      97.276 -16.398  86.490  0.00  0.00      P1    
ATOM   1964  C   GLU P 120      98.906 -20.872  85.858  0.00  0.00      P1    
ATOM   1965  O   GLU P 120      99.180 -20.021  84.999  0.00  0.00      P1    
ATOM   1966  N   PRO P 121      99.781 -21.747  86.302  0.00  0.00      P1    
ATOM   1967  CD  PRO P 121      99.657 -22.565  87.516  0.00  0.00      P1    
ATOM   1968  HD1 PRO P 121      99.081 -22.001  88.281  0.00  0.00      P1    
ATOM   1969  HD2 PRO P 121      99.092 -23.488  87.267  0.00  0.00      P1    
ATOM   1970  CA  PRO P 121     101.209 -21.589  85.929  0.00  0.00      P1    
ATOM   1971  HA  PRO P 121     101.522 -20.630  85.544  0.00  0.00      P1    
ATOM   1972  CB  PRO P 121     101.903 -21.867  87.252  0.00  0.00      P1    
ATOM   1973  HB1 PRO P 121     101.959 -20.891  87.779  0.00  0.00      P1    
ATOM   1974  HB2 PRO P 121     102.946 -22.248  87.196  0.00  0.00      P1    
ATOM   1975  CG  PRO P 121     101.029 -22.801  88.056  0.00  0.00      P1    
ATOM   1976  HG1 PRO P 121     101.367 -23.854  87.952  0.00  0.00      P1    
ATOM   1977  HG2 PRO P 121     101.173 -22.470  89.107  0.00  0.00      P1    
ATOM   1978  C   PRO P 121     101.447 -22.652  84.907  0.00  0.00      P1    
ATOM   1979  O   PRO P 121     102.593 -23.032  84.750  0.00  0.00      P1    
ATOM   1980  N   LEU P 122     100.434 -23.071  84.136  0.00  0.00      P1    
ATOM   1981  HN  LEU P 122      99.467 -22.988  84.362  0.00  0.00      P1    
ATOM   1982  CA  LEU P 122     100.498 -23.947  82.984  0.00  0.00      P1    
ATOM   1983  HA  LEU P 122     101.435 -24.447  82.787  0.00  0.00      P1    
ATOM   1984  CB  LEU P 122      99.480 -25.073  83.220  0.00  0.00      P1    
ATOM   1985  HB1 LEU P 122      98.435 -24.696  83.207  0.00  0.00      P1    
ATOM   1986  HB2 LEU P 122      99.491 -25.810  82.389  0.00  0.00      P1    
ATOM   1987  CG  LEU P 122      99.718 -25.956  84.452  0.00  0.00      P1    
ATOM   1988  HG  LEU P 122      99.685 -25.333  85.371  0.00  0.00      P1    
ATOM   1989  CD1 LEU P 122      98.634 -27.027  84.744  0.00  0.00      P1    
ATOM   1990 HD11 LEU P 122      98.754 -27.543  85.720  0.00  0.00      P1    
ATOM   1991 HD12 LEU P 122      97.608 -26.626  84.890  0.00  0.00      P1    
ATOM   1992 HD13 LEU P 122      98.551 -27.696  83.860  0.00  0.00      P1    
ATOM   1993  CD2 LEU P 122     101.158 -26.590  84.347  0.00  0.00      P1    
ATOM   1994 HD21 LEU P 122     101.355 -27.099  85.315  0.00  0.00      P1    
ATOM   1995 HD22 LEU P 122     101.320 -27.273  83.486  0.00  0.00      P1    
ATOM   1996 HD23 LEU P 122     101.964 -25.849  84.157  0.00  0.00      P1    
ATOM   1997  C   LEU P 122     100.295 -23.263  81.705  0.00  0.00      P1    
ATOM   1998  O   LEU P 122      99.794 -23.888  80.799  0.00  0.00      P1    
ATOM   1999  N   ARG P 123     100.648 -21.969  81.641  0.00  0.00      P1    
ATOM   2000  HN  ARG P 123     100.931 -21.409  82.415  0.00  0.00      P1    
ATOM   2001  CA  ARG P 123     100.594 -21.168  80.414  0.00  0.00      P1    
ATOM   2002  HA  ARG P 123     100.782 -21.932  79.674  0.00  0.00      P1    
ATOM   2003  CB  ARG P 123      99.215 -20.475  80.212  0.00  0.00      P1    
ATOM   2004  HB1 ARG P 123      99.078 -20.284  79.126  0.00  0.00      P1    
ATOM   2005  HB2 ARG P 123      98.479 -21.233  80.556  0.00  0.00      P1    
ATOM   2006  CG  ARG P 123      98.944 -19.172  81.016  0.00  0.00      P1    
ATOM   2007  HG1 ARG P 123      99.321 -19.338  82.048  0.00  0.00      P1    
ATOM   2008  HG2 ARG P 123      99.698 -18.511  80.537  0.00  0.00      P1    
ATOM   2009  CD  ARG P 123      97.531 -18.498  80.893  0.00  0.00      P1    
ATOM   2010  HD1 ARG P 123      97.240 -18.255  79.849  0.00  0.00      P1    
ATOM   2011  HD2 ARG P 123      96.748 -19.244  81.146  0.00  0.00      P1    
ATOM   2012  NE  ARG P 123      97.512 -17.301  81.669  0.00  0.00      P1    
ATOM   2013  HE  ARG P 123      97.776 -16.414  81.289  0.00  0.00      P1    
ATOM   2014  CZ  ARG P 123      97.200 -17.364  82.983  0.00  0.00      P1    
ATOM   2015  NH1 ARG P 123      96.671 -18.473  83.552  0.00  0.00      P1    
ATOM   2016 HH11 ARG P 123      96.394 -18.508  84.512  0.00  0.00      P1    
ATOM   2017 HH12 ARG P 123      96.429 -19.286  83.022  0.00  0.00      P1    
ATOM   2018  NH2 ARG P 123      97.547 -16.299  83.707  0.00  0.00      P1    
ATOM   2019 HH21 ARG P 123      97.645 -16.492  84.683  0.00  0.00      P1    
ATOM   2020 HH22 ARG P 123      97.897 -15.443  83.328  0.00  0.00      P1    
ATOM   2021  C   ARG P 123     101.701 -20.153  80.244  0.00  0.00      P1    
ATOM   2022  O   ARG P 123     102.303 -19.794  81.273  0.00  0.00      P1    
ATOM   2023  N   ALA P 124     102.011 -19.763  79.021  0.00  0.00      P1    
ATOM   2024  HN  ALA P 124     101.521 -20.181  78.260  0.00  0.00      P1    
ATOM   2025  CA  ALA P 124     103.047 -18.816  78.717  0.00  0.00      P1    
ATOM   2026  HA  ALA P 124     103.385 -18.327  79.618  0.00  0.00      P1    
ATOM   2027  CB  ALA P 124     104.205 -19.587  78.040  0.00  0.00      P1    
ATOM   2028  HB1 ALA P 124     105.011 -18.906  77.692  0.00  0.00      P1    
ATOM   2029  HB2 ALA P 124     104.491 -20.334  78.810  0.00  0.00      P1    
ATOM   2030  HB3 ALA P 124     103.902 -20.149  77.131  0.00  0.00      P1    
ATOM   2031  C   ALA P 124     102.666 -17.608  77.794  0.00  0.00      P1    
ATOM   2032  O   ALA P 124     101.637 -17.697  77.186  0.00  0.00      P1    
ATOM   2033  N   GLU P 125     103.436 -16.545  77.627  0.00  0.00      P1    
ATOM   2034  HN  GLU P 125     104.335 -16.592  78.056  0.00  0.00      P1    
ATOM   2035  CA  GLU P 125     103.081 -15.370  76.983  0.00  0.00      P1    
ATOM   2036  HA  GLU P 125     102.045 -15.176  77.220  0.00  0.00      P1    
ATOM   2037  CB  GLU P 125     103.921 -14.244  77.576  0.00  0.00      P1    
ATOM   2038  HB1 GLU P 125     104.967 -14.620  77.581  0.00  0.00      P1    
ATOM   2039  HB2 GLU P 125     103.992 -13.473  76.780  0.00  0.00      P1    
ATOM   2040  CG  GLU P 125     103.232 -13.740  78.872  0.00  0.00      P1    
ATOM   2041  HG1 GLU P 125     102.286 -13.231  78.587  0.00  0.00      P1    
ATOM   2042  HG2 GLU P 125     103.020 -14.588  79.558  0.00  0.00      P1    
ATOM   2043  CD  GLU P 125     104.097 -12.686  79.548  0.00  0.00      P1    
ATOM   2044  OE1 GLU P 125     103.685 -11.501  79.564  0.00  0.00      P1    
ATOM   2045  OE2 GLU P 125     105.145 -13.020  80.154  0.00  0.00      P1    
ATOM   2046  C   GLU P 125     103.010 -15.530  75.486  0.00  0.00      P1    
ATOM   2047  O   GLU P 125     103.453 -16.537  74.972  0.00  0.00      P1    
ATOM   2048  N   LEU P 126     102.482 -14.511  74.731  0.00  0.00      P1    
ATOM   2049  HN  LEU P 126     102.071 -13.775  75.263  0.00  0.00      P1    
ATOM   2050  CA  LEU P 126     102.554 -14.362  73.278  0.00  0.00      P1    
ATOM   2051  HA  LEU P 126     102.164 -15.309  72.935  0.00  0.00      P1    
ATOM   2052  CB  LEU P 126     101.769 -13.123  72.824  0.00  0.00      P1    
ATOM   2053  HB1 LEU P 126     100.728 -13.247  73.191  0.00  0.00      P1    
ATOM   2054  HB2 LEU P 126     102.229 -12.315  73.433  0.00  0.00      P1    
ATOM   2055  CG  LEU P 126     101.830 -12.898  71.360  0.00  0.00      P1    
ATOM   2056  HG  LEU P 126     102.839 -12.606  70.998  0.00  0.00      P1    
ATOM   2057  CD1 LEU P 126     101.430 -14.145  70.476  0.00  0.00      P1    
ATOM   2058 HD11 LEU P 126     100.528 -14.709  70.797  0.00  0.00      P1    
ATOM   2059 HD12 LEU P 126     101.285 -13.904  69.401  0.00  0.00      P1    
ATOM   2060 HD13 LEU P 126     102.150 -14.986  70.569  0.00  0.00      P1    
ATOM   2061  CD2 LEU P 126     100.944 -11.737  70.980  0.00  0.00      P1    
ATOM   2062 HD21 LEU P 126      99.956 -12.064  70.592  0.00  0.00      P1    
ATOM   2063 HD22 LEU P 126     100.696 -11.038  71.808  0.00  0.00      P1    
ATOM   2064 HD23 LEU P 126     101.434 -11.126  70.193  0.00  0.00      P1    
ATOM   2065  C   LEU P 126     104.000 -14.330  72.795  0.00  0.00      P1    
ATOM   2066  O   LEU P 126     104.352 -14.994  71.797  0.00  0.00      P1    
ATOM   2067  N   GLN P 127     104.873 -13.454  73.345  0.00  0.00      P1    
ATOM   2068  HN  GLN P 127     104.535 -12.647  73.823  0.00  0.00      P1    
ATOM   2069  CA  GLN P 127     106.259 -13.327  73.177  0.00  0.00      P1    
ATOM   2070  HA  GLN P 127     106.429 -13.260  72.113  0.00  0.00      P1    
ATOM   2071  CB  GLN P 127     106.670 -11.950  73.880  0.00  0.00      P1    
ATOM   2072  HB1 GLN P 127     106.163 -12.026  74.866  0.00  0.00      P1    
ATOM   2073  HB2 GLN P 127     107.770 -11.927  74.032  0.00  0.00      P1    
ATOM   2074  CG  GLN P 127     106.063 -10.736  73.112  0.00  0.00      P1    
ATOM   2075  HG1 GLN P 127     106.320 -10.704  72.032  0.00  0.00      P1    
ATOM   2076  HG2 GLN P 127     104.956 -10.816  73.172  0.00  0.00      P1    
ATOM   2077  CD  GLN P 127     106.446  -9.481  73.849  0.00  0.00      P1    
ATOM   2078  OE1 GLN P 127     107.654  -9.110  73.943  0.00  0.00      P1    
ATOM   2079  NE2 GLN P 127     105.491  -8.689  74.436  0.00  0.00      P1    
ATOM   2080 HE21 GLN P 127     105.803  -7.924  74.999  0.00  0.00      P1    
ATOM   2081 HE22 GLN P 127     104.545  -8.643  74.114  0.00  0.00      P1    
ATOM   2082  C   GLN P 127     107.083 -14.484  73.794  0.00  0.00      P1    
ATOM   2083  O   GLN P 127     106.589 -15.101  74.787  0.00  0.00      P1    
ATOM   2084  N   GLU P 128     108.268 -14.811  73.225  0.00  0.00      P1    
ATOM   2085  HN  GLU P 128     108.694 -14.245  72.524  0.00  0.00      P1    
ATOM   2086  CA  GLU P 128     108.938 -15.995  73.738  0.00  0.00      P1    
ATOM   2087  HA  GLU P 128     108.680 -16.189  74.769  0.00  0.00      P1    
ATOM   2088  CB  GLU P 128     108.707 -17.117  72.704  0.00  0.00      P1    
ATOM   2089  HB1 GLU P 128     107.620 -17.349  72.675  0.00  0.00      P1    
ATOM   2090  HB2 GLU P 128     108.943 -16.632  71.733  0.00  0.00      P1    
ATOM   2091  CG  GLU P 128     109.415 -18.456  72.901  0.00  0.00      P1    
ATOM   2092  HG1 GLU P 128     109.358 -19.162  72.044  0.00  0.00      P1    
ATOM   2093  HG2 GLU P 128     110.503 -18.351  73.102  0.00  0.00      P1    
ATOM   2094  CD  GLU P 128     108.835 -19.142  74.116  0.00  0.00      P1    
ATOM   2095  OE1 GLU P 128     108.373 -20.316  73.894  0.00  0.00      P1    
ATOM   2096  OE2 GLU P 128     108.823 -18.655  75.267  0.00  0.00      P1    
ATOM   2097  C   GLU P 128     110.517 -15.874  73.751  0.00  0.00      P1    
ATOM   2098  O   GLU P 128     111.116 -15.534  72.693  0.00  0.00      P1    
ATOM   2099  N   GLY P 129     111.186 -16.241  74.877  0.00  0.00      P1    
ATOM   2100  HN  GLY P 129     110.651 -16.583  75.646  0.00  0.00      P1    
ATOM   2101  CA  GLY P 129     112.654 -16.087  75.061  0.00  0.00      P1    
ATOM   2102  HA1 GLY P 129     113.056 -15.152  74.701  0.00  0.00      P1    
ATOM   2103  HA2 GLY P 129     113.160 -16.871  74.518  0.00  0.00      P1    
ATOM   2104  C   GLY P 129     113.099 -16.233  76.443  0.00  0.00      P1    
ATOM   2105  O   GLY P 129     114.214 -16.708  76.731  0.00  0.00      P1    
ATOM   2106  N   ALA P 130     112.289 -15.824  77.425  0.00  0.00      P1    
ATOM   2107  HN  ALA P 130     111.350 -15.598  77.176  0.00  0.00      P1    
ATOM   2108  CA  ALA P 130     112.672 -15.865  78.809  0.00  0.00      P1    
ATOM   2109  HA  ALA P 130     113.559 -15.264  78.947  0.00  0.00      P1    
ATOM   2110  CB  ALA P 130     111.562 -15.064  79.427  0.00  0.00      P1    
ATOM   2111  HB1 ALA P 130     110.576 -15.574  79.468  0.00  0.00      P1    
ATOM   2112  HB2 ALA P 130     112.037 -14.721  80.371  0.00  0.00      P1    
ATOM   2113  HB3 ALA P 130     111.417 -14.137  78.831  0.00  0.00      P1    
ATOM   2114  C   ALA P 130     112.873 -17.242  79.477  0.00  0.00      P1    
ATOM   2115  O   ALA P 130     113.690 -17.400  80.381  0.00  0.00      P1    
ATOM   2116  N   ARG P 131     112.029 -18.284  79.176  0.00  0.00      P1    
ATOM   2117  HN  ARG P 131     111.192 -18.130  78.656  0.00  0.00      P1    
ATOM   2118  CA  ARG P 131     111.960 -19.578  79.860  0.00  0.00      P1    
ATOM   2119  HA  ARG P 131     112.379 -19.577  80.855  0.00  0.00      P1    
ATOM   2120  CB  ARG P 131     110.497 -19.920  80.024  0.00  0.00      P1    
ATOM   2121  HB1 ARG P 131     110.266 -20.569  80.895  0.00  0.00      P1    
ATOM   2122  HB2 ARG P 131     110.000 -18.947  80.226  0.00  0.00      P1    
ATOM   2123  CG  ARG P 131     109.755 -20.361  78.659  0.00  0.00      P1    
ATOM   2124  HG1 ARG P 131     110.177 -19.864  77.760  0.00  0.00      P1    
ATOM   2125  HG2 ARG P 131     110.024 -21.434  78.555  0.00  0.00      P1    
ATOM   2126  CD  ARG P 131     108.207 -20.227  78.605  0.00  0.00      P1    
ATOM   2127  HD1 ARG P 131     107.884 -21.015  79.318  0.00  0.00      P1    
ATOM   2128  HD2 ARG P 131     107.895 -19.215  78.942  0.00  0.00      P1    
ATOM   2129  NE  ARG P 131     107.812 -20.571  77.183  0.00  0.00      P1    
ATOM   2130  HE  ARG P 131     108.278 -20.090  76.441  0.00  0.00      P1    
ATOM   2131  CZ  ARG P 131     107.190 -21.681  76.811  0.00  0.00      P1    
ATOM   2132  NH1 ARG P 131     106.483 -22.415  77.628  0.00  0.00      P1    
ATOM   2133 HH11 ARG P 131     105.962 -23.184  77.255  0.00  0.00      P1    
ATOM   2134 HH12 ARG P 131     106.503 -22.268  78.617  0.00  0.00      P1    
ATOM   2135  NH2 ARG P 131     107.101 -21.965  75.551  0.00  0.00      P1    
ATOM   2136 HH21 ARG P 131     106.505 -22.728  75.301  0.00  0.00      P1    
ATOM   2137 HH22 ARG P 131     107.627 -21.367  74.947  0.00  0.00      P1    
ATOM   2138  C   ARG P 131     112.618 -20.576  78.930  0.00  0.00      P1    
ATOM   2139  O   ARG P 131     112.550 -21.782  79.195  0.00  0.00      P1    
ATOM   2140  N   GLN P 132     113.270 -20.129  77.817  0.00  0.00      P1    
ATOM   2141  HN  GLN P 132     113.495 -19.159  77.772  0.00  0.00      P1    
ATOM   2142  CA  GLN P 132     113.770 -20.940  76.767  0.00  0.00      P1    
ATOM   2143  HA  GLN P 132     112.989 -21.624  76.470  0.00  0.00      P1    
ATOM   2144  CB  GLN P 132     114.179 -19.983  75.655  0.00  0.00      P1    
ATOM   2145  HB1 GLN P 132     113.282 -19.462  75.255  0.00  0.00      P1    
ATOM   2146  HB2 GLN P 132     114.914 -19.275  76.093  0.00  0.00      P1    
ATOM   2147  CG  GLN P 132     114.617 -20.713  74.299  0.00  0.00      P1    
ATOM   2148  HG1 GLN P 132     115.593 -21.223  74.446  0.00  0.00      P1    
ATOM   2149  HG2 GLN P 132     113.810 -21.394  73.954  0.00  0.00      P1    
ATOM   2150  CD  GLN P 132     114.810 -19.686  73.274  0.00  0.00      P1    
ATOM   2151  OE1 GLN P 132     114.642 -18.482  73.397  0.00  0.00      P1    
ATOM   2152  NE2 GLN P 132     115.424 -20.210  72.186  0.00  0.00      P1    
ATOM   2153 HE21 GLN P 132     115.767 -19.570  71.499  0.00  0.00      P1    
ATOM   2154 HE22 GLN P 132     115.195 -21.168  72.012  0.00  0.00      P1    
ATOM   2155  C   GLN P 132     114.991 -21.748  77.239  0.00  0.00      P1    
ATOM   2156  O   GLN P 132     114.977 -22.991  77.029  0.00  0.00      P1    
ATOM   2157  N   LYS P 133     116.011 -21.069  77.814  0.00  0.00      P1    
ATOM   2158  HN  LYS P 133     115.971 -20.074  77.847  0.00  0.00      P1    
ATOM   2159  CA  LYS P 133     117.138 -21.732  78.408  0.00  0.00      P1    
ATOM   2160  HA  LYS P 133     117.625 -22.380  77.694  0.00  0.00      P1    
ATOM   2161  CB  LYS P 133     118.199 -20.686  78.988  0.00  0.00      P1    
ATOM   2162  HB1 LYS P 133     118.357 -20.069  78.078  0.00  0.00      P1    
ATOM   2163  HB2 LYS P 133     117.611 -20.032  79.667  0.00  0.00      P1    
ATOM   2164  CG  LYS P 133     119.510 -21.223  79.559  0.00  0.00      P1    
ATOM   2165  HG1 LYS P 133     119.410 -21.581  80.606  0.00  0.00      P1    
ATOM   2166  HG2 LYS P 133     119.819 -22.143  79.018  0.00  0.00      P1    
ATOM   2167  CD  LYS P 133     120.563 -20.049  79.590  0.00  0.00      P1    
ATOM   2168  HD1 LYS P 133     120.798 -19.598  78.602  0.00  0.00      P1    
ATOM   2169  HD2 LYS P 133     120.226 -19.170  80.180  0.00  0.00      P1    
ATOM   2170  CE  LYS P 133     121.904 -20.467  80.111  0.00  0.00      P1    
ATOM   2171  HE1 LYS P 133     122.574 -19.581  80.150  0.00  0.00      P1    
ATOM   2172  HE2 LYS P 133     121.881 -20.989  81.091  0.00  0.00      P1    
ATOM   2173  NZ  LYS P 133     122.475 -21.457  79.110  0.00  0.00      P1    
ATOM   2174  HZ1 LYS P 133     123.460 -21.789  79.143  0.00  0.00      P1    
ATOM   2175  HZ2 LYS P 133     121.945 -22.345  79.220  0.00  0.00      P1    
ATOM   2176  HZ3 LYS P 133     122.218 -21.068  78.181  0.00  0.00      P1    
ATOM   2177  C   LYS P 133     116.785 -22.701  79.462  0.00  0.00      P1    
ATOM   2178  O   LYS P 133     117.319 -23.773  79.438  0.00  0.00      P1    
ATOM   2179  N   LEU P 134     115.826 -22.276  80.339  0.00  0.00      P1    
ATOM   2180  HN  LEU P 134     115.520 -21.334  80.226  0.00  0.00      P1    
ATOM   2181  CA  LEU P 134     115.410 -23.072  81.529  0.00  0.00      P1    
ATOM   2182  HA  LEU P 134     116.286 -23.325  82.108  0.00  0.00      P1    
ATOM   2183  CB  LEU P 134     114.189 -22.367  82.172  0.00  0.00      P1    
ATOM   2184  HB1 LEU P 134     114.495 -21.371  82.557  0.00  0.00      P1    
ATOM   2185  HB2 LEU P 134     113.495 -22.169  81.327  0.00  0.00      P1    
ATOM   2186  CG  LEU P 134     113.552 -23.169  83.319  0.00  0.00      P1    
ATOM   2187  HG  LEU P 134     113.252 -24.217  83.106  0.00  0.00      P1    
ATOM   2188  CD1 LEU P 134     114.443 -23.284  84.558  0.00  0.00      P1    
ATOM   2189 HD11 LEU P 134     115.251 -24.029  84.391  0.00  0.00      P1    
ATOM   2190 HD12 LEU P 134     114.878 -22.330  84.924  0.00  0.00      P1    
ATOM   2191 HD13 LEU P 134     113.789 -23.713  85.347  0.00  0.00      P1    
ATOM   2192  CD2 LEU P 134     112.273 -22.406  83.682  0.00  0.00      P1    
ATOM   2193 HD21 LEU P 134     111.502 -23.093  84.093  0.00  0.00      P1    
ATOM   2194 HD22 LEU P 134     112.579 -21.759  84.532  0.00  0.00      P1    
ATOM   2195 HD23 LEU P 134     111.753 -21.794  82.916  0.00  0.00      P1    
ATOM   2196  C   LEU P 134     114.909 -24.422  81.082  0.00  0.00      P1    
ATOM   2197  O   LEU P 134     115.309 -25.464  81.608  0.00  0.00      P1    
ATOM   2198  N   HSD P 135     114.044 -24.385  80.010  0.00  0.00      P1    
ATOM   2199  HN  HSD P 135     113.854 -23.576  79.459  0.00  0.00      P1    
ATOM   2200  CA  HSD P 135     113.740 -25.646  79.345  0.00  0.00      P1    
ATOM   2201  HA  HSD P 135     112.989 -25.292  78.655  0.00  0.00      P1    
ATOM   2202  CB  HSD P 135     114.842 -26.145  78.488  0.00  0.00      P1    
ATOM   2203  HB1 HSD P 135     115.490 -25.450  77.911  0.00  0.00      P1    
ATOM   2204  HB2 HSD P 135     115.570 -26.661  79.150  0.00  0.00      P1    
ATOM   2205  ND1 HSD P 135     114.022 -26.861  76.227  0.00  0.00      P1    
ATOM   2206  HD1 HSD P 135     113.941 -25.940  75.845  0.00  0.00      P1    
ATOM   2207  CG  HSD P 135     114.386 -27.181  77.490  0.00  0.00      P1    
ATOM   2208  CE1 HSD P 135     113.639 -28.055  75.675  0.00  0.00      P1    
ATOM   2209  HE1 HSD P 135     113.332 -28.228  74.643  0.00  0.00      P1    
ATOM   2210  NE2 HSD P 135     113.792 -29.068  76.500  0.00  0.00      P1    
ATOM   2211  CD2 HSD P 135     114.250 -28.507  77.665  0.00  0.00      P1    
ATOM   2212  HD2 HSD P 135     114.570 -29.108  78.506  0.00  0.00      P1    
ATOM   2213  C   HSD P 135     113.004 -26.686  80.063  0.00  0.00      P1    
ATOM   2214  O   HSD P 135     113.393 -27.852  80.108  0.00  0.00      P1    
ATOM   2215  N   GLU P 136     111.862 -26.314  80.731  0.00  0.00      P1    
ATOM   2216  HN  GLU P 136     111.707 -25.330  80.686  0.00  0.00      P1    
ATOM   2217  CA  GLU P 136     110.999 -27.183  81.439  0.00  0.00      P1    
ATOM   2218  HA  GLU P 136     111.684 -27.536  82.195  0.00  0.00      P1    
ATOM   2219  CB  GLU P 136     109.860 -26.384  82.060  0.00  0.00      P1    
ATOM   2220  HB1 GLU P 136     110.167 -25.349  82.321  0.00  0.00      P1    
ATOM   2221  HB2 GLU P 136     109.079 -26.200  81.292  0.00  0.00      P1    
ATOM   2222  CG  GLU P 136     109.207 -26.957  83.332  0.00  0.00      P1    
ATOM   2223  HG1 GLU P 136     108.816 -27.980  83.150  0.00  0.00      P1    
ATOM   2224  HG2 GLU P 136     109.966 -27.133  84.125  0.00  0.00      P1    
ATOM   2225  CD  GLU P 136     108.196 -26.004  83.941  0.00  0.00      P1    
ATOM   2226  OE1 GLU P 136     108.475 -24.832  84.296  0.00  0.00      P1    
ATOM   2227  OE2 GLU P 136     107.009 -26.490  84.202  0.00  0.00      P1    
ATOM   2228  C   GLU P 136     110.413 -28.386  80.705  0.00  0.00      P1    
ATOM   2229  O   GLU P 136     110.003 -28.288  79.580  0.00  0.00      P1    
ATOM   2230  N   LEU P 137     110.291 -29.585  81.329  0.00  0.00      P1    
ATOM   2231  HN  LEU P 137     110.572 -29.584  82.285  0.00  0.00      P1    
ATOM   2232  CA  LEU P 137     109.642 -30.747  80.743  0.00  0.00      P1    
ATOM   2233  HA  LEU P 137     110.210 -31.037  79.872  0.00  0.00      P1    
ATOM   2234  CB  LEU P 137     109.580 -31.879  81.793  0.00  0.00      P1    
ATOM   2235  HB1 LEU P 137     108.996 -31.514  82.664  0.00  0.00      P1    
ATOM   2236  HB2 LEU P 137     108.976 -32.733  81.418  0.00  0.00      P1    
ATOM   2237  CG  LEU P 137     110.906 -32.362  82.340  0.00  0.00      P1    
ATOM   2238  HG  LEU P 137     111.545 -31.464  82.483  0.00  0.00      P1    
ATOM   2239  CD1 LEU P 137     110.610 -33.086  83.676  0.00  0.00      P1    
ATOM   2240 HD11 LEU P 137     110.302 -32.523  84.583  0.00  0.00      P1    
ATOM   2241 HD12 LEU P 137     109.964 -33.985  83.585  0.00  0.00      P1    
ATOM   2242 HD13 LEU P 137     111.547 -33.545  84.057  0.00  0.00      P1    
ATOM   2243  CD2 LEU P 137     111.534 -33.338  81.284  0.00  0.00      P1    
ATOM   2244 HD21 LEU P 137     111.882 -32.833  80.357  0.00  0.00      P1    
ATOM   2245 HD22 LEU P 137     112.430 -33.904  81.618  0.00  0.00      P1    
ATOM   2246 HD23 LEU P 137     110.854 -34.182  81.042  0.00  0.00      P1    
ATOM   2247  C   LEU P 137     108.182 -30.482  80.349  0.00  0.00      P1    
ATOM   2248  O   LEU P 137     107.250 -30.083  81.157  0.00  0.00      P1    
ATOM   2249  N   GLN P 138     107.840 -30.953  79.133  0.00  0.00      P1    
ATOM   2250  HN  GLN P 138     108.484 -31.504  78.609  0.00  0.00      P1    
ATOM   2251  CA  GLN P 138     106.469 -31.155  78.716  0.00  0.00      P1    
ATOM   2252  HA  GLN P 138     105.764 -30.443  79.119  0.00  0.00      P1    
ATOM   2253  CB  GLN P 138     106.274 -30.943  77.135  0.00  0.00      P1    
ATOM   2254  HB1 GLN P 138     105.184 -30.933  76.920  0.00  0.00      P1    
ATOM   2255  HB2 GLN P 138     106.705 -29.943  76.912  0.00  0.00      P1    
ATOM   2256  CG  GLN P 138     107.181 -31.915  76.273  0.00  0.00      P1    
ATOM   2257  HG1 GLN P 138     108.184 -31.988  76.744  0.00  0.00      P1    
ATOM   2258  HG2 GLN P 138     106.745 -32.926  76.423  0.00  0.00      P1    
ATOM   2259  CD  GLN P 138     107.315 -31.491  74.801  0.00  0.00      P1    
ATOM   2260  OE1 GLN P 138     108.101 -30.600  74.552  0.00  0.00      P1    
ATOM   2261  NE2 GLN P 138     106.546 -32.071  73.919  0.00  0.00      P1    
ATOM   2262 HE21 GLN P 138     106.780 -31.862  72.969  0.00  0.00      P1    
ATOM   2263 HE22 GLN P 138     105.863 -32.742  74.207  0.00  0.00      P1    
ATOM   2264  C   GLN P 138     105.884 -32.572  78.940  0.00  0.00      P1    
ATOM   2265  O   GLN P 138     104.675 -32.758  78.776  0.00  0.00      P1    
ATOM   2266  N   GLU P 139     106.664 -33.595  79.329  0.00  0.00      P1    
ATOM   2267  HN  GLU P 139     107.619 -33.429  79.097  0.00  0.00      P1    
ATOM   2268  CA  GLU P 139     106.195 -35.001  79.382  0.00  0.00      P1    
ATOM   2269  HA  GLU P 139     105.531 -35.124  78.540  0.00  0.00      P1    
ATOM   2270  CB  GLU P 139     107.454 -35.819  79.162  0.00  0.00      P1    
ATOM   2271  HB1 GLU P 139     107.242 -36.910  79.143  0.00  0.00      P1    
ATOM   2272  HB2 GLU P 139     107.885 -35.695  78.145  0.00  0.00      P1    
ATOM   2273  CG  GLU P 139     108.478 -35.691  80.319  0.00  0.00      P1    
ATOM   2274  HG1 GLU P 139     108.764 -34.623  80.429  0.00  0.00      P1    
ATOM   2275  HG2 GLU P 139     107.950 -36.115  81.201  0.00  0.00      P1    
ATOM   2276  CD  GLU P 139     109.689 -36.558  80.181  0.00  0.00      P1    
ATOM   2277  OE1 GLU P 139     110.356 -36.587  79.114  0.00  0.00      P1    
ATOM   2278  OE2 GLU P 139     109.902 -37.358  81.177  0.00  0.00      P1    
ATOM   2279  C   GLU P 139     105.527 -35.347  80.647  0.00  0.00      P1    
ATOM   2280  O   GLU P 139     104.904 -36.454  80.799  0.00  0.00      P1    
ATOM   2281  N   LYS P 140     105.563 -34.472  81.636  0.00  0.00      P1    
ATOM   2282  HN  LYS P 140     106.188 -33.702  81.530  0.00  0.00      P1    
ATOM   2283  CA  LYS P 140     105.013 -34.609  82.988  0.00  0.00      P1    
ATOM   2284  HA  LYS P 140     105.106 -35.557  83.496  0.00  0.00      P1    
ATOM   2285  CB  LYS P 140     105.793 -33.764  83.984  0.00  0.00      P1    
ATOM   2286  HB1 LYS P 140     105.314 -33.662  84.981  0.00  0.00      P1    
ATOM   2287  HB2 LYS P 140     106.799 -34.236  83.975  0.00  0.00      P1    
ATOM   2288  CG  LYS P 140     105.939 -32.278  83.420  0.00  0.00      P1    
ATOM   2289  HG1 LYS P 140     106.869 -32.190  82.819  0.00  0.00      P1    
ATOM   2290  HG2 LYS P 140     105.052 -31.893  82.873  0.00  0.00      P1    
ATOM   2291  CD  LYS P 140     106.153 -31.411  84.635  0.00  0.00      P1    
ATOM   2292  HD1 LYS P 140     105.194 -31.506  85.188  0.00  0.00      P1    
ATOM   2293  HD2 LYS P 140     106.999 -31.850  85.206  0.00  0.00      P1    
ATOM   2294  CE  LYS P 140     106.383 -29.967  84.140  0.00  0.00      P1    
ATOM   2295  HE1 LYS P 140     107.243 -29.967  83.437  0.00  0.00      P1    
ATOM   2296  HE2 LYS P 140     105.465 -29.533  83.690  0.00  0.00      P1    
ATOM   2297  NZ  LYS P 140     106.738 -29.050  85.278  0.00  0.00      P1    
ATOM   2298  HZ1 LYS P 140     106.593 -28.079  84.936  0.00  0.00      P1    
ATOM   2299  HZ2 LYS P 140     106.112 -29.111  86.107  0.00  0.00      P1    
ATOM   2300  HZ3 LYS P 140     107.723 -29.157  85.592  0.00  0.00      P1    
ATOM   2301  C   LYS P 140     103.499 -34.259  82.849  0.00  0.00      P1    
ATOM   2302  O   LYS P 140     102.680 -34.788  83.615  0.00  0.00      P1    
ATOM   2303  N   LEU P 141     103.035 -33.334  81.904  0.00  0.00      P1    
ATOM   2304  HN  LEU P 141     103.641 -32.969  81.201  0.00  0.00      P1    
ATOM   2305  CA  LEU P 141     101.713 -32.749  81.966  0.00  0.00      P1    
ATOM   2306  HA  LEU P 141     101.656 -32.403  82.988  0.00  0.00      P1    
ATOM   2307  CB  LEU P 141     101.511 -31.516  81.037  0.00  0.00      P1    
ATOM   2308  HB1 LEU P 141     101.449 -31.947  80.014  0.00  0.00      P1    
ATOM   2309  HB2 LEU P 141     100.511 -31.107  81.294  0.00  0.00      P1    
ATOM   2310  CG  LEU P 141     102.548 -30.395  81.042  0.00  0.00      P1    
ATOM   2311  HG  LEU P 141     103.529 -30.883  81.227  0.00  0.00      P1    
ATOM   2312  CD1 LEU P 141     102.596 -29.737  79.650  0.00  0.00      P1    
ATOM   2313 HD11 LEU P 141     103.069 -30.474  78.966  0.00  0.00      P1    
ATOM   2314 HD12 LEU P 141     101.639 -29.404  79.193  0.00  0.00      P1    
ATOM   2315 HD13 LEU P 141     103.131 -28.772  79.779  0.00  0.00      P1    
ATOM   2316  CD2 LEU P 141     102.185 -29.421  82.171  0.00  0.00      P1    
ATOM   2317 HD21 LEU P 141     101.152 -29.040  82.027  0.00  0.00      P1    
ATOM   2318 HD22 LEU P 141     102.117 -29.919  83.162  0.00  0.00      P1    
ATOM   2319 HD23 LEU P 141     102.936 -28.608  82.272  0.00  0.00      P1    
ATOM   2320  C   LEU P 141     100.560 -33.764  81.825  0.00  0.00      P1    
ATOM   2321  O   LEU P 141      99.557 -33.688  82.512  0.00  0.00      P1    
ATOM   2322  N   SER P 142     100.665 -34.706  80.824  0.00  0.00      P1    
ATOM   2323  HN  SER P 142     101.463 -34.653  80.229  0.00  0.00      P1    
ATOM   2324  CA  SER P 142      99.599 -35.729  80.599  0.00  0.00      P1    
ATOM   2325  HA  SER P 142      98.672 -35.176  80.565  0.00  0.00      P1    
ATOM   2326  CB  SER P 142      99.840 -36.519  79.241  0.00  0.00      P1    
ATOM   2327  HB1 SER P 142      99.728 -35.822  78.383  0.00  0.00      P1    
ATOM   2328  HB2 SER P 142     100.893 -36.862  79.160  0.00  0.00      P1    
ATOM   2329  OG  SER P 142      98.977 -37.624  79.064  0.00  0.00      P1    
ATOM   2330  HG1 SER P 142      98.998 -37.659  78.105  0.00  0.00      P1    
ATOM   2331  C   SER P 142      99.246 -36.702  81.748  0.00  0.00      P1    
ATOM   2332  O   SER P 142      98.058 -37.079  82.005  0.00  0.00      P1    
ATOM   2333  N   PRO P 143     100.186 -37.280  82.459  0.00  0.00      P1    
ATOM   2334  CD  PRO P 143     101.639 -37.513  82.095  0.00  0.00      P1    
ATOM   2335  HD1 PRO P 143     101.776 -37.933  81.076  0.00  0.00      P1    
ATOM   2336  HD2 PRO P 143     102.293 -36.655  82.359  0.00  0.00      P1    
ATOM   2337  CA  PRO P 143      99.933 -37.855  83.770  0.00  0.00      P1    
ATOM   2338  HA  PRO P 143      99.220 -38.638  83.560  0.00  0.00      P1    
ATOM   2339  CB  PRO P 143     101.367 -38.250  84.270  0.00  0.00      P1    
ATOM   2340  HB1 PRO P 143     101.323 -39.105  84.979  0.00  0.00      P1    
ATOM   2341  HB2 PRO P 143     101.812 -37.415  84.851  0.00  0.00      P1    
ATOM   2342  CG  PRO P 143     102.046 -38.627  82.982  0.00  0.00      P1    
ATOM   2343  HG1 PRO P 143     101.680 -39.620  82.642  0.00  0.00      P1    
ATOM   2344  HG2 PRO P 143     103.138 -38.687  83.179  0.00  0.00      P1    
ATOM   2345  C   PRO P 143      99.489 -37.042  84.888  0.00  0.00      P1    
ATOM   2346  O   PRO P 143      98.841 -37.556  85.773  0.00  0.00      P1    
ATOM   2347  N   LEU P 144      99.759 -35.675  84.955  0.00  0.00      P1    
ATOM   2348  HN  LEU P 144     100.253 -35.256  84.197  0.00  0.00      P1    
ATOM   2349  CA  LEU P 144      99.308 -34.829  86.074  0.00  0.00      P1    
ATOM   2350  HA  LEU P 144      99.273 -35.433  86.968  0.00  0.00      P1    
ATOM   2351  CB  LEU P 144     100.387 -33.784  86.478  0.00  0.00      P1    
ATOM   2352  HB1 LEU P 144     100.177 -33.341  87.475  0.00  0.00      P1    
ATOM   2353  HB2 LEU P 144     101.398 -34.227  86.604  0.00  0.00      P1    
ATOM   2354  CG  LEU P 144     100.635 -32.726  85.484  0.00  0.00      P1    
ATOM   2355  HG  LEU P 144     100.681 -33.226  84.492  0.00  0.00      P1    
ATOM   2356  CD1 LEU P 144      99.508 -31.624  85.460  0.00  0.00      P1    
ATOM   2357 HD11 LEU P 144      99.946 -30.634  85.208  0.00  0.00      P1    
ATOM   2358 HD12 LEU P 144      98.707 -31.825  84.718  0.00  0.00      P1    
ATOM   2359 HD13 LEU P 144      99.178 -31.467  86.509  0.00  0.00      P1    
ATOM   2360  CD2 LEU P 144     102.013 -32.135  85.831  0.00  0.00      P1    
ATOM   2361 HD21 LEU P 144     102.848 -32.764  85.453  0.00  0.00      P1    
ATOM   2362 HD22 LEU P 144     102.249 -31.147  85.382  0.00  0.00      P1    
ATOM   2363 HD23 LEU P 144     102.163 -31.975  86.920  0.00  0.00      P1    
ATOM   2364  C   LEU P 144      97.938 -34.299  85.816  0.00  0.00      P1    
ATOM   2365  O   LEU P 144      97.251 -34.028  86.736  0.00  0.00      P1    
ATOM   2366  N   GLY P 145      97.494 -34.193  84.524  0.00  0.00      P1    
ATOM   2367  HN  GLY P 145      98.134 -34.326  83.770  0.00  0.00      P1    
ATOM   2368  CA  GLY P 145      96.072 -34.181  84.074  0.00  0.00      P1    
ATOM   2369  HA1 GLY P 145      95.972 -34.125  83.000  0.00  0.00      P1    
ATOM   2370  HA2 GLY P 145      95.705 -33.263  84.509  0.00  0.00      P1    
ATOM   2371  C   GLY P 145      95.208 -35.375  84.560  0.00  0.00      P1    
ATOM   2372  O   GLY P 145      94.006 -35.193  84.901  0.00  0.00      P1    
ATOM   2373  N   GLU P 146      95.838 -36.589  84.641  0.00  0.00      P1    
ATOM   2374  HN  GLU P 146      96.792 -36.717  84.380  0.00  0.00      P1    
ATOM   2375  CA  GLU P 146      95.228 -37.777  85.315  0.00  0.00      P1    
ATOM   2376  HA  GLU P 146      94.236 -37.875  84.899  0.00  0.00      P1    
ATOM   2377  CB  GLU P 146      95.908 -39.158  84.798  0.00  0.00      P1    
ATOM   2378  HB1 GLU P 146      95.859 -38.983  83.702  0.00  0.00      P1    
ATOM   2379  HB2 GLU P 146      96.937 -39.293  85.194  0.00  0.00      P1    
ATOM   2380  CG  GLU P 146      95.082 -40.392  85.342  0.00  0.00      P1    
ATOM   2381  HG1 GLU P 146      95.089 -40.455  86.451  0.00  0.00      P1    
ATOM   2382  HG2 GLU P 146      94.027 -40.366  84.993  0.00  0.00      P1    
ATOM   2383  CD  GLU P 146      95.749 -41.715  84.845  0.00  0.00      P1    
ATOM   2384  OE1 GLU P 146      96.915 -41.954  85.252  0.00  0.00      P1    
ATOM   2385  OE2 GLU P 146      95.117 -42.501  84.100  0.00  0.00      P1    
ATOM   2386  C   GLU P 146      95.249 -37.649  86.811  0.00  0.00      P1    
ATOM   2387  O   GLU P 146      94.194 -37.890  87.399  0.00  0.00      P1    
ATOM   2388  N   GLU P 147      96.295 -37.205  87.477  0.00  0.00      P1    
ATOM   2389  HN  GLU P 147      97.180 -37.132  87.026  0.00  0.00      P1    
ATOM   2390  CA  GLU P 147      96.084 -36.739  88.829  0.00  0.00      P1    
ATOM   2391  HA  GLU P 147      95.871 -37.625  89.409  0.00  0.00      P1    
ATOM   2392  CB  GLU P 147      97.446 -36.254  89.492  0.00  0.00      P1    
ATOM   2393  HB1 GLU P 147      98.258 -36.935  89.159  0.00  0.00      P1    
ATOM   2394  HB2 GLU P 147      97.634 -35.214  89.151  0.00  0.00      P1    
ATOM   2395  CG  GLU P 147      97.452 -36.212  91.016  0.00  0.00      P1    
ATOM   2396  HG1 GLU P 147      96.613 -35.541  91.299  0.00  0.00      P1    
ATOM   2397  HG2 GLU P 147      97.153 -37.190  91.451  0.00  0.00      P1    
ATOM   2398  CD  GLU P 147      98.738 -35.706  91.648  0.00  0.00      P1    
ATOM   2399  OE1 GLU P 147      98.592 -34.733  92.388  0.00  0.00      P1    
ATOM   2400  OE2 GLU P 147      99.862 -36.192  91.387  0.00  0.00      P1    
ATOM   2401  C   GLU P 147      95.049 -35.707  89.177  0.00  0.00      P1    
ATOM   2402  O   GLU P 147      94.241 -35.831  90.093  0.00  0.00      P1    
ATOM   2403  N   MET P 148      94.920 -34.635  88.351  0.00  0.00      P1    
ATOM   2404  HN  MET P 148      95.572 -34.478  87.614  0.00  0.00      P1    
ATOM   2405  CA  MET P 148      93.812 -33.618  88.504  0.00  0.00      P1    
ATOM   2406  HA  MET P 148      93.814 -33.168  89.485  0.00  0.00      P1    
ATOM   2407  CB  MET P 148      94.113 -32.522  87.413  0.00  0.00      P1    
ATOM   2408  HB1 MET P 148      95.154 -32.169  87.575  0.00  0.00      P1    
ATOM   2409  HB2 MET P 148      94.066 -32.980  86.401  0.00  0.00      P1    
ATOM   2410  CG  MET P 148      93.167 -31.332  87.303  0.00  0.00      P1    
ATOM   2411  HG1 MET P 148      92.197 -31.556  86.809  0.00  0.00      P1    
ATOM   2412  HG2 MET P 148      92.913 -31.063  88.351  0.00  0.00      P1    
ATOM   2413  SD  MET P 148      94.021 -29.865  86.649  0.00  0.00      P1    
ATOM   2414  CE  MET P 148      92.657 -28.668  86.814  0.00  0.00      P1    
ATOM   2415  HE1 MET P 148      92.851 -27.687  86.329  0.00  0.00      P1    
ATOM   2416  HE2 MET P 148      91.729 -29.048  86.335  0.00  0.00      P1    
ATOM   2417  HE3 MET P 148      92.411 -28.537  87.889  0.00  0.00      P1    
ATOM   2418  C   MET P 148      92.422 -34.210  88.349  0.00  0.00      P1    
ATOM   2419  O   MET P 148      91.502 -34.061  89.174  0.00  0.00      P1    
ATOM   2420  N   ARG P 149      92.233 -35.072  87.283  0.00  0.00      P1    
ATOM   2421  HN  ARG P 149      92.847 -35.177  86.505  0.00  0.00      P1    
ATOM   2422  CA  ARG P 149      91.000 -35.882  87.057  0.00  0.00      P1    
ATOM   2423  HA  ARG P 149      90.127 -35.260  86.923  0.00  0.00      P1    
ATOM   2424  CB  ARG P 149      90.946 -36.738  85.775  0.00  0.00      P1    
ATOM   2425  HB1 ARG P 149      91.145 -36.100  84.887  0.00  0.00      P1    
ATOM   2426  HB2 ARG P 149      91.800 -37.444  85.865  0.00  0.00      P1    
ATOM   2427  CG  ARG P 149      89.667 -37.639  85.674  0.00  0.00      P1    
ATOM   2428  HG1 ARG P 149      89.592 -38.364  86.513  0.00  0.00      P1    
ATOM   2429  HG2 ARG P 149      88.734 -37.036  85.698  0.00  0.00      P1    
ATOM   2430  CD  ARG P 149      89.584 -38.459  84.368  0.00  0.00      P1    
ATOM   2431  HD1 ARG P 149      88.537 -38.830  84.326  0.00  0.00      P1    
ATOM   2432  HD2 ARG P 149      89.929 -37.832  83.519  0.00  0.00      P1    
ATOM   2433  NE  ARG P 149      90.449 -39.677  84.457  0.00  0.00      P1    
ATOM   2434  HE  ARG P 149      90.876 -39.897  85.334  0.00  0.00      P1    
ATOM   2435  CZ  ARG P 149      90.812 -40.392  83.346  0.00  0.00      P1    
ATOM   2436  NH1 ARG P 149      90.095 -40.343  82.256  0.00  0.00      P1    
ATOM   2437 HH11 ARG P 149      90.437 -40.699  81.386  0.00  0.00      P1    
ATOM   2438 HH12 ARG P 149      89.264 -39.788  82.237  0.00  0.00      P1    
ATOM   2439  NH2 ARG P 149      91.867 -41.228  83.461  0.00  0.00      P1    
ATOM   2440 HH21 ARG P 149      92.196 -41.694  82.640  0.00  0.00      P1    
ATOM   2441 HH22 ARG P 149      92.041 -41.724  84.311  0.00  0.00      P1    
ATOM   2442  C   ARG P 149      90.636 -36.799  88.294  0.00  0.00      P1    
ATOM   2443  O   ARG P 149      89.461 -36.868  88.703  0.00  0.00      P1    
ATOM   2444  N   ASP P 150      91.625 -37.566  88.828  0.00  0.00      P1    
ATOM   2445  HN  ASP P 150      92.476 -37.645  88.314  0.00  0.00      P1    
ATOM   2446  CA  ASP P 150      91.413 -38.332  89.945  0.00  0.00      P1    
ATOM   2447  HA  ASP P 150      90.553 -38.956  89.748  0.00  0.00      P1    
ATOM   2448  CB  ASP P 150      92.678 -39.246  90.153  0.00  0.00      P1    
ATOM   2449  HB1 ASP P 150      92.874 -39.848  89.239  0.00  0.00      P1    
ATOM   2450  HB2 ASP P 150      93.513 -38.563  90.418  0.00  0.00      P1    
ATOM   2451  CG  ASP P 150      92.377 -40.292  91.261  0.00  0.00      P1    
ATOM   2452  OD1 ASP P 150      91.639 -41.286  91.019  0.00  0.00      P1    
ATOM   2453  OD2 ASP P 150      92.956 -40.067  92.318  0.00  0.00      P1    
ATOM   2454  C   ASP P 150      91.160 -37.534  91.257  0.00  0.00      P1    
ATOM   2455  O   ASP P 150      90.263 -37.838  91.997  0.00  0.00      P1    
ATOM   2456  N   ARG P 151      91.948 -36.451  91.467  0.00  0.00      P1    
ATOM   2457  HN  ARG P 151      92.713 -36.245  90.862  0.00  0.00      P1    
ATOM   2458  CA  ARG P 151      91.710 -35.625  92.654  0.00  0.00      P1    
ATOM   2459  HA  ARG P 151      91.575 -36.265  93.514  0.00  0.00      P1    
ATOM   2460  CB  ARG P 151      92.800 -34.617  93.072  0.00  0.00      P1    
ATOM   2461  HB1 ARG P 151      92.955 -33.973  92.180  0.00  0.00      P1    
ATOM   2462  HB2 ARG P 151      92.485 -33.926  93.884  0.00  0.00      P1    
ATOM   2463  CG  ARG P 151      94.080 -35.288  93.571  0.00  0.00      P1    
ATOM   2464  HG1 ARG P 151      94.679 -36.002  92.966  0.00  0.00      P1    
ATOM   2465  HG2 ARG P 151      94.826 -34.469  93.655  0.00  0.00      P1    
ATOM   2466  CD  ARG P 151      93.949 -35.985  95.003  0.00  0.00      P1    
ATOM   2467  HD1 ARG P 151      94.939 -36.008  95.508  0.00  0.00      P1    
ATOM   2468  HD2 ARG P 151      93.212 -35.380  95.574  0.00  0.00      P1    
ATOM   2469  NE  ARG P 151      93.488 -37.340  94.798  0.00  0.00      P1    
ATOM   2470  HE  ARG P 151      94.092 -37.984  94.328  0.00  0.00      P1    
ATOM   2471  CZ  ARG P 151      92.579 -37.998  95.536  0.00  0.00      P1    
ATOM   2472  NH1 ARG P 151      91.694 -37.336  96.275  0.00  0.00      P1    
ATOM   2473 HH11 ARG P 151      91.034 -37.870  96.804  0.00  0.00      P1    
ATOM   2474 HH12 ARG P 151      91.684 -36.345  96.410  0.00  0.00      P1    
ATOM   2475  NH2 ARG P 151      92.472 -39.314  95.398  0.00  0.00      P1    
ATOM   2476 HH21 ARG P 151      92.051 -39.981  96.014  0.00  0.00      P1    
ATOM   2477 HH22 ARG P 151      92.640 -39.698  94.490  0.00  0.00      P1    
ATOM   2478  C   ARG P 151      90.322 -34.928  92.556  0.00  0.00      P1    
ATOM   2479  O   ARG P 151      89.527 -34.974  93.468  0.00  0.00      P1    
ATOM   2480  N   ALA P 152      89.950 -34.373  91.370  0.00  0.00      P1    
ATOM   2481  HN  ALA P 152      90.482 -34.228  90.540  0.00  0.00      P1    
ATOM   2482  CA  ALA P 152      88.667 -33.672  91.248  0.00  0.00      P1    
ATOM   2483  HA  ALA P 152      88.694 -32.928  92.030  0.00  0.00      P1    
ATOM   2484  CB  ALA P 152      88.524 -32.889  89.952  0.00  0.00      P1    
ATOM   2485  HB1 ALA P 152      87.611 -32.284  89.765  0.00  0.00      P1    
ATOM   2486  HB2 ALA P 152      89.320 -32.115  89.905  0.00  0.00      P1    
ATOM   2487  HB3 ALA P 152      88.763 -33.491  89.049  0.00  0.00      P1    
ATOM   2488  C   ALA P 152      87.422 -34.514  91.433  0.00  0.00      P1    
ATOM   2489  O   ALA P 152      86.420 -34.142  91.991  0.00  0.00      P1    
ATOM   2490  N   ARG P 153      87.399 -35.705  90.837  0.00  0.00      P1    
ATOM   2491  HN  ARG P 153      88.204 -36.119  90.420  0.00  0.00      P1    
ATOM   2492  CA  ARG P 153      86.244 -36.578  90.996  0.00  0.00      P1    
ATOM   2493  HA  ARG P 153      85.395 -35.944  90.786  0.00  0.00      P1    
ATOM   2494  CB  ARG P 153      86.289 -37.820  90.114  0.00  0.00      P1    
ATOM   2495  HB1 ARG P 153      85.306 -38.328  90.011  0.00  0.00      P1    
ATOM   2496  HB2 ARG P 153      86.518 -37.524  89.068  0.00  0.00      P1    
ATOM   2497  CG  ARG P 153      87.416 -38.890  90.424  0.00  0.00      P1    
ATOM   2498  HG1 ARG P 153      88.459 -38.511  90.491  0.00  0.00      P1    
ATOM   2499  HG2 ARG P 153      87.184 -39.451  91.354  0.00  0.00      P1    
ATOM   2500  CD  ARG P 153      87.341 -39.930  89.325  0.00  0.00      P1    
ATOM   2501  HD1 ARG P 153      86.403 -40.496  89.508  0.00  0.00      P1    
ATOM   2502  HD2 ARG P 153      87.316 -39.434  88.331  0.00  0.00      P1    
ATOM   2503  NE  ARG P 153      88.521 -40.763  89.526  0.00  0.00      P1    
ATOM   2504  HE  ARG P 153      88.710 -41.077  90.457  0.00  0.00      P1    
ATOM   2505  CZ  ARG P 153      89.058 -41.423  88.547  0.00  0.00      P1    
ATOM   2506  NH1 ARG P 153      88.507 -41.607  87.362  0.00  0.00      P1    
ATOM   2507 HH11 ARG P 153      88.929 -42.142  86.631  0.00  0.00      P1    
ATOM   2508 HH12 ARG P 153      87.606 -41.200  87.210  0.00  0.00      P1    
ATOM   2509  NH2 ARG P 153      90.265 -42.000  88.736  0.00  0.00      P1    
ATOM   2510 HH21 ARG P 153      90.682 -42.320  87.886  0.00  0.00      P1    
ATOM   2511 HH22 ARG P 153      90.804 -41.760  89.543  0.00  0.00      P1    
ATOM   2512  C   ARG P 153      85.981 -37.033  92.446  0.00  0.00      P1    
ATOM   2513  O   ARG P 153      84.836 -37.207  92.760  0.00  0.00      P1    
ATOM   2514  N   ALA P 154      87.054 -37.236  93.334  0.00  0.00      P1    
ATOM   2515  HN  ALA P 154      87.964 -37.054  92.970  0.00  0.00      P1    
ATOM   2516  CA  ALA P 154      86.886 -37.408  94.764  0.00  0.00      P1    
ATOM   2517  HA  ALA P 154      86.171 -38.198  94.944  0.00  0.00      P1    
ATOM   2518  CB  ALA P 154      88.305 -37.784  95.470  0.00  0.00      P1    
ATOM   2519  HB1 ALA P 154      89.043 -36.960  95.371  0.00  0.00      P1    
ATOM   2520  HB2 ALA P 154      88.077 -38.011  96.533  0.00  0.00      P1    
ATOM   2521  HB3 ALA P 154      88.702 -38.722  95.027  0.00  0.00      P1    
ATOM   2522  C   ALA P 154      86.507 -36.161  95.445  0.00  0.00      P1    
ATOM   2523  O   ALA P 154      85.537 -36.045  96.172  0.00  0.00      P1    
ATOM   2524  N   HSD P 155      87.303 -35.105  95.214  0.00  0.00      P1    
ATOM   2525  HN  HSD P 155      88.180 -35.300  94.782  0.00  0.00      P1    
ATOM   2526  CA  HSD P 155      87.130 -33.920  96.042  0.00  0.00      P1    
ATOM   2527  HA  HSD P 155      87.133 -34.161  97.095  0.00  0.00      P1    
ATOM   2528  CB  HSD P 155      88.270 -32.932  95.835  0.00  0.00      P1    
ATOM   2529  HB1 HSD P 155      88.130 -32.714  94.754  0.00  0.00      P1    
ATOM   2530  HB2 HSD P 155      88.023 -32.034  96.440  0.00  0.00      P1    
ATOM   2531  ND1 HSD P 155      90.770 -32.711  95.801  0.00  0.00      P1    
ATOM   2532  HD1 HSD P 155      90.820 -31.815  95.358  0.00  0.00      P1    
ATOM   2533  CG  HSD P 155      89.679 -33.440  96.112  0.00  0.00      P1    
ATOM   2534  CE1 HSD P 155      91.785 -33.104  96.652  0.00  0.00      P1    
ATOM   2535  HE1 HSD P 155      92.723 -32.552  96.700  0.00  0.00      P1    
ATOM   2536  NE2 HSD P 155      91.393 -34.094  97.391  0.00  0.00      P1    
ATOM   2537  CD2 HSD P 155      90.050 -34.305  97.110  0.00  0.00      P1    
ATOM   2538  HD2 HSD P 155      89.565 -35.107  97.652  0.00  0.00      P1    
ATOM   2539  C   HSD P 155      85.802 -33.101  95.823  0.00  0.00      P1    
ATOM   2540  O   HSD P 155      85.363 -32.455  96.783  0.00  0.00      P1    
ATOM   2541  N   VAL P 156      85.130 -33.270  94.721  0.00  0.00      P1    
ATOM   2542  HN  VAL P 156      85.621 -33.652  93.941  0.00  0.00      P1    
ATOM   2543  CA  VAL P 156      83.811 -32.637  94.507  0.00  0.00      P1    
ATOM   2544  HA  VAL P 156      83.678 -31.761  95.125  0.00  0.00      P1    
ATOM   2545  CB  VAL P 156      83.747 -32.145  93.021  0.00  0.00      P1    
ATOM   2546  HB  VAL P 156      83.807 -33.026  92.346  0.00  0.00      P1    
ATOM   2547  CG1 VAL P 156      82.426 -31.474  92.683  0.00  0.00      P1    
ATOM   2548 HG11 VAL P 156      81.536 -32.137  92.716  0.00  0.00      P1    
ATOM   2549 HG12 VAL P 156      82.217 -30.571  93.297  0.00  0.00      P1    
ATOM   2550 HG13 VAL P 156      82.481 -31.065  91.652  0.00  0.00      P1    
ATOM   2551  CG2 VAL P 156      84.861 -31.148  92.754  0.00  0.00      P1    
ATOM   2552 HG21 VAL P 156      84.810 -30.867  91.681  0.00  0.00      P1    
ATOM   2553 HG22 VAL P 156      84.805 -30.254  93.412  0.00  0.00      P1    
ATOM   2554 HG23 VAL P 156      85.808 -31.700  92.932  0.00  0.00      P1    
ATOM   2555  C   VAL P 156      82.633 -33.521  94.857  0.00  0.00      P1    
ATOM   2556  O   VAL P 156      81.528 -33.147  95.241  0.00  0.00      P1    
ATOM   2557  N   ASP P 157      82.948 -34.790  95.023  0.00  0.00      P1    
ATOM   2558  HN  ASP P 157      83.846 -35.202  94.887  0.00  0.00      P1    
ATOM   2559  CA  ASP P 157      81.928 -35.705  95.567  0.00  0.00      P1    
ATOM   2560  HA  ASP P 157      80.947 -35.394  95.240  0.00  0.00      P1    
ATOM   2561  CB  ASP P 157      82.289 -37.097  95.083  0.00  0.00      P1    
ATOM   2562  HB1 ASP P 157      82.624 -37.072  94.024  0.00  0.00      P1    
ATOM   2563  HB2 ASP P 157      83.133 -37.596  95.605  0.00  0.00      P1    
ATOM   2564  CG  ASP P 157      81.082 -37.949  94.986  0.00  0.00      P1    
ATOM   2565  OD1 ASP P 157      79.927 -37.444  94.702  0.00  0.00      P1    
ATOM   2566  OD2 ASP P 157      81.250 -39.155  94.762  0.00  0.00      P1    
ATOM   2567  C   ASP P 157      81.936 -35.521  97.060  0.00  0.00      P1    
ATOM   2568  O   ASP P 157      80.835 -35.501  97.654  0.00  0.00      P1    
ATOM   2569  N   ALA P 158      83.064 -35.241  97.701  0.00  0.00      P1    
ATOM   2570  HN  ALA P 158      83.921 -35.338  97.202  0.00  0.00      P1    
ATOM   2571  CA  ALA P 158      83.225 -35.056  99.193  0.00  0.00      P1    
ATOM   2572  HA  ALA P 158      82.782 -35.902  99.696  0.00  0.00      P1    
ATOM   2573  CB  ALA P 158      84.735 -34.929  99.340  0.00  0.00      P1    
ATOM   2574  HB1 ALA P 158      85.264 -35.869  99.073  0.00  0.00      P1    
ATOM   2575  HB2 ALA P 158      85.157 -34.181  98.634  0.00  0.00      P1    
ATOM   2576  HB3 ALA P 158      84.944 -34.714 100.409  0.00  0.00      P1    
ATOM   2577  C   ALA P 158      82.439 -33.882  99.666  0.00  0.00      P1    
ATOM   2578  O   ALA P 158      81.988 -33.857 100.777  0.00  0.00      P1    
ATOM   2579  N   LEU P 159      82.295 -32.825  98.774  0.00  0.00      P1    
ATOM   2580  HN  LEU P 159      82.674 -32.879  97.854  0.00  0.00      P1    
ATOM   2581  CA  LEU P 159      81.416 -31.701  98.955  0.00  0.00      P1    
ATOM   2582  HA  LEU P 159      81.653 -31.254  99.910  0.00  0.00      P1    
ATOM   2583  CB  LEU P 159      81.538 -30.702  97.817  0.00  0.00      P1    
ATOM   2584  HB1 LEU P 159      81.143 -31.274  96.950  0.00  0.00      P1    
ATOM   2585  HB2 LEU P 159      80.847 -29.904  98.163  0.00  0.00      P1    
ATOM   2586  CG  LEU P 159      82.895 -30.111  97.505  0.00  0.00      P1    
ATOM   2587  HG  LEU P 159      83.571 -30.990  97.569  0.00  0.00      P1    
ATOM   2588  CD1 LEU P 159      82.794 -29.359  96.136  0.00  0.00      P1    
ATOM   2589 HD11 LEU P 159      82.329 -30.060  95.410  0.00  0.00      P1    
ATOM   2590 HD12 LEU P 159      82.159 -28.449  96.097  0.00  0.00      P1    
ATOM   2591 HD13 LEU P 159      83.758 -29.174  95.617  0.00  0.00      P1    
ATOM   2592  CD2 LEU P 159      83.353 -29.216  98.706  0.00  0.00      P1    
ATOM   2593 HD21 LEU P 159      83.403 -29.828  99.632  0.00  0.00      P1    
ATOM   2594 HD22 LEU P 159      84.310 -28.764  98.368  0.00  0.00      P1    
ATOM   2595 HD23 LEU P 159      82.766 -28.301  98.936  0.00  0.00      P1    
ATOM   2596  C   LEU P 159      79.906 -32.004  99.127  0.00  0.00      P1    
ATOM   2597  O   LEU P 159      79.362 -32.960  98.597  0.00  0.00      P1    
ATOM   2598  N   ARG P 160      79.193 -31.300 100.061  0.00  0.00      P1    
ATOM   2599  HN  ARG P 160      79.650 -30.524 100.490  0.00  0.00      P1    
ATOM   2600  CA  ARG P 160      77.824 -31.421 100.329  0.00  0.00      P1    
ATOM   2601  HA  ARG P 160      77.551 -32.459 100.444  0.00  0.00      P1    
ATOM   2602  CB  ARG P 160      77.519 -30.750 101.625  0.00  0.00      P1    
ATOM   2603  HB1 ARG P 160      77.981 -29.743 101.705  0.00  0.00      P1    
ATOM   2604  HB2 ARG P 160      76.430 -30.545 101.706  0.00  0.00      P1    
ATOM   2605  CG  ARG P 160      77.802 -31.659 102.842  0.00  0.00      P1    
ATOM   2606  HG1 ARG P 160      77.134 -32.547 102.799  0.00  0.00      P1    
ATOM   2607  HG2 ARG P 160      78.839 -32.052 102.780  0.00  0.00      P1    
ATOM   2608  CD  ARG P 160      77.498 -30.986 104.197  0.00  0.00      P1    
ATOM   2609  HD1 ARG P 160      77.893 -29.961 104.368  0.00  0.00      P1    
ATOM   2610  HD2 ARG P 160      76.390 -30.915 104.230  0.00  0.00      P1    
ATOM   2611  NE  ARG P 160      77.792 -31.920 105.371  0.00  0.00      P1    
ATOM   2612  HE  ARG P 160      78.207 -32.804 105.159  0.00  0.00      P1    
ATOM   2613  CZ  ARG P 160      77.348 -31.711 106.568  0.00  0.00      P1    
ATOM   2614  NH1 ARG P 160      76.381 -30.868 106.897  0.00  0.00      P1    
ATOM   2615 HH11 ARG P 160      75.960 -31.057 107.784  0.00  0.00      P1    
ATOM   2616 HH12 ARG P 160      75.900 -30.585 106.067  0.00  0.00      P1    
ATOM   2617  NH2 ARG P 160      77.779 -32.548 107.485  0.00  0.00      P1    
ATOM   2618 HH21 ARG P 160      77.407 -32.492 108.411  0.00  0.00      P1    
ATOM   2619 HH22 ARG P 160      78.627 -33.046 107.301  0.00  0.00      P1    
ATOM   2620  C   ARG P 160      76.947 -30.907  99.263  0.00  0.00      P1    
ATOM   2621  O   ARG P 160      77.050 -29.792  98.776  0.00  0.00      P1    
ATOM   2622  N   THR P 161      75.961 -31.681  98.826  0.00  0.00      P1    
ATOM   2623  HN  THR P 161      76.015 -32.628  99.135  0.00  0.00      P1    
ATOM   2624  CA  THR P 161      74.862 -31.322  97.886  0.00  0.00      P1    
ATOM   2625  HA  THR P 161      75.411 -30.966  97.028  0.00  0.00      P1    
ATOM   2626  CB  THR P 161      73.912 -32.445  97.461  0.00  0.00      P1    
ATOM   2627  HB  THR P 161      74.563 -33.318  97.240  0.00  0.00      P1    
ATOM   2628  OG1 THR P 161      73.078 -32.064  96.346  0.00  0.00      P1    
ATOM   2629  HG1 THR P 161      72.893 -32.873  95.864  0.00  0.00      P1    
ATOM   2630  CG2 THR P 161      73.053 -33.022  98.646  0.00  0.00      P1    
ATOM   2631 HG21 THR P 161      72.395 -33.836  98.274  0.00  0.00      P1    
ATOM   2632 HG22 THR P 161      73.728 -33.355  99.463  0.00  0.00      P1    
ATOM   2633 HG23 THR P 161      72.341 -32.318  99.128  0.00  0.00      P1    
ATOM   2634  C   THR P 161      74.071 -30.083  98.357  0.00  0.00      P1    
ATOM   2635  O   THR P 161      73.955 -29.779  99.577  0.00  0.00      P1    
ATOM   2636  N   HSD P 162      73.619 -29.291  97.370  0.00  0.00      P1    
ATOM   2637  HN  HSD P 162      73.867 -29.455  96.419  0.00  0.00      P1    
ATOM   2638  CA  HSD P 162      72.659 -28.218  97.463  0.00  0.00      P1    
ATOM   2639  HA  HSD P 162      72.374 -28.175  98.504  0.00  0.00      P1    
ATOM   2640  CB  HSD P 162      73.398 -26.891  97.043  0.00  0.00      P1    
ATOM   2641  HB1 HSD P 162      73.824 -27.143  96.049  0.00  0.00      P1    
ATOM   2642  HB2 HSD P 162      72.661 -26.071  96.908  0.00  0.00      P1    
ATOM   2643  ND1 HSD P 162      74.151 -25.576  99.124  0.00  0.00      P1    
ATOM   2644  HD1 HSD P 162      73.279 -25.122  99.308  0.00  0.00      P1    
ATOM   2645  CG  HSD P 162      74.433 -26.390  97.988  0.00  0.00      P1    
ATOM   2646  CE1 HSD P 162      75.309 -25.210  99.669  0.00  0.00      P1    
ATOM   2647  HE1 HSD P 162      75.448 -24.579 100.546  0.00  0.00      P1    
ATOM   2648  NE2 HSD P 162      76.326 -25.773  99.067  0.00  0.00      P1    
ATOM   2649  CD2 HSD P 162      75.797 -26.468  97.974  0.00  0.00      P1    
ATOM   2650  HD2 HSD P 162      76.440 -27.015  97.295  0.00  0.00      P1    
ATOM   2651  C   HSD P 162      71.423 -28.429  96.693  0.00  0.00      P1    
ATOM   2652  O   HSD P 162      70.570 -27.590  96.722  0.00  0.00      P1    
ATOM   2653  N   LEU P 163      71.305 -29.676  96.063  0.00  0.00      P1    
ATOM   2654  HN  LEU P 163      72.038 -30.351  96.054  0.00  0.00      P1    
ATOM   2655  CA  LEU P 163      70.092 -30.023  95.330  0.00  0.00      P1    
ATOM   2656  HA  LEU P 163      69.821 -29.162  94.738  0.00  0.00      P1    
ATOM   2657  CB  LEU P 163      70.474 -31.136  94.404  0.00  0.00      P1    
ATOM   2658  HB1 LEU P 163      71.198 -30.737  93.662  0.00  0.00      P1    
ATOM   2659  HB2 LEU P 163      70.993 -31.857  95.071  0.00  0.00      P1    
ATOM   2660  CG  LEU P 163      69.413 -31.859  93.465  0.00  0.00      P1    
ATOM   2661  HG  LEU P 163      68.815 -30.994  93.106  0.00  0.00      P1    
ATOM   2662  CD1 LEU P 163      70.121 -32.372  92.156  0.00  0.00      P1    
ATOM   2663 HD11 LEU P 163      70.732 -31.544  91.737  0.00  0.00      P1    
ATOM   2664 HD12 LEU P 163      70.759 -33.221  92.480  0.00  0.00      P1    
ATOM   2665 HD13 LEU P 163      69.349 -32.663  91.411  0.00  0.00      P1    
ATOM   2666  CD2 LEU P 163      68.496 -32.924  94.119  0.00  0.00      P1    
ATOM   2667 HD21 LEU P 163      67.771 -33.257  93.345  0.00  0.00      P1    
ATOM   2668 HD22 LEU P 163      68.995 -33.813  94.560  0.00  0.00      P1    
ATOM   2669 HD23 LEU P 163      67.964 -32.439  94.966  0.00  0.00      P1    
ATOM   2670  C   LEU P 163      68.946 -30.304  96.223  0.00  0.00      P1    
ATOM   2671  O   LEU P 163      67.892 -29.770  96.165  0.00  0.00      P1    
ATOM   2672  N   ALA P 164      69.036 -31.305  97.176  0.00  0.00      P1    
ATOM   2673  HN  ALA P 164      69.755 -31.995  97.210  0.00  0.00      P1    
ATOM   2674  CA  ALA P 164      67.984 -31.492  98.159  0.00  0.00      P1    
ATOM   2675  HA  ALA P 164      67.051 -31.710  97.661  0.00  0.00      P1    
ATOM   2676  CB  ALA P 164      68.211 -32.728  99.008  0.00  0.00      P1    
ATOM   2677  HB1 ALA P 164      69.173 -32.643  99.557  0.00  0.00      P1    
ATOM   2678  HB2 ALA P 164      67.370 -32.743  99.734  0.00  0.00      P1    
ATOM   2679  HB3 ALA P 164      68.190 -33.652  98.392  0.00  0.00      P1    
ATOM   2680  C   ALA P 164      67.585 -30.236  99.047  0.00  0.00      P1    
ATOM   2681  O   ALA P 164      66.398 -29.847  99.155  0.00  0.00      P1    
ATOM   2682  N   PRO P 165      68.630 -29.411  99.591  0.00  0.00      P1    
ATOM   2683  CD  PRO P 165      70.025 -29.837  99.836  0.00  0.00      P1    
ATOM   2684  HD1 PRO P 165      70.027 -30.850 100.292  0.00  0.00      P1    
ATOM   2685  HD2 PRO P 165      70.598 -29.811  98.885  0.00  0.00      P1    
ATOM   2686  CA  PRO P 165      68.462 -28.082 100.176  0.00  0.00      P1    
ATOM   2687  HA  PRO P 165      67.939 -28.166 101.117  0.00  0.00      P1    
ATOM   2688  CB  PRO P 165      69.836 -27.482 100.374  0.00  0.00      P1    
ATOM   2689  HB1 PRO P 165      69.811 -26.697 101.160  0.00  0.00      P1    
ATOM   2690  HB2 PRO P 165      70.247 -27.173  99.389  0.00  0.00      P1    
ATOM   2691  CG  PRO P 165      70.606 -28.783 100.750  0.00  0.00      P1    
ATOM   2692  HG1 PRO P 165      70.443 -29.020 101.823  0.00  0.00      P1    
ATOM   2693  HG2 PRO P 165      71.673 -28.509 100.605  0.00  0.00      P1    
ATOM   2694  C   PRO P 165      67.549 -27.165  99.276  0.00  0.00      P1    
ATOM   2695  O   PRO P 165      66.694 -26.486  99.775  0.00  0.00      P1    
ATOM   2696  N   TYR P 166      67.724 -27.133  97.933  0.00  0.00      P1    
ATOM   2697  HN  TYR P 166      68.619 -27.478  97.658  0.00  0.00      P1    
ATOM   2698  CA  TYR P 166      67.019 -26.234  97.129  0.00  0.00      P1    
ATOM   2699  HA  TYR P 166      66.804 -25.272  97.573  0.00  0.00      P1    
ATOM   2700  CB  TYR P 166      67.698 -25.765  95.733  0.00  0.00      P1    
ATOM   2701  HB1 TYR P 166      68.056 -26.751  95.368  0.00  0.00      P1    
ATOM   2702  HB2 TYR P 166      66.961 -25.294  95.049  0.00  0.00      P1    
ATOM   2703  CG  TYR P 166      68.831 -24.710  95.812  0.00  0.00      P1    
ATOM   2704  CD1 TYR P 166      68.544 -23.423  96.225  0.00  0.00      P1    
ATOM   2705  HD1 TYR P 166      67.529 -23.290  96.567  0.00  0.00      P1    
ATOM   2706  CE1 TYR P 166      69.488 -22.403  96.365  0.00  0.00      P1    
ATOM   2707  HE1 TYR P 166      69.218 -21.454  96.804  0.00  0.00      P1    
ATOM   2708  CZ  TYR P 166      70.806 -22.669  95.924  0.00  0.00      P1    
ATOM   2709  OH  TYR P 166      71.811 -21.656  95.967  0.00  0.00      P1    
ATOM   2710  HH  TYR P 166      72.544 -21.882  95.389  0.00  0.00      P1    
ATOM   2711  CD2 TYR P 166      70.130 -24.933  95.347  0.00  0.00      P1    
ATOM   2712  HD2 TYR P 166      70.413 -25.897  94.952  0.00  0.00      P1    
ATOM   2713  CE2 TYR P 166      71.084 -23.875  95.316  0.00  0.00      P1    
ATOM   2714  HE2 TYR P 166      72.086 -24.040  94.950  0.00  0.00      P1    
ATOM   2715  C   TYR P 166      65.622 -26.716  96.809  0.00  0.00      P1    
ATOM   2716  O   TYR P 166      64.696 -25.925  96.666  0.00  0.00      P1    
ATOM   2717  N   SER P 167      65.419 -28.096  96.758  0.00  0.00      P1    
ATOM   2718  HN  SER P 167      66.184 -28.721  96.896  0.00  0.00      P1    
ATOM   2719  CA  SER P 167      64.068 -28.707  96.860  0.00  0.00      P1    
ATOM   2720  HA  SER P 167      63.493 -28.278  96.053  0.00  0.00      P1    
ATOM   2721  CB  SER P 167      64.077 -30.247  96.658  0.00  0.00      P1    
ATOM   2722  HB1 SER P 167      64.650 -30.846  97.398  0.00  0.00      P1    
ATOM   2723  HB2 SER P 167      63.042 -30.647  96.718  0.00  0.00      P1    
ATOM   2724  OG  SER P 167      64.564 -30.588  95.350  0.00  0.00      P1    
ATOM   2725  HG1 SER P 167      64.881 -31.492  95.416  0.00  0.00      P1    
ATOM   2726  C   SER P 167      63.271 -28.365  98.072  0.00  0.00      P1    
ATOM   2727  O   SER P 167      62.058 -28.139  98.004  0.00  0.00      P1    
ATOM   2728  N   ASP P 168      63.835 -28.391  99.303  0.00  0.00      P1    
ATOM   2729  HN  ASP P 168      64.742 -28.739  99.527  0.00  0.00      P1    
ATOM   2730  CA  ASP P 168      63.193 -27.940 100.540  0.00  0.00      P1    
ATOM   2731  HA  ASP P 168      62.335 -28.554 100.772  0.00  0.00      P1    
ATOM   2732  CB  ASP P 168      64.256 -28.153 101.572  0.00  0.00      P1    
ATOM   2733  HB1 ASP P 168      64.799 -29.102 101.373  0.00  0.00      P1    
ATOM   2734  HB2 ASP P 168      65.018 -27.354 101.450  0.00  0.00      P1    
ATOM   2735  CG  ASP P 168      63.813 -28.198 103.018  0.00  0.00      P1    
ATOM   2736  OD1 ASP P 168      64.272 -27.379 103.851  0.00  0.00      P1    
ATOM   2737  OD2 ASP P 168      62.788 -28.903 103.236  0.00  0.00      P1    
ATOM   2738  C   ASP P 168      62.713 -26.468 100.521  0.00  0.00      P1    
ATOM   2739  O   ASP P 168      61.621 -26.149 100.982  0.00  0.00      P1    
ATOM   2740  N   GLU P 169      63.559 -25.573  99.964  0.00  0.00      P1    
ATOM   2741  HN  GLU P 169      64.466 -25.838  99.644  0.00  0.00      P1    
ATOM   2742  CA  GLU P 169      63.102 -24.255  99.580  0.00  0.00      P1    
ATOM   2743  HA  GLU P 169      62.704 -23.884 100.513  0.00  0.00      P1    
ATOM   2744  CB  GLU P 169      64.289 -23.435  98.847  0.00  0.00      P1    
ATOM   2745  HB1 GLU P 169      64.551 -24.007  97.931  0.00  0.00      P1    
ATOM   2746  HB2 GLU P 169      63.769 -22.505  98.531  0.00  0.00      P1    
ATOM   2747  CG  GLU P 169      65.512 -23.217  99.753  0.00  0.00      P1    
ATOM   2748  HG1 GLU P 169      65.991 -24.208  99.907  0.00  0.00      P1    
ATOM   2749  HG2 GLU P 169      66.235 -22.590  99.189  0.00  0.00      P1    
ATOM   2750  CD  GLU P 169      65.178 -22.666 101.122  0.00  0.00      P1    
ATOM   2751  OE1 GLU P 169      64.563 -21.580 101.199  0.00  0.00      P1    
ATOM   2752  OE2 GLU P 169      65.568 -23.321 102.135  0.00  0.00      P1    
ATOM   2753  C   GLU P 169      61.948 -24.211  98.651  0.00  0.00      P1    
ATOM   2754  O   GLU P 169      60.870 -23.612  98.915  0.00  0.00      P1    
ATOM   2755  N   LEU P 170      61.946 -24.926  97.485  0.00  0.00      P1    
ATOM   2756  HN  LEU P 170      62.729 -25.459  97.173  0.00  0.00      P1    
ATOM   2757  CA  LEU P 170      60.899 -24.833  96.491  0.00  0.00      P1    
ATOM   2758  HA  LEU P 170      60.690 -23.775  96.443  0.00  0.00      P1    
ATOM   2759  CB  LEU P 170      61.280 -25.411  95.078  0.00  0.00      P1    
ATOM   2760  HB1 LEU P 170      61.646 -26.443  95.264  0.00  0.00      P1    
ATOM   2761  HB2 LEU P 170      60.336 -25.377  94.492  0.00  0.00      P1    
ATOM   2762  CG  LEU P 170      62.304 -24.531  94.312  0.00  0.00      P1    
ATOM   2763  HG  LEU P 170      63.085 -24.226  95.040  0.00  0.00      P1    
ATOM   2764  CD1 LEU P 170      62.952 -25.385  93.284  0.00  0.00      P1    
ATOM   2765 HD11 LEU P 170      63.395 -26.263  93.801  0.00  0.00      P1    
ATOM   2766 HD12 LEU P 170      62.356 -25.703  92.403  0.00  0.00      P1    
ATOM   2767 HD13 LEU P 170      63.750 -24.811  92.765  0.00  0.00      P1    
ATOM   2768  CD2 LEU P 170      61.589 -23.290  93.768  0.00  0.00      P1    
ATOM   2769 HD21 LEU P 170      61.026 -22.929  94.655  0.00  0.00      P1    
ATOM   2770 HD22 LEU P 170      62.321 -22.541  93.398  0.00  0.00      P1    
ATOM   2771 HD23 LEU P 170      60.886 -23.561  92.951  0.00  0.00      P1    
ATOM   2772  C   LEU P 170      59.568 -25.477  96.892  0.00  0.00      P1    
ATOM   2773  O   LEU P 170      58.471 -24.935  96.599  0.00  0.00      P1    
ATOM   2774  N   ARG P 171      59.575 -26.537  97.668  0.00  0.00      P1    
ATOM   2775  HN  ARG P 171      60.355 -27.125  97.866  0.00  0.00      P1    
ATOM   2776  CA  ARG P 171      58.353 -27.135  97.960  0.00  0.00      P1    
ATOM   2777  HA  ARG P 171      57.698 -27.192  97.104  0.00  0.00      P1    
ATOM   2778  CB  ARG P 171      58.617 -28.572  98.207  0.00  0.00      P1    
ATOM   2779  HB1 ARG P 171      57.686 -29.177  98.177  0.00  0.00      P1    
ATOM   2780  HB2 ARG P 171      59.312 -28.765  97.362  0.00  0.00      P1    
ATOM   2781  CG  ARG P 171      59.264 -28.805  99.557  0.00  0.00      P1    
ATOM   2782  HG1 ARG P 171      60.158 -28.161  99.702  0.00  0.00      P1    
ATOM   2783  HG2 ARG P 171      58.528 -28.669 100.377  0.00  0.00      P1    
ATOM   2784  CD  ARG P 171      59.707 -30.186  99.652  0.00  0.00      P1    
ATOM   2785  HD1 ARG P 171      58.883 -30.914  99.497  0.00  0.00      P1    
ATOM   2786  HD2 ARG P 171      60.395 -30.199  98.779  0.00  0.00      P1    
ATOM   2787  NE  ARG P 171      60.380 -30.423 100.990  0.00  0.00      P1    
ATOM   2788  HE  ARG P 171      60.358 -29.736 101.716  0.00  0.00      P1    
ATOM   2789  CZ  ARG P 171      61.263 -31.383 101.178  0.00  0.00      P1    
ATOM   2790  NH1 ARG P 171      61.497 -32.353 100.291  0.00  0.00      P1    
ATOM   2791 HH11 ARG P 171      62.194 -33.034 100.518  0.00  0.00      P1    
ATOM   2792 HH12 ARG P 171      60.888 -32.550  99.523  0.00  0.00      P1    
ATOM   2793  NH2 ARG P 171      62.080 -31.317 102.211  0.00  0.00      P1    
ATOM   2794 HH21 ARG P 171      62.907 -31.876 102.152  0.00  0.00      P1    
ATOM   2795 HH22 ARG P 171      62.172 -30.422 102.649  0.00  0.00      P1    
ATOM   2796  C   ARG P 171      57.549 -26.531  99.163  0.00  0.00      P1    
ATOM   2797  O   ARG P 171      56.444 -26.846  99.443  0.00  0.00      P1    
ATOM   2798  N   GLN P 172      58.161 -25.695  99.981  0.00  0.00      P1    
ATOM   2799  HN  GLN P 172      59.060 -25.269  99.920  0.00  0.00      P1    
ATOM   2800  CA  GLN P 172      57.447 -25.335 101.277  0.00  0.00      P1    
ATOM   2801  HA  GLN P 172      56.386 -25.520 101.204  0.00  0.00      P1    
ATOM   2802  CB  GLN P 172      58.129 -26.186 102.340  0.00  0.00      P1    
ATOM   2803  HB1 GLN P 172      58.154 -27.252 102.029  0.00  0.00      P1    
ATOM   2804  HB2 GLN P 172      59.178 -25.819 102.361  0.00  0.00      P1    
ATOM   2805  CG  GLN P 172      57.331 -26.218 103.617  0.00  0.00      P1    
ATOM   2806  HG1 GLN P 172      57.149 -25.164 103.919  0.00  0.00      P1    
ATOM   2807  HG2 GLN P 172      56.327 -26.689 103.545  0.00  0.00      P1    
ATOM   2808  CD  GLN P 172      57.899 -26.907 104.787  0.00  0.00      P1    
ATOM   2809  OE1 GLN P 172      59.043 -27.349 104.879  0.00  0.00      P1    
ATOM   2810  NE2 GLN P 172      57.156 -26.832 105.913  0.00  0.00      P1    
ATOM   2811 HE21 GLN P 172      57.452 -27.251 106.771  0.00  0.00      P1    
ATOM   2812 HE22 GLN P 172      56.335 -26.261 105.939  0.00  0.00      P1    
ATOM   2813  C   GLN P 172      57.538 -23.882 101.744  0.00  0.00      P1    
ATOM   2814  O   GLN P 172      56.699 -23.376 102.507  0.00  0.00      P1    
ATOM   2815  N   ARG P 173      58.698 -23.178 101.342  0.00  0.00      P1    
ATOM   2816  HN  ARG P 173      59.261 -23.683 100.693  0.00  0.00      P1    
ATOM   2817  CA  ARG P 173      59.177 -22.013 102.094  0.00  0.00      P1    
ATOM   2818  HA  ARG P 173      59.274 -22.302 103.130  0.00  0.00      P1    
ATOM   2819  CB  ARG P 173      60.599 -21.597 101.626  0.00  0.00      P1    
ATOM   2820  HB1 ARG P 173      61.226 -22.495 101.438  0.00  0.00      P1    
ATOM   2821  HB2 ARG P 173      60.512 -21.249 100.574  0.00  0.00      P1    
ATOM   2822  CG  ARG P 173      61.526 -20.662 102.485  0.00  0.00      P1    
ATOM   2823  HG1 ARG P 173      62.426 -20.466 101.865  0.00  0.00      P1    
ATOM   2824  HG2 ARG P 173      60.982 -19.738 102.777  0.00  0.00      P1    
ATOM   2825  CD  ARG P 173      62.136 -21.203 103.847  0.00  0.00      P1    
ATOM   2826  HD1 ARG P 173      62.761 -20.420 104.326  0.00  0.00      P1    
ATOM   2827  HD2 ARG P 173      61.379 -21.452 104.622  0.00  0.00      P1    
ATOM   2828  NE  ARG P 173      62.904 -22.377 103.423  0.00  0.00      P1    
ATOM   2829  HE  ARG P 173      63.607 -22.257 102.722  0.00  0.00      P1    
ATOM   2830  CZ  ARG P 173      62.746 -23.657 103.862  0.00  0.00      P1    
ATOM   2831  NH1 ARG P 173      61.882 -24.066 104.783  0.00  0.00      P1    
ATOM   2832 HH11 ARG P 173      62.020 -25.001 105.109  0.00  0.00      P1    
ATOM   2833 HH12 ARG P 173      61.117 -23.473 105.036  0.00  0.00      P1    
ATOM   2834  NH2 ARG P 173      63.581 -24.590 103.450  0.00  0.00      P1    
ATOM   2835 HH21 ARG P 173      63.502 -25.570 103.630  0.00  0.00      P1    
ATOM   2836 HH22 ARG P 173      64.317 -24.304 102.836  0.00  0.00      P1    
ATOM   2837  C   ARG P 173      58.259 -20.808 102.024  0.00  0.00      P1    
ATOM   2838  O   ARG P 173      57.824 -20.302 103.069  0.00  0.00      P1    
ATOM   2839  N   LEU P 174      58.013 -20.264 100.827  0.00  0.00      P1    
ATOM   2840  HN  LEU P 174      58.632 -20.652 100.148  0.00  0.00      P1    
ATOM   2841  CA  LEU P 174      57.122 -19.129 100.464  0.00  0.00      P1    
ATOM   2842  HA  LEU P 174      57.243 -18.258 101.092  0.00  0.00      P1    
ATOM   2843  CB  LEU P 174      57.441 -18.858  98.998  0.00  0.00      P1    
ATOM   2844  HB1 LEU P 174      57.575 -19.874  98.571  0.00  0.00      P1    
ATOM   2845  HB2 LEU P 174      56.592 -18.434  98.419  0.00  0.00      P1    
ATOM   2846  CG  LEU P 174      58.639 -17.949  98.714  0.00  0.00      P1    
ATOM   2847  HG  LEU P 174      59.003 -18.204  97.696  0.00  0.00      P1    
ATOM   2848  CD1 LEU P 174      58.392 -16.486  98.921  0.00  0.00      P1    
ATOM   2849 HD11 LEU P 174      59.334 -15.898  98.877  0.00  0.00      P1    
ATOM   2850 HD12 LEU P 174      57.623 -16.130  98.203  0.00  0.00      P1    
ATOM   2851 HD13 LEU P 174      57.975 -16.403  99.947  0.00  0.00      P1    
ATOM   2852  CD2 LEU P 174      59.912 -18.249  99.522  0.00  0.00      P1    
ATOM   2853 HD21 LEU P 174      59.714 -17.912 100.562  0.00  0.00      P1    
ATOM   2854 HD22 LEU P 174      60.063 -19.348  99.582  0.00  0.00      P1    
ATOM   2855 HD23 LEU P 174      60.818 -17.810  99.052  0.00  0.00      P1    
ATOM   2856  C   LEU P 174      55.677 -19.516 100.704  0.00  0.00      P1    
ATOM   2857  O   LEU P 174      54.824 -18.653 100.995  0.00  0.00      P1    
ATOM   2858  N   ALA P 175      55.294 -20.830 100.497  0.00  0.00      P1    
ATOM   2859  HN  ALA P 175      55.883 -21.416  99.946  0.00  0.00      P1    
ATOM   2860  CA  ALA P 175      53.923 -21.245 100.799  0.00  0.00      P1    
ATOM   2861  HA  ALA P 175      53.381 -20.433 100.337  0.00  0.00      P1    
ATOM   2862  CB  ALA P 175      53.661 -22.695 100.325  0.00  0.00      P1    
ATOM   2863  HB1 ALA P 175      52.585 -22.969 100.374  0.00  0.00      P1    
ATOM   2864  HB2 ALA P 175      53.969 -22.936  99.285  0.00  0.00      P1    
ATOM   2865  HB3 ALA P 175      54.218 -23.323 101.053  0.00  0.00      P1    
ATOM   2866  C   ALA P 175      53.594 -21.156 102.291  0.00  0.00      P1    
ATOM   2867  O   ALA P 175      52.603 -20.562 102.651  0.00  0.00      P1    
ATOM   2868  N   ALA P 176      54.438 -21.708 103.148  0.00  0.00      P1    
ATOM   2869  HN  ALA P 176      55.262 -22.155 102.810  0.00  0.00      P1    
ATOM   2870  CA  ALA P 176      54.275 -21.635 104.610  0.00  0.00      P1    
ATOM   2871  HA  ALA P 176      53.284 -22.002 104.831  0.00  0.00      P1    
ATOM   2872  CB  ALA P 176      55.448 -22.385 105.210  0.00  0.00      P1    
ATOM   2873  HB1 ALA P 176      55.513 -23.446 104.886  0.00  0.00      P1    
ATOM   2874  HB2 ALA P 176      56.449 -22.017 104.898  0.00  0.00      P1    
ATOM   2875  HB3 ALA P 176      55.266 -22.276 106.300  0.00  0.00      P1    
ATOM   2876  C   ALA P 176      54.305 -20.189 105.146  0.00  0.00      P1    
ATOM   2877  O   ALA P 176      53.481 -19.747 105.965  0.00  0.00      P1    
ATOM   2878  N   ARG P 177      55.258 -19.431 104.601  0.00  0.00      P1    
ATOM   2879  HN  ARG P 177      55.948 -19.695 103.932  0.00  0.00      P1    
ATOM   2880  CA  ARG P 177      55.289 -18.020 104.909  0.00  0.00      P1    
ATOM   2881  HA  ARG P 177      55.201 -17.868 105.974  0.00  0.00      P1    
ATOM   2882  CB  ARG P 177      56.627 -17.365 104.522  0.00  0.00      P1    
ATOM   2883  HB1 ARG P 177      57.531 -17.707 105.070  0.00  0.00      P1    
ATOM   2884  HB2 ARG P 177      56.784 -17.654 103.461  0.00  0.00      P1    
ATOM   2885  CG  ARG P 177      56.725 -15.837 104.709  0.00  0.00      P1    
ATOM   2886  HG1 ARG P 177      55.892 -15.361 104.150  0.00  0.00      P1    
ATOM   2887  HG2 ARG P 177      56.607 -15.441 105.740  0.00  0.00      P1    
ATOM   2888  CD  ARG P 177      57.941 -15.163 104.100  0.00  0.00      P1    
ATOM   2889  HD1 ARG P 177      58.709 -15.677 104.717  0.00  0.00      P1    
ATOM   2890  HD2 ARG P 177      58.129 -15.290 103.013  0.00  0.00      P1    
ATOM   2891  NE  ARG P 177      58.046 -13.723 104.411  0.00  0.00      P1    
ATOM   2892  HE  ARG P 177      58.516 -13.349 105.211  0.00  0.00      P1    
ATOM   2893  CZ  ARG P 177      57.382 -12.770 103.690  0.00  0.00      P1    
ATOM   2894  NH1 ARG P 177      56.592 -13.129 102.684  0.00  0.00      P1    
ATOM   2895 HH11 ARG P 177      56.069 -12.369 102.298  0.00  0.00      P1    
ATOM   2896 HH12 ARG P 177      56.318 -14.088 102.603  0.00  0.00      P1    
ATOM   2897  NH2 ARG P 177      57.617 -11.504 103.896  0.00  0.00      P1    
ATOM   2898 HH21 ARG P 177      57.154 -10.791 103.370  0.00  0.00      P1    
ATOM   2899 HH22 ARG P 177      58.359 -11.210 104.498  0.00  0.00      P1    
ATOM   2900  C   ARG P 177      54.073 -17.249 104.443  0.00  0.00      P1    
ATOM   2901  O   ARG P 177      53.535 -16.434 105.199  0.00  0.00      P1    
ATOM   2902  N   LEU P 178      53.500 -17.594 103.240  0.00  0.00      P1    
ATOM   2903  HN  LEU P 178      53.942 -18.215 102.598  0.00  0.00      P1    
ATOM   2904  CA  LEU P 178      52.116 -17.188 102.834  0.00  0.00      P1    
ATOM   2905  HA  LEU P 178      52.088 -16.113 102.733  0.00  0.00      P1    
ATOM   2906  CB  LEU P 178      51.751 -17.726 101.442  0.00  0.00      P1    
ATOM   2907  HB1 LEU P 178      52.622 -17.355 100.862  0.00  0.00      P1    
ATOM   2908  HB2 LEU P 178      51.621 -18.828 101.485  0.00  0.00      P1    
ATOM   2909  CG  LEU P 178      50.611 -17.066 100.612  0.00  0.00      P1    
ATOM   2910  HG  LEU P 178      49.682 -17.283 101.180  0.00  0.00      P1    
ATOM   2911  CD1 LEU P 178      50.795 -15.582 100.576  0.00  0.00      P1    
ATOM   2912 HD11 LEU P 178      50.714 -15.318 101.652  0.00  0.00      P1    
ATOM   2913 HD12 LEU P 178      51.770 -15.255 100.157  0.00  0.00      P1    
ATOM   2914 HD13 LEU P 178      50.046 -15.042  99.958  0.00  0.00      P1    
ATOM   2915  CD2 LEU P 178      50.450 -17.781  99.276  0.00  0.00      P1    
ATOM   2916 HD21 LEU P 178      51.382 -17.752  98.671  0.00  0.00      P1    
ATOM   2917 HD22 LEU P 178      50.201 -18.847  99.469  0.00  0.00      P1    
ATOM   2918 HD23 LEU P 178      49.689 -17.392  98.566  0.00  0.00      P1    
ATOM   2919  C   LEU P 178      50.995 -17.589 103.766  0.00  0.00      P1    
ATOM   2920  O   LEU P 178      50.221 -16.691 104.165  0.00  0.00      P1    
ATOM   2921  N   GLU P 179      50.945 -18.854 104.231  0.00  0.00      P1    
ATOM   2922  HN  GLU P 179      51.493 -19.580 103.824  0.00  0.00      P1    
ATOM   2923  CA  GLU P 179      50.041 -19.176 105.312  0.00  0.00      P1    
ATOM   2924  HA  GLU P 179      49.085 -18.876 104.908  0.00  0.00      P1    
ATOM   2925  CB  GLU P 179      50.019 -20.709 105.556  0.00  0.00      P1    
ATOM   2926  HB1 GLU P 179      51.023 -20.916 105.985  0.00  0.00      P1    
ATOM   2927  HB2 GLU P 179      49.224 -20.984 106.281  0.00  0.00      P1    
ATOM   2928  CG  GLU P 179      49.821 -21.682 104.377  0.00  0.00      P1    
ATOM   2929  HG1 GLU P 179      48.919 -21.300 103.852  0.00  0.00      P1    
ATOM   2930  HG2 GLU P 179      50.657 -21.541 103.659  0.00  0.00      P1    
ATOM   2931  CD  GLU P 179      49.616 -23.123 104.834  0.00  0.00      P1    
ATOM   2932  OE1 GLU P 179      48.670 -23.383 105.608  0.00  0.00      P1    
ATOM   2933  OE2 GLU P 179      50.408 -23.987 104.401  0.00  0.00      P1    
ATOM   2934  C   GLU P 179      50.024 -18.394 106.635  0.00  0.00      P1    
ATOM   2935  O   GLU P 179      49.005 -17.946 107.095  0.00  0.00      P1    
ATOM   2936  N   ALA P 180      51.289 -18.249 107.191  0.00  0.00      P1    
ATOM   2937  HN  ALA P 180      52.137 -18.624 106.824  0.00  0.00      P1    
ATOM   2938  CA  ALA P 180      51.492 -17.399 108.346  0.00  0.00      P1    
ATOM   2939  HA  ALA P 180      50.885 -17.804 109.142  0.00  0.00      P1    
ATOM   2940  CB  ALA P 180      52.958 -17.431 108.796  0.00  0.00      P1    
ATOM   2941  HB1 ALA P 180      53.028 -17.011 109.822  0.00  0.00      P1    
ATOM   2942  HB2 ALA P 180      53.297 -18.489 108.801  0.00  0.00      P1    
ATOM   2943  HB3 ALA P 180      53.582 -16.848 108.085  0.00  0.00      P1    
ATOM   2944  C   ALA P 180      50.999 -15.881 108.149  0.00  0.00      P1    
ATOM   2945  O   ALA P 180      50.447 -15.247 109.081  0.00  0.00      P1    
ATOM   2946  N   LEU P 181      51.186 -15.345 106.908  0.00  0.00      P1    
ATOM   2947  HN  LEU P 181      51.637 -15.933 106.241  0.00  0.00      P1    
ATOM   2948  CA  LEU P 181      50.727 -14.094 106.346  0.00  0.00      P1    
ATOM   2949  HA  LEU P 181      51.244 -13.414 107.007  0.00  0.00      P1    
ATOM   2950  CB  LEU P 181      51.380 -13.932 104.949  0.00  0.00      P1    
ATOM   2951  HB1 LEU P 181      52.364 -14.446 104.998  0.00  0.00      P1    
ATOM   2952  HB2 LEU P 181      50.807 -14.554 104.228  0.00  0.00      P1    
ATOM   2953  CG  LEU P 181      51.393 -12.500 104.405  0.00  0.00      P1    
ATOM   2954  HG  LEU P 181      50.452 -12.006 104.728  0.00  0.00      P1    
ATOM   2955  CD1 LEU P 181      52.513 -11.550 104.984  0.00  0.00      P1    
ATOM   2956 HD11 LEU P 181      53.529 -11.976 104.841  0.00  0.00      P1    
ATOM   2957 HD12 LEU P 181      52.363 -10.546 104.533  0.00  0.00      P1    
ATOM   2958 HD13 LEU P 181      52.444 -11.318 106.068  0.00  0.00      P1    
ATOM   2959  CD2 LEU P 181      51.542 -12.632 102.877  0.00  0.00      P1    
ATOM   2960 HD21 LEU P 181      51.613 -11.752 102.203  0.00  0.00      P1    
ATOM   2961 HD22 LEU P 181      52.377 -13.342 102.695  0.00  0.00      P1    
ATOM   2962 HD23 LEU P 181      50.644 -13.169 102.501  0.00  0.00      P1    
ATOM   2963  C   LEU P 181      49.217 -13.847 106.347  0.00  0.00      P1    
ATOM   2964  O   LEU P 181      48.684 -12.826 106.844  0.00  0.00      P1    
ATOM   2965  N   LYS P 182      48.431 -14.833 105.865  0.00  0.00      P1    
ATOM   2966  HN  LYS P 182      48.906 -15.571 105.392  0.00  0.00      P1    
ATOM   2967  CA  LYS P 182      46.962 -15.036 105.972  0.00  0.00      P1    
ATOM   2968  HA  LYS P 182      46.483 -14.120 105.660  0.00  0.00      P1    
ATOM   2969  CB  LYS P 182      46.604 -16.288 105.139  0.00  0.00      P1    
ATOM   2970  HB1 LYS P 182      47.255 -17.155 105.381  0.00  0.00      P1    
ATOM   2971  HB2 LYS P 182      45.592 -16.562 105.508  0.00  0.00      P1    
ATOM   2972  CG  LYS P 182      46.684 -16.169 103.606  0.00  0.00      P1    
ATOM   2973  HG1 LYS P 182      45.922 -15.389 103.394  0.00  0.00      P1    
ATOM   2974  HG2 LYS P 182      47.689 -15.866 103.244  0.00  0.00      P1    
ATOM   2975  CD  LYS P 182      46.384 -17.498 102.893  0.00  0.00      P1    
ATOM   2976  HD1 LYS P 182      47.046 -18.301 103.282  0.00  0.00      P1    
ATOM   2977  HD2 LYS P 182      45.309 -17.555 103.165  0.00  0.00      P1    
ATOM   2978  CE  LYS P 182      46.472 -17.519 101.362  0.00  0.00      P1    
ATOM   2979  HE1 LYS P 182      45.546 -17.254 100.809  0.00  0.00      P1    
ATOM   2980  HE2 LYS P 182      47.284 -16.898 100.925  0.00  0.00      P1    
ATOM   2981  NZ  LYS P 182      46.746 -18.917 100.896  0.00  0.00      P1    
ATOM   2982  HZ1 LYS P 182      45.871 -19.454 101.063  0.00  0.00      P1    
ATOM   2983  HZ2 LYS P 182      47.046 -19.077  99.914  0.00  0.00      P1    
ATOM   2984  HZ3 LYS P 182      47.512 -19.373 101.432  0.00  0.00      P1    
ATOM   2985  C   LYS P 182      46.463 -15.215 107.380  0.00  0.00      P1    
ATOM   2986  O   LYS P 182      45.411 -14.767 107.680  0.00  0.00      P1    
ATOM   2987  N   GLU P 183      47.353 -15.982 108.187  0.00  0.00      P1    
ATOM   2988  HN  GLU P 183      48.236 -16.280 107.832  0.00  0.00      P1    
ATOM   2989  CA  GLU P 183      46.859 -16.316 109.574  0.00  0.00      P1    
ATOM   2990  HA  GLU P 183      45.793 -16.427 109.444  0.00  0.00      P1    
ATOM   2991  CB  GLU P 183      47.440 -17.605 110.190  0.00  0.00      P1    
ATOM   2992  HB1 GLU P 183      47.588 -18.412 109.441  0.00  0.00      P1    
ATOM   2993  HB2 GLU P 183      48.404 -17.291 110.645  0.00  0.00      P1    
ATOM   2994  CG  GLU P 183      46.575 -18.105 111.414  0.00  0.00      P1    
ATOM   2995  HG1 GLU P 183      47.066 -18.899 112.015  0.00  0.00      P1    
ATOM   2996  HG2 GLU P 183      46.284 -17.217 112.015  0.00  0.00      P1    
ATOM   2997  CD  GLU P 183      45.253 -18.642 110.919  0.00  0.00      P1    
ATOM   2998  OE1 GLU P 183      45.162 -19.408 109.922  0.00  0.00      P1    
ATOM   2999  OE2 GLU P 183      44.226 -18.369 111.662  0.00  0.00      P1    
ATOM   3000  C   GLU P 183      47.074 -15.060 110.541  0.00  0.00      P1    
ATOM   3001  O   GLU P 183      46.136 -14.645 111.206  0.00  0.00      P1    
ATOM   3002  N   ASN P 184      48.274 -14.475 110.579  0.00  0.00      P1    
ATOM   3003  HN  ASN P 184      49.075 -14.721 110.038  0.00  0.00      P1    
ATOM   3004  CA  ASN P 184      48.449 -13.452 111.584  0.00  0.00      P1    
ATOM   3005  HA  ASN P 184      47.562 -13.249 112.166  0.00  0.00      P1    
ATOM   3006  CB  ASN P 184      49.629 -13.818 112.492  0.00  0.00      P1    
ATOM   3007  HB1 ASN P 184      50.556 -14.136 111.969  0.00  0.00      P1    
ATOM   3008  HB2 ASN P 184      50.041 -12.990 113.108  0.00  0.00      P1    
ATOM   3009  CG  ASN P 184      49.203 -15.028 113.266  0.00  0.00      P1    
ATOM   3010  OD1 ASN P 184      49.666 -16.109 112.916  0.00  0.00      P1    
ATOM   3011  ND2 ASN P 184      48.313 -14.891 114.241  0.00  0.00      P1    
ATOM   3012 HD21 ASN P 184      48.069 -15.687 114.794  0.00  0.00      P1    
ATOM   3013 HD22 ASN P 184      48.013 -13.968 114.480  0.00  0.00      P1    
ATOM   3014  C   ASN P 184      48.844 -12.150 110.962  0.00  0.00      P1    
ATOM   3015  O   ASN P 184      48.428 -11.098 111.387  0.00  0.00      P1    
ATOM   3016  N   GLY P 185      49.599 -12.152 109.854  0.00  0.00      P1    
ATOM   3017  HN  GLY P 185      49.882 -13.012 109.436  0.00  0.00      P1    
ATOM   3018  CA  GLY P 185      50.224 -10.962 109.283  0.00  0.00      P1    
ATOM   3019  HA1 GLY P 185      50.859 -11.316 108.485  0.00  0.00      P1    
ATOM   3020  HA2 GLY P 185      50.773 -10.493 110.087  0.00  0.00      P1    
ATOM   3021  C   GLY P 185      49.276  -9.890 108.745  0.00  0.00      P1    
ATOM   3022  O   GLY P 185      49.561  -8.719 108.947  0.00  0.00      P1    
ATOM   3023  N   GLY P 186      48.212 -10.373 108.132  0.00  0.00      P1    
ATOM   3024  HN  GLY P 186      48.232 -11.355 107.958  0.00  0.00      P1    
ATOM   3025  CA  GLY P 186      47.268  -9.622 107.316  0.00  0.00      P1    
ATOM   3026  HA1 GLY P 186      46.939 -10.171 106.447  0.00  0.00      P1    
ATOM   3027  HA2 GLY P 186      47.889  -8.812 106.964  0.00  0.00      P1    
ATOM   3028  C   GLY P 186      46.085  -9.081 107.983  0.00  0.00      P1    
ATOM   3029  O   GLY P 186      45.180  -8.377 107.446  0.00  0.00      P1    
ATOM   3030  N   ALA P 187      46.055  -9.303 109.313  0.00  0.00      P1    
ATOM   3031  HN  ALA P 187      46.731  -9.915 109.716  0.00  0.00      P1    
ATOM   3032  CA  ALA P 187      45.085  -8.763 110.215  0.00  0.00      P1    
ATOM   3033  HA  ALA P 187      44.286  -8.246 109.706  0.00  0.00      P1    
ATOM   3034  CB  ALA P 187      44.304  -9.968 110.806  0.00  0.00      P1    
ATOM   3035  HB1 ALA P 187      44.971 -10.810 111.087  0.00  0.00      P1    
ATOM   3036  HB2 ALA P 187      43.669  -9.684 111.673  0.00  0.00      P1    
ATOM   3037  HB3 ALA P 187      43.528 -10.304 110.085  0.00  0.00      P1    
ATOM   3038  C   ALA P 187      45.595  -7.945 111.333  0.00  0.00      P1    
ATOM   3039  O   ALA P 187      44.917  -7.478 112.189  0.00  0.00      P1    
ATOM   3040  N   ARG P 188      46.906  -7.631 111.281  0.00  0.00      P1    
ATOM   3041  HN  ARG P 188      47.381  -8.044 110.507  0.00  0.00      P1    
ATOM   3042  CA  ARG P 188      47.506  -6.532 112.077  0.00  0.00      P1    
ATOM   3043  HA  ARG P 188      47.354  -6.736 113.126  0.00  0.00      P1    
ATOM   3044  CB  ARG P 188      48.945  -6.329 111.721  0.00  0.00      P1    
ATOM   3045  HB1 ARG P 188      49.129  -6.244 110.629  0.00  0.00      P1    
ATOM   3046  HB2 ARG P 188      49.270  -5.362 112.161  0.00  0.00      P1    
ATOM   3047  CG  ARG P 188      49.827  -7.510 112.120  0.00  0.00      P1    
ATOM   3048  HG1 ARG P 188      49.583  -7.715 113.184  0.00  0.00      P1    
ATOM   3049  HG2 ARG P 188      49.616  -8.506 111.675  0.00  0.00      P1    
ATOM   3050  CD  ARG P 188      51.308  -7.184 111.791  0.00  0.00      P1    
ATOM   3051  HD1 ARG P 188      51.750  -6.373 112.407  0.00  0.00      P1    
ATOM   3052  HD2 ARG P 188      51.826  -8.153 111.961  0.00  0.00      P1    
ATOM   3053  NE  ARG P 188      51.438  -6.816 110.365  0.00  0.00      P1    
ATOM   3054  HE  ARG P 188      50.730  -6.169 110.083  0.00  0.00      P1    
ATOM   3055  CZ  ARG P 188      52.197  -7.196 109.370  0.00  0.00      P1    
ATOM   3056  NH1 ARG P 188      53.196  -7.983 109.464  0.00  0.00      P1    
ATOM   3057 HH11 ARG P 188      53.921  -7.835 108.790  0.00  0.00      P1    
ATOM   3058 HH12 ARG P 188      53.365  -8.384 110.364  0.00  0.00      P1    
ATOM   3059  NH2 ARG P 188      51.994  -6.485 108.269  0.00  0.00      P1    
ATOM   3060 HH21 ARG P 188      52.415  -6.675 107.382  0.00  0.00      P1    
ATOM   3061 HH22 ARG P 188      51.153  -5.945 108.248  0.00  0.00      P1    
ATOM   3062  C   ARG P 188      46.792  -5.171 111.830  0.00  0.00      P1    
ATOM   3063  O   ARG P 188      46.347  -4.872 110.685  0.00  0.00      P1    
ATOM   3064  N   LEU P 189      46.704  -4.347 112.877  0.00  0.00      P1    
ATOM   3065  HN  LEU P 189      46.960  -4.635 113.796  0.00  0.00      P1    
ATOM   3066  CA  LEU P 189      46.244  -2.983 112.701  0.00  0.00      P1    
ATOM   3067  HA  LEU P 189      45.450  -3.003 111.969  0.00  0.00      P1    
ATOM   3068  CB  LEU P 189      45.510  -2.571 113.959  0.00  0.00      P1    
ATOM   3069  HB1 LEU P 189      44.938  -3.454 114.314  0.00  0.00      P1    
ATOM   3070  HB2 LEU P 189      46.137  -2.300 114.835  0.00  0.00      P1    
ATOM   3071  CG  LEU P 189      44.435  -1.446 113.683  0.00  0.00      P1    
ATOM   3072  HG  LEU P 189      45.014  -0.544 113.393  0.00  0.00      P1    
ATOM   3073  CD1 LEU P 189      43.375  -1.840 112.594  0.00  0.00      P1    
ATOM   3074 HD11 LEU P 189      43.783  -2.255 111.648  0.00  0.00      P1    
ATOM   3075 HD12 LEU P 189      42.703  -2.643 112.966  0.00  0.00      P1    
ATOM   3076 HD13 LEU P 189      42.845  -0.886 112.385  0.00  0.00      P1    
ATOM   3077  CD2 LEU P 189      43.743  -1.069 114.999  0.00  0.00      P1    
ATOM   3078 HD21 LEU P 189      44.440  -0.798 115.822  0.00  0.00      P1    
ATOM   3079 HD22 LEU P 189      43.033  -0.224 114.874  0.00  0.00      P1    
ATOM   3080 HD23 LEU P 189      43.256  -1.933 115.498  0.00  0.00      P1    
ATOM   3081  C   LEU P 189      47.330  -2.040 112.337  0.00  0.00      P1    
ATOM   3082  O   LEU P 189      47.014  -1.015 111.727  0.00  0.00      P1    
ATOM   3083  N   ALA P 190      48.601  -2.366 112.611  0.00  0.00      P1    
ATOM   3084  HN  ALA P 190      48.837  -3.200 113.104  0.00  0.00      P1    
ATOM   3085  CA  ALA P 190      49.778  -1.665 112.228  0.00  0.00      P1    
ATOM   3086  HA  ALA P 190      49.609  -1.307 111.223  0.00  0.00      P1    
ATOM   3087  CB  ALA P 190      49.990  -0.490 113.247  0.00  0.00      P1    
ATOM   3088  HB1 ALA P 190      49.130   0.194 113.411  0.00  0.00      P1    
ATOM   3089  HB2 ALA P 190      50.096  -0.941 114.257  0.00  0.00      P1    
ATOM   3090  HB3 ALA P 190      50.948   0.026 113.023  0.00  0.00      P1    
ATOM   3091  C   ALA P 190      50.948  -2.624 112.144  0.00  0.00      P1    
ATOM   3092  O   ALA P 190      50.925  -3.598 112.946  0.00  0.00      P1    
ATOM   3093  N   GLU P 191      51.993  -2.310 111.357  0.00  0.00      P1    
ATOM   3094  HN  GLU P 191      52.035  -1.360 111.054  0.00  0.00      P1    
ATOM   3095  CA  GLU P 191      53.156  -3.183 111.149  0.00  0.00      P1    
ATOM   3096  HA  GLU P 191      52.772  -4.166 110.919  0.00  0.00      P1    
ATOM   3097  CB  GLU P 191      53.955  -2.688 109.924  0.00  0.00      P1    
ATOM   3098  HB1 GLU P 191      54.193  -1.604 109.887  0.00  0.00      P1    
ATOM   3099  HB2 GLU P 191      54.915  -3.243 109.850  0.00  0.00      P1    
ATOM   3100  CG  GLU P 191      53.298  -2.951 108.477  0.00  0.00      P1    
ATOM   3101  HG1 GLU P 191      54.059  -2.652 107.725  0.00  0.00      P1    
ATOM   3102  HG2 GLU P 191      53.050  -4.032 108.411  0.00  0.00      P1    
ATOM   3103  CD  GLU P 191      52.240  -1.961 108.117  0.00  0.00      P1    
ATOM   3104  OE1 GLU P 191      52.551  -0.781 108.117  0.00  0.00      P1    
ATOM   3105  OE2 GLU P 191      51.095  -2.321 107.688  0.00  0.00      P1    
ATOM   3106  C   GLU P 191      54.054  -3.192 112.385  0.00  0.00      P1    
ATOM   3107  O   GLU P 191      54.005  -2.252 113.130  0.00  0.00      P1    
ATOM   3108  N   TYR P 192      54.899  -4.224 112.582  0.00  0.00      P1    
ATOM   3109  HN  TYR P 192      54.891  -4.944 111.892  0.00  0.00      P1    
ATOM   3110  CA  TYR P 192      55.631  -4.452 113.827  0.00  0.00      P1    
ATOM   3111  HA  TYR P 192      55.089  -3.929 114.601  0.00  0.00      P1    
ATOM   3112  CB  TYR P 192      55.484  -5.873 114.297  0.00  0.00      P1    
ATOM   3113  HB1 TYR P 192      54.435  -6.239 114.255  0.00  0.00      P1    
ATOM   3114  HB2 TYR P 192      56.047  -6.436 113.522  0.00  0.00      P1    
ATOM   3115  CG  TYR P 192      56.120  -6.088 115.632  0.00  0.00      P1    
ATOM   3116  CD1 TYR P 192      55.433  -5.837 116.803  0.00  0.00      P1    
ATOM   3117  HD1 TYR P 192      54.425  -5.473 116.668  0.00  0.00      P1    
ATOM   3118  CE1 TYR P 192      56.036  -5.894 118.073  0.00  0.00      P1    
ATOM   3119  HE1 TYR P 192      55.486  -5.669 118.974  0.00  0.00      P1    
ATOM   3120  CZ  TYR P 192      57.363  -6.361 118.176  0.00  0.00      P1    
ATOM   3121  OH  TYR P 192      58.006  -6.683 119.331  0.00  0.00      P1    
ATOM   3122  HH  TYR P 192      57.419  -6.731 120.090  0.00  0.00      P1    
ATOM   3123  CD2 TYR P 192      57.435  -6.474 115.758  0.00  0.00      P1    
ATOM   3124  HD2 TYR P 192      57.961  -6.645 114.830  0.00  0.00      P1    
ATOM   3125  CE2 TYR P 192      58.073  -6.606 116.983  0.00  0.00      P1    
ATOM   3126  HE2 TYR P 192      59.098  -6.935 116.893  0.00  0.00      P1    
ATOM   3127  C   TYR P 192      56.967  -3.883 113.739  0.00  0.00      P1    
ATOM   3128  O   TYR P 192      57.681  -3.944 112.756  0.00  0.00      P1    
ATOM   3129  N   HSD P 193      57.455  -3.192 114.794  0.00  0.00      P1    
ATOM   3130  HN  HSD P 193      56.882  -3.121 115.607  0.00  0.00      P1    
ATOM   3131  CA  HSD P 193      58.636  -2.407 114.692  0.00  0.00      P1    
ATOM   3132  HA  HSD P 193      58.607  -1.917 113.730  0.00  0.00      P1    
ATOM   3133  CB  HSD P 193      58.634  -1.202 115.696  0.00  0.00      P1    
ATOM   3134  HB1 HSD P 193      57.710  -0.622 115.485  0.00  0.00      P1    
ATOM   3135  HB2 HSD P 193      58.503  -1.585 116.730  0.00  0.00      P1    
ATOM   3136  ND1 HSD P 193      60.062   0.429 116.920  0.00  0.00      P1    
ATOM   3137  HD1 HSD P 193      59.875   0.023 117.814  0.00  0.00      P1    
ATOM   3138  CG  HSD P 193      59.779  -0.230 115.700  0.00  0.00      P1    
ATOM   3139  CE1 HSD P 193      60.880   1.438 116.665  0.00  0.00      P1    
ATOM   3140  HE1 HSD P 193      61.197   2.262 117.303  0.00  0.00      P1    
ATOM   3141  NE2 HSD P 193      61.173   1.540 115.364  0.00  0.00      P1    
ATOM   3142  CD2 HSD P 193      60.483   0.485 114.756  0.00  0.00      P1    
ATOM   3143  HD2 HSD P 193      60.406   0.494 113.676  0.00  0.00      P1    
ATOM   3144  C   HSD P 193      60.011  -3.131 114.839  0.00  0.00      P1    
ATOM   3145  O   HSD P 193      60.825  -3.038 113.911  0.00  0.00      P1    
ATOM   3146  N   ALA P 194      60.354  -3.914 115.912  0.00  0.00      P1    
ATOM   3147  HN  ALA P 194      59.827  -3.828 116.753  0.00  0.00      P1    
ATOM   3148  CA  ALA P 194      61.699  -4.567 116.096  0.00  0.00      P1    
ATOM   3149  HA  ALA P 194      62.394  -3.801 115.786  0.00  0.00      P1    
ATOM   3150  CB  ALA P 194      61.722  -5.019 117.555  0.00  0.00      P1    
ATOM   3151  HB1 ALA P 194      60.806  -5.560 117.876  0.00  0.00      P1    
ATOM   3152  HB2 ALA P 194      62.589  -5.702 117.678  0.00  0.00      P1    
ATOM   3153  HB3 ALA P 194      61.918  -4.188 118.265  0.00  0.00      P1    
ATOM   3154  C   ALA P 194      61.910  -5.732 115.230  0.00  0.00      P1    
ATOM   3155  O   ALA P 194      61.367  -6.764 115.401  0.00  0.00      P1    
ATOM   3156  N   LYS P 195      62.872  -5.646 114.348  0.00  0.00      P1    
ATOM   3157  HN  LYS P 195      63.213  -4.714 114.249  0.00  0.00      P1    
ATOM   3158  CA  LYS P 195      63.276  -6.705 113.428  0.00  0.00      P1    
ATOM   3159  HA  LYS P 195      62.445  -7.376 113.267  0.00  0.00      P1    
ATOM   3160  CB  LYS P 195      63.612  -6.129 112.079  0.00  0.00      P1    
ATOM   3161  HB1 LYS P 195      64.541  -5.522 112.035  0.00  0.00      P1    
ATOM   3162  HB2 LYS P 195      63.704  -6.958 111.345  0.00  0.00      P1    
ATOM   3163  CG  LYS P 195      62.399  -5.199 111.676  0.00  0.00      P1    
ATOM   3164  HG1 LYS P 195      61.519  -5.873 111.754  0.00  0.00      P1    
ATOM   3165  HG2 LYS P 195      62.225  -4.339 112.357  0.00  0.00      P1    
ATOM   3166  CD  LYS P 195      62.450  -4.626 110.240  0.00  0.00      P1    
ATOM   3167  HD1 LYS P 195      61.446  -4.166 110.118  0.00  0.00      P1    
ATOM   3168  HD2 LYS P 195      63.302  -3.920 110.140  0.00  0.00      P1    
ATOM   3169  CE  LYS P 195      62.423  -5.732 109.176  0.00  0.00      P1    
ATOM   3170  HE1 LYS P 195      63.270  -6.415 109.398  0.00  0.00      P1    
ATOM   3171  HE2 LYS P 195      61.482  -6.319 109.101  0.00  0.00      P1    
ATOM   3172  NZ  LYS P 195      62.675  -4.993 107.913  0.00  0.00      P1    
ATOM   3173  HZ1 LYS P 195      62.262  -5.446 107.073  0.00  0.00      P1    
ATOM   3174  HZ2 LYS P 195      62.170  -4.086 107.970  0.00  0.00      P1    
ATOM   3175  HZ3 LYS P 195      63.669  -4.698 107.833  0.00  0.00      P1    
ATOM   3176  C   LYS P 195      64.413  -7.597 113.965  0.00  0.00      P1    
ATOM   3177  O   LYS P 195      64.832  -8.529 113.356  0.00  0.00      P1    
ATOM   3178  N   ALA P 196      64.857  -7.224 115.195  0.00  0.00      P1    
ATOM   3179  HN  ALA P 196      64.484  -6.366 115.539  0.00  0.00      P1    
ATOM   3180  CA  ALA P 196      65.718  -8.087 115.951  0.00  0.00      P1    
ATOM   3181  HA  ALA P 196      66.666  -8.127 115.434  0.00  0.00      P1    
ATOM   3182  CB  ALA P 196      65.927  -7.527 117.413  0.00  0.00      P1    
ATOM   3183  HB1 ALA P 196      64.967  -7.496 117.971  0.00  0.00      P1    
ATOM   3184  HB2 ALA P 196      66.567  -8.229 117.989  0.00  0.00      P1    
ATOM   3185  HB3 ALA P 196      66.558  -6.614 117.349  0.00  0.00      P1    
ATOM   3186  C   ALA P 196      65.185  -9.486 116.215  0.00  0.00      P1    
ATOM   3187  O   ALA P 196      64.051  -9.735 116.575  0.00  0.00      P1    
ATOM   3188  N   THR P 197      66.122 -10.496 116.177  0.00  0.00      P1    
ATOM   3189  HN  THR P 197      67.070 -10.246 115.993  0.00  0.00      P1    
ATOM   3190  CA  THR P 197      65.903 -11.854 116.577  0.00  0.00      P1    
ATOM   3191  HA  THR P 197      64.850 -12.059 116.707  0.00  0.00      P1    
ATOM   3192  CB  THR P 197      66.373 -13.000 115.613  0.00  0.00      P1    
ATOM   3193  HB  THR P 197      66.185 -13.937 116.179  0.00  0.00      P1    
ATOM   3194  OG1 THR P 197      67.680 -12.966 115.261  0.00  0.00      P1    
ATOM   3195  HG1 THR P 197      67.797 -12.152 114.765  0.00  0.00      P1    
ATOM   3196  CG2 THR P 197      65.567 -12.934 114.306  0.00  0.00      P1    
ATOM   3197 HG21 THR P 197      65.750 -13.873 113.741  0.00  0.00      P1    
ATOM   3198 HG22 THR P 197      64.538 -12.848 114.717  0.00  0.00      P1    
ATOM   3199 HG23 THR P 197      65.722 -12.029 113.681  0.00  0.00      P1    
ATOM   3200  C   THR P 197      66.494 -12.014 117.928  0.00  0.00      P1    
ATOM   3201  O   THR P 197      66.562 -13.147 118.417  0.00  0.00      P1    
ATOM   3202  N   GLU P 198      66.860 -10.911 118.557  0.00  0.00      P1    
ATOM   3203  HN  GLU P 198      66.644 -10.003 118.208  0.00  0.00      P1    
ATOM   3204  CA  GLU P 198      67.379 -10.894 119.939  0.00  0.00      P1    
ATOM   3205  HA  GLU P 198      67.697 -11.878 120.251  0.00  0.00      P1    
ATOM   3206  CB  GLU P 198      68.613  -9.922 120.103  0.00  0.00      P1    
ATOM   3207  HB1 GLU P 198      69.443 -10.154 119.403  0.00  0.00      P1    
ATOM   3208  HB2 GLU P 198      68.324  -8.953 119.643  0.00  0.00      P1    
ATOM   3209  CG  GLU P 198      69.257  -9.628 121.443  0.00  0.00      P1    
ATOM   3210  HG1 GLU P 198      70.232  -9.109 121.320  0.00  0.00      P1    
ATOM   3211  HG2 GLU P 198      68.677  -9.071 122.209  0.00  0.00      P1    
ATOM   3212  CD  GLU P 198      69.590 -10.911 122.161  0.00  0.00      P1    
ATOM   3213  OE1 GLU P 198      70.792 -11.185 122.313  0.00  0.00      P1    
ATOM   3214  OE2 GLU P 198      68.695 -11.627 122.586  0.00  0.00      P1    
ATOM   3215  C   GLU P 198      66.256 -10.407 120.749  0.00  0.00      P1    
ATOM   3216  O   GLU P 198      65.364  -9.665 120.232  0.00  0.00      P1    
ATOM   3217  N   HSD P 199      66.127 -10.833 122.018  0.00  0.00      P1    
ATOM   3218  HN  HSD P 199      66.887 -11.384 122.355  0.00  0.00      P1    
ATOM   3219  CA  HSD P 199      64.897 -10.607 122.831  0.00  0.00      P1    
ATOM   3220  HA  HSD P 199      64.107 -11.120 122.302  0.00  0.00      P1    
ATOM   3221  CB  HSD P 199      65.111 -11.335 124.196  0.00  0.00      P1    
ATOM   3222  HB1 HSD P 199      64.164 -11.419 124.771  0.00  0.00      P1    
ATOM   3223  HB2 HSD P 199      65.542 -12.342 124.010  0.00  0.00      P1    
ATOM   3224  ND1 HSD P 199      67.289 -10.318 124.840  0.00  0.00      P1    
ATOM   3225  HD1 HSD P 199      67.669 -10.426 123.921  0.00  0.00      P1    
ATOM   3226  CG  HSD P 199      65.975 -10.683 125.193  0.00  0.00      P1    
ATOM   3227  CE1 HSD P 199      67.792  -9.735 125.969  0.00  0.00      P1    
ATOM   3228  HE1 HSD P 199      68.747  -9.216 126.040  0.00  0.00      P1    
ATOM   3229  NE2 HSD P 199      66.942  -9.647 126.986  0.00  0.00      P1    
ATOM   3230  CD2 HSD P 199      65.811 -10.314 126.488  0.00  0.00      P1    
ATOM   3231  HD2 HSD P 199      64.958 -10.446 127.143  0.00  0.00      P1    
ATOM   3232  C   HSD P 199      64.411  -9.107 122.939  0.00  0.00      P1    
ATOM   3233  O   HSD P 199      64.959  -8.077 122.515  0.00  0.00      P1    
ATOM   3234  N   LEU P 200      63.250  -8.910 123.627  0.00  0.00      P1    
ATOM   3235  HN  LEU P 200      62.762  -9.655 124.075  0.00  0.00      P1    
ATOM   3236  CA  LEU P 200      62.593  -7.651 124.036  0.00  0.00      P1    
ATOM   3237  HA  LEU P 200      62.124  -7.407 123.094  0.00  0.00      P1    
ATOM   3238  CB  LEU P 200      61.359  -7.866 124.948  0.00  0.00      P1    
ATOM   3239  HB1 LEU P 200      60.611  -7.152 124.542  0.00  0.00      P1    
ATOM   3240  HB2 LEU P 200      61.094  -8.939 124.838  0.00  0.00      P1    
ATOM   3241  CG  LEU P 200      61.629  -7.680 126.445  0.00  0.00      P1    
ATOM   3242  HG  LEU P 200      61.868  -6.599 126.535  0.00  0.00      P1    
ATOM   3243  CD1 LEU P 200      60.410  -7.987 127.353  0.00  0.00      P1    
ATOM   3244 HD11 LEU P 200      59.462  -7.630 126.896  0.00  0.00      P1    
ATOM   3245 HD12 LEU P 200      60.325  -9.091 127.437  0.00  0.00      P1    
ATOM   3246 HD13 LEU P 200      60.655  -7.536 128.338  0.00  0.00      P1    
ATOM   3247  CD2 LEU P 200      62.847  -8.408 127.014  0.00  0.00      P1    
ATOM   3248 HD21 LEU P 200      63.784  -8.114 126.495  0.00  0.00      P1    
ATOM   3249 HD22 LEU P 200      62.978  -8.099 128.073  0.00  0.00      P1    
ATOM   3250 HD23 LEU P 200      62.715  -9.508 126.930  0.00  0.00      P1    
ATOM   3251  C   LEU P 200      63.553  -6.424 124.437  0.00  0.00      P1    
ATOM   3252  O   LEU P 200      64.676  -6.511 124.893  0.00  0.00      P1    
ATOM   3253  N   SER P 201      62.991  -5.225 124.231  0.00  0.00      P1    
ATOM   3254  HN  SER P 201      62.103  -5.348 123.795  0.00  0.00      P1    
ATOM   3255  CA  SER P 201      63.581  -3.960 124.431  0.00  0.00      P1    
ATOM   3256  HA  SER P 201      62.922  -3.365 123.816  0.00  0.00      P1    
ATOM   3257  CB  SER P 201      63.793  -3.495 125.892  0.00  0.00      P1    
ATOM   3258  HB1 SER P 201      64.309  -4.232 126.545  0.00  0.00      P1    
ATOM   3259  HB2 SER P 201      64.216  -2.470 125.953  0.00  0.00      P1    
ATOM   3260  OG  SER P 201      62.547  -3.382 126.506  0.00  0.00      P1    
ATOM   3261  HG1 SER P 201      62.619  -2.928 127.349  0.00  0.00      P1    
ATOM   3262  C   SER P 201      64.892  -3.705 123.682  0.00  0.00      P1    
ATOM   3263  O   SER P 201      65.830  -3.039 124.175  0.00  0.00      P1    
ATOM   3264  N   THR P 202      64.949  -4.198 122.438  0.00  0.00      P1    
ATOM   3265  HN  THR P 202      64.165  -4.700 122.081  0.00  0.00      P1    
ATOM   3266  CA  THR P 202      66.020  -3.763 121.510  0.00  0.00      P1    
ATOM   3267  HA  THR P 202      66.218  -2.727 121.739  0.00  0.00      P1    
ATOM   3268  CB  THR P 202      67.296  -4.470 121.657  0.00  0.00      P1    
ATOM   3269  HB  THR P 202      67.602  -4.569 122.721  0.00  0.00      P1    
ATOM   3270  OG1 THR P 202      68.302  -3.751 120.967  0.00  0.00      P1    
ATOM   3271  HG1 THR P 202      69.139  -4.059 121.321  0.00  0.00      P1    
ATOM   3272  CG2 THR P 202      67.309  -5.911 121.045  0.00  0.00      P1    
ATOM   3273 HG21 THR P 202      68.311  -6.390 121.053  0.00  0.00      P1    
ATOM   3274 HG22 THR P 202      66.576  -6.505 121.631  0.00  0.00      P1    
ATOM   3275 HG23 THR P 202      67.033  -5.793 119.975  0.00  0.00      P1    
ATOM   3276  C   THR P 202      65.443  -3.766 120.023  0.00  0.00      P1    
ATOM   3277  O   THR P 202      64.636  -4.594 119.636  0.00  0.00      P1    
ATOM   3278  N   LEU P 203      65.838  -2.795 119.216  0.00  0.00      P1    
ATOM   3279  HN  LEU P 203      66.509  -2.181 119.625  0.00  0.00      P1    
ATOM   3280  CA  LEU P 203      65.270  -2.484 117.990  0.00  0.00      P1    
ATOM   3281  HA  LEU P 203      64.221  -2.723 117.894  0.00  0.00      P1    
ATOM   3282  CB  LEU P 203      65.457  -0.956 117.654  0.00  0.00      P1    
ATOM   3283  HB1 LEU P 203      64.996  -0.421 118.512  0.00  0.00      P1    
ATOM   3284  HB2 LEU P 203      66.536  -0.695 117.603  0.00  0.00      P1    
ATOM   3285  CG  LEU P 203      64.963  -0.468 116.294  0.00  0.00      P1    
ATOM   3286  HG  LEU P 203      65.376  -1.226 115.594  0.00  0.00      P1    
ATOM   3287  CD1 LEU P 203      63.439  -0.528 116.351  0.00  0.00      P1    
ATOM   3288 HD11 LEU P 203      62.992  -0.413 115.340  0.00  0.00      P1    
ATOM   3289 HD12 LEU P 203      62.983  -1.499 116.639  0.00  0.00      P1    
ATOM   3290 HD13 LEU P 203      62.980   0.274 116.967  0.00  0.00      P1    
ATOM   3291  CD2 LEU P 203      65.411   0.978 116.171  0.00  0.00      P1    
ATOM   3292 HD21 LEU P 203      66.456   1.038 115.799  0.00  0.00      P1    
ATOM   3293 HD22 LEU P 203      64.787   1.628 115.521  0.00  0.00      P1    
ATOM   3294 HD23 LEU P 203      65.407   1.430 117.186  0.00  0.00      P1    
ATOM   3295  C   LEU P 203      65.955  -3.307 116.967  0.00  0.00      P1    
ATOM   3296  O   LEU P 203      65.335  -3.904 116.097  0.00  0.00      P1    
ATOM   3297  N   SER P 204      67.384  -3.331 116.862  0.00  0.00      P1    
ATOM   3298  HN  SER P 204      67.921  -2.937 117.603  0.00  0.00      P1    
ATOM   3299  CA  SER P 204      68.086  -3.932 115.751  0.00  0.00      P1    
ATOM   3300  HA  SER P 204      67.379  -4.394 115.078  0.00  0.00      P1    
ATOM   3301  CB  SER P 204      68.746  -2.891 114.803  0.00  0.00      P1    
ATOM   3302  HB1 SER P 204      69.479  -2.243 115.330  0.00  0.00      P1    
ATOM   3303  HB2 SER P 204      69.198  -3.510 113.998  0.00  0.00      P1    
ATOM   3304  OG  SER P 204      67.829  -2.015 114.256  0.00  0.00      P1    
ATOM   3305  HG1 SER P 204      68.147  -1.147 114.515  0.00  0.00      P1    
ATOM   3306  C   SER P 204      69.126  -4.945 116.079  0.00  0.00      P1    
ATOM   3307  O   SER P 204      70.013  -5.281 115.246  0.00  0.00      P1    
ATOM   3308  N   GLU P 205      69.166  -5.556 117.236  0.00  0.00      P1    
ATOM   3309  HN  GLU P 205      68.483  -5.442 117.953  0.00  0.00      P1    
ATOM   3310  CA  GLU P 205      70.208  -6.528 117.649  0.00  0.00      P1    
ATOM   3311  HA  GLU P 205      71.176  -6.269 117.245  0.00  0.00      P1    
ATOM   3312  CB  GLU P 205      70.388  -6.610 119.139  0.00  0.00      P1    
ATOM   3313  HB1 GLU P 205      69.448  -6.869 119.672  0.00  0.00      P1    
ATOM   3314  HB2 GLU P 205      71.070  -7.438 119.428  0.00  0.00      P1    
ATOM   3315  CG  GLU P 205      71.033  -5.296 119.608  0.00  0.00      P1    
ATOM   3316  HG1 GLU P 205      71.930  -5.025 119.011  0.00  0.00      P1    
ATOM   3317  HG2 GLU P 205      70.372  -4.416 119.456  0.00  0.00      P1    
ATOM   3318  CD  GLU P 205      71.434  -5.225 121.110  0.00  0.00      P1    
ATOM   3319  OE1 GLU P 205      70.719  -4.534 121.889  0.00  0.00      P1    
ATOM   3320  OE2 GLU P 205      72.416  -5.862 121.474  0.00  0.00      P1    
ATOM   3321  C   GLU P 205      69.905  -7.891 117.092  0.00  0.00      P1    
ATOM   3322  O   GLU P 205      68.809  -8.367 117.188  0.00  0.00      P1    
ATOM   3323  N   LYS P 206      70.913  -8.573 116.494  0.00  0.00      P1    
ATOM   3324  HN  LYS P 206      71.855  -8.263 116.601  0.00  0.00      P1    
ATOM   3325  CA  LYS P 206      70.849  -9.877 115.838  0.00  0.00      P1    
ATOM   3326  HA  LYS P 206      71.804  -9.939 115.339  0.00  0.00      P1    
ATOM   3327  CB  LYS P 206      70.719 -11.073 116.909  0.00  0.00      P1    
ATOM   3328  HB1 LYS P 206      69.781 -10.923 117.485  0.00  0.00      P1    
ATOM   3329  HB2 LYS P 206      70.827 -12.067 116.425  0.00  0.00      P1    
ATOM   3330  CG  LYS P 206      71.882 -11.038 117.881  0.00  0.00      P1    
ATOM   3331  HG1 LYS P 206      72.816 -10.720 117.370  0.00  0.00      P1    
ATOM   3332  HG2 LYS P 206      71.737 -10.255 118.656  0.00  0.00      P1    
ATOM   3333  CD  LYS P 206      72.059 -12.319 118.693  0.00  0.00      P1    
ATOM   3334  HD1 LYS P 206      71.061 -12.569 119.113  0.00  0.00      P1    
ATOM   3335  HD2 LYS P 206      72.361 -13.011 117.878  0.00  0.00      P1    
ATOM   3336  CE  LYS P 206      73.173 -12.194 119.674  0.00  0.00      P1    
ATOM   3337  HE1 LYS P 206      73.340 -13.179 120.160  0.00  0.00      P1    
ATOM   3338  HE2 LYS P 206      74.015 -11.757 119.095  0.00  0.00      P1    
ATOM   3339  NZ  LYS P 206      72.924 -11.191 120.824  0.00  0.00      P1    
ATOM   3340  HZ1 LYS P 206      73.578 -11.338 121.619  0.00  0.00      P1    
ATOM   3341  HZ2 LYS P 206      73.047 -10.219 120.475  0.00  0.00      P1    
ATOM   3342  HZ3 LYS P 206      71.980 -11.284 121.252  0.00  0.00      P1    
ATOM   3343  C   LYS P 206      69.750  -9.877 114.739  0.00  0.00      P1    
ATOM   3344  O   LYS P 206      68.835 -10.677 114.663  0.00  0.00      P1    
ATOM   3345  N   ALA P 207      69.886  -8.897 113.851  0.00  0.00      P1    
ATOM   3346  HN  ALA P 207      70.653  -8.265 113.940  0.00  0.00      P1    
ATOM   3347  CA  ALA P 207      68.875  -8.616 112.894  0.00  0.00      P1    
ATOM   3348  HA  ALA P 207      67.867  -8.904 113.155  0.00  0.00      P1    
ATOM   3349  CB  ALA P 207      68.988  -7.097 112.765  0.00  0.00      P1    
ATOM   3350  HB1 ALA P 207      69.984  -6.780 112.389  0.00  0.00      P1    
ATOM   3351  HB2 ALA P 207      68.366  -6.705 111.932  0.00  0.00      P1    
ATOM   3352  HB3 ALA P 207      68.789  -6.611 113.744  0.00  0.00      P1    
ATOM   3353  C   ALA P 207      69.174  -9.261 111.518  0.00  0.00      P1    
ATOM   3354  O   ALA P 207      68.567  -9.016 110.508  0.00  0.00      P1    
ATOM   3355  N   LYS P 208      70.324  -9.916 111.547  0.00  0.00      P1    
ATOM   3356  HN  LYS P 208      70.952  -9.777 112.309  0.00  0.00      P1    
ATOM   3357  CA  LYS P 208      70.628 -10.802 110.464  0.00  0.00      P1    
ATOM   3358  HA  LYS P 208      70.156 -10.468 109.552  0.00  0.00      P1    
ATOM   3359  CB  LYS P 208      72.158 -10.753 110.174  0.00  0.00      P1    
ATOM   3360  HB1 LYS P 208      72.464  -9.755 109.795  0.00  0.00      P1    
ATOM   3361  HB2 LYS P 208      72.642 -10.988 111.145  0.00  0.00      P1    
ATOM   3362  CG  LYS P 208      72.510 -11.656 109.069  0.00  0.00      P1    
ATOM   3363  HG1 LYS P 208      72.549 -12.713 109.409  0.00  0.00      P1    
ATOM   3364  HG2 LYS P 208      71.914 -11.598 108.133  0.00  0.00      P1    
ATOM   3365  CD  LYS P 208      73.932 -11.235 108.647  0.00  0.00      P1    
ATOM   3366  HD1 LYS P 208      74.065 -10.185 108.309  0.00  0.00      P1    
ATOM   3367  HD2 LYS P 208      74.499 -11.214 109.603  0.00  0.00      P1    
ATOM   3368  CE  LYS P 208      74.640 -12.137 107.557  0.00  0.00      P1    
ATOM   3369  HE1 LYS P 208      74.679 -13.148 108.016  0.00  0.00      P1    
ATOM   3370  HE2 LYS P 208      73.994 -12.179 106.654  0.00  0.00      P1    
ATOM   3371  NZ  LYS P 208      76.008 -11.646 107.206  0.00  0.00      P1    
ATOM   3372  HZ1 LYS P 208      75.853 -10.779 106.654  0.00  0.00      P1    
ATOM   3373  HZ2 LYS P 208      76.447 -11.384 108.111  0.00  0.00      P1    
ATOM   3374  HZ3 LYS P 208      76.600 -12.344 106.712  0.00  0.00      P1    
ATOM   3375  C   LYS P 208      70.202 -12.220 110.780  0.00  0.00      P1    
ATOM   3376  O   LYS P 208      70.700 -12.807 111.743  0.00  0.00      P1    
ATOM   3377  N   PRO P 209      69.288 -12.853 110.044  0.00  0.00      P1    
ATOM   3378  CD  PRO P 209      68.153 -12.100 109.547  0.00  0.00      P1    
ATOM   3379  HD1 PRO P 209      67.854 -11.292 110.249  0.00  0.00      P1    
ATOM   3380  HD2 PRO P 209      68.480 -11.551 108.638  0.00  0.00      P1    
ATOM   3381  CA  PRO P 209      69.078 -14.290 110.062  0.00  0.00      P1    
ATOM   3382  HA  PRO P 209      68.780 -14.590 111.055  0.00  0.00      P1    
ATOM   3383  CB  PRO P 209      67.919 -14.433 109.126  0.00  0.00      P1    
ATOM   3384  HB1 PRO P 209      67.273 -15.311 109.341  0.00  0.00      P1    
ATOM   3385  HB2 PRO P 209      68.261 -14.563 108.077  0.00  0.00      P1    
ATOM   3386  CG  PRO P 209      67.134 -13.135 109.357  0.00  0.00      P1    
ATOM   3387  HG1 PRO P 209      66.482 -13.250 110.249  0.00  0.00      P1    
ATOM   3388  HG2 PRO P 209      66.480 -12.990 108.471  0.00  0.00      P1    
ATOM   3389  C   PRO P 209      70.274 -15.265 109.829  0.00  0.00      P1    
ATOM   3390  O   PRO P 209      70.340 -16.260 110.521  0.00  0.00      P1    
ATOM   3391  N   ALA P 210      71.125 -15.027 108.823  0.00  0.00      P1    
ATOM   3392  HN  ALA P 210      70.952 -14.299 108.164  0.00  0.00      P1    
ATOM   3393  CA  ALA P 210      72.091 -16.056 108.464  0.00  0.00      P1    
ATOM   3394  HA  ALA P 210      71.692 -17.052 108.586  0.00  0.00      P1    
ATOM   3395  CB  ALA P 210      72.500 -15.947 106.929  0.00  0.00      P1    
ATOM   3396  HB1 ALA P 210      73.187 -16.770 106.637  0.00  0.00      P1    
ATOM   3397  HB2 ALA P 210      71.608 -16.043 106.274  0.00  0.00      P1    
ATOM   3398  HB3 ALA P 210      73.025 -14.986 106.737  0.00  0.00      P1    
ATOM   3399  C   ALA P 210      73.312 -16.060 109.403  0.00  0.00      P1    
ATOM   3400  O   ALA P 210      73.729 -15.059 109.991  0.00  0.00      P1    
ATOM   3401  N   LEU P 211      74.009 -17.207 109.487  0.00  0.00      P1    
ATOM   3402  HN  LEU P 211      73.597 -18.010 109.063  0.00  0.00      P1    
ATOM   3403  CA  LEU P 211      75.228 -17.340 110.291  0.00  0.00      P1    
ATOM   3404  HA  LEU P 211      74.951 -16.861 111.218  0.00  0.00      P1    
ATOM   3405  CB  LEU P 211      75.588 -18.792 110.600  0.00  0.00      P1    
ATOM   3406  HB1 LEU P 211      74.712 -19.275 111.083  0.00  0.00      P1    
ATOM   3407  HB2 LEU P 211      75.622 -19.395 109.668  0.00  0.00      P1    
ATOM   3408  CG  LEU P 211      76.981 -19.186 111.303  0.00  0.00      P1    
ATOM   3409  HG  LEU P 211      77.797 -18.670 110.752  0.00  0.00      P1    
ATOM   3410  CD1 LEU P 211      76.911 -18.778 112.775  0.00  0.00      P1    
ATOM   3411 HD11 LEU P 211      76.006 -19.197 113.264  0.00  0.00      P1    
ATOM   3412 HD12 LEU P 211      77.820 -19.103 113.326  0.00  0.00      P1    
ATOM   3413 HD13 LEU P 211      76.932 -17.668 112.808  0.00  0.00      P1    
ATOM   3414  CD2 LEU P 211      77.076 -20.736 111.301  0.00  0.00      P1    
ATOM   3415 HD21 LEU P 211      78.084 -20.940 111.723  0.00  0.00      P1    
ATOM   3416 HD22 LEU P 211      76.367 -21.264 111.973  0.00  0.00      P1    
ATOM   3417 HD23 LEU P 211      76.957 -21.183 110.291  0.00  0.00      P1    
ATOM   3418  C   LEU P 211      76.422 -16.584 109.733  0.00  0.00      P1    
ATOM   3419  O   LEU P 211      76.813 -16.666 108.575  0.00  0.00      P1    
ATOM   3420  N   GLU P 212      77.058 -15.900 110.702  0.00  0.00      P1    
ATOM   3421  HN  GLU P 212      76.632 -15.914 111.603  0.00  0.00      P1    
ATOM   3422  CA  GLU P 212      78.293 -15.151 110.396  0.00  0.00      P1    
ATOM   3423  HA  GLU P 212      78.874 -15.652 109.636  0.00  0.00      P1    
ATOM   3424  CB  GLU P 212      78.113 -13.723 109.900  0.00  0.00      P1    
ATOM   3425  HB1 GLU P 212      79.155 -13.348 109.821  0.00  0.00      P1    
ATOM   3426  HB2 GLU P 212      77.605 -13.817 108.916  0.00  0.00      P1    
ATOM   3427  CG  GLU P 212      77.273 -12.828 110.814  0.00  0.00      P1    
ATOM   3428  HG1 GLU P 212      76.218 -13.173 110.779  0.00  0.00      P1    
ATOM   3429  HG2 GLU P 212      77.471 -12.997 111.895  0.00  0.00      P1    
ATOM   3430  CD  GLU P 212      77.482 -11.382 110.559  0.00  0.00      P1    
ATOM   3431  OE1 GLU P 212      77.329 -11.008 109.412  0.00  0.00      P1    
ATOM   3432  OE2 GLU P 212      77.736 -10.608 111.532  0.00  0.00      P1    
ATOM   3433  C   GLU P 212      79.152 -15.149 111.608  0.00  0.00      P1    
ATOM   3434  O   GLU P 212      80.275 -14.630 111.660  0.00  0.00      P1    
ATOM   3435  N   ASP P 213      78.690 -15.639 112.826  0.00  0.00      P1    
ATOM   3436  HN  ASP P 213      77.772 -15.968 113.033  0.00  0.00      P1    
ATOM   3437  CA  ASP P 213      79.481 -15.754 113.985  0.00  0.00      P1    
ATOM   3438  HA  ASP P 213      79.949 -14.808 114.213  0.00  0.00      P1    
ATOM   3439  CB  ASP P 213      78.648 -16.186 115.188  0.00  0.00      P1    
ATOM   3440  HB1 ASP P 213      78.051 -17.067 114.869  0.00  0.00      P1    
ATOM   3441  HB2 ASP P 213      79.341 -16.529 115.986  0.00  0.00      P1    
ATOM   3442  CG  ASP P 213      77.814 -15.061 115.713  0.00  0.00      P1    
ATOM   3443  OD1 ASP P 213      78.297 -13.980 116.154  0.00  0.00      P1    
ATOM   3444  OD2 ASP P 213      76.587 -15.299 115.815  0.00  0.00      P1    
ATOM   3445  C   ASP P 213      80.604 -16.759 113.836  0.00  0.00      P1    
ATOM   3446  O   ASP P 213      80.413 -17.772 113.183  0.00  0.00      P1    
ATOM   3447  N   LEU P 214      81.764 -16.514 114.385  0.00  0.00      P1    
ATOM   3448  HN  LEU P 214      81.811 -15.699 114.957  0.00  0.00      P1    
ATOM   3449  CA  LEU P 214      82.916 -17.352 114.164  0.00  0.00      P1    
ATOM   3450  HA  LEU P 214      83.123 -17.488 113.113  0.00  0.00      P1    
ATOM   3451  CB  LEU P 214      84.064 -16.518 114.736  0.00  0.00      P1    
ATOM   3452  HB1 LEU P 214      83.893 -16.166 115.775  0.00  0.00      P1    
ATOM   3453  HB2 LEU P 214      84.998 -17.113 114.820  0.00  0.00      P1    
ATOM   3454  CG  LEU P 214      84.471 -15.335 113.825  0.00  0.00      P1    
ATOM   3455  HG  LEU P 214      83.587 -14.683 113.656  0.00  0.00      P1    
ATOM   3456  CD1 LEU P 214      85.443 -14.432 114.630  0.00  0.00      P1    
ATOM   3457 HD11 LEU P 214      84.954 -14.121 115.577  0.00  0.00      P1    
ATOM   3458 HD12 LEU P 214      86.368 -15.034 114.755  0.00  0.00      P1    
ATOM   3459 HD13 LEU P 214      85.613 -13.624 113.887  0.00  0.00      P1    
ATOM   3460  CD2 LEU P 214      84.961 -15.845 112.469  0.00  0.00      P1    
ATOM   3461 HD21 LEU P 214      84.113 -15.935 111.756  0.00  0.00      P1    
ATOM   3462 HD22 LEU P 214      85.719 -15.277 111.887  0.00  0.00      P1    
ATOM   3463 HD23 LEU P 214      85.446 -16.820 112.686  0.00  0.00      P1    
ATOM   3464  C   LEU P 214      82.781 -18.741 114.836  0.00  0.00      P1    
ATOM   3465  O   LEU P 214      82.070 -18.875 115.836  0.00  0.00      P1    
ATOM   3466  N   ARG P 215      83.556 -19.749 114.373  0.00  0.00      P1    
ATOM   3467  HN  ARG P 215      83.947 -19.626 113.464  0.00  0.00      P1    
ATOM   3468  CA  ARG P 215      83.429 -21.138 114.823  0.00  0.00      P1    
ATOM   3469  HA  ARG P 215      83.207 -21.062 115.878  0.00  0.00      P1    
ATOM   3470  CB  ARG P 215      82.515 -21.920 113.916  0.00  0.00      P1    
ATOM   3471  HB1 ARG P 215      82.769 -21.536 112.905  0.00  0.00      P1    
ATOM   3472  HB2 ARG P 215      82.655 -23.015 114.042  0.00  0.00      P1    
ATOM   3473  CG  ARG P 215      81.050 -21.613 114.048  0.00  0.00      P1    
ATOM   3474  HG1 ARG P 215      80.839 -20.552 113.793  0.00  0.00      P1    
ATOM   3475  HG2 ARG P 215      80.447 -22.149 113.284  0.00  0.00      P1    
ATOM   3476  CD  ARG P 215      80.376 -22.039 115.320  0.00  0.00      P1    
ATOM   3477  HD1 ARG P 215      80.259 -23.141 115.405  0.00  0.00      P1    
ATOM   3478  HD2 ARG P 215      80.918 -21.759 116.248  0.00  0.00      P1    
ATOM   3479  NE  ARG P 215      78.975 -21.411 115.285  0.00  0.00      P1    
ATOM   3480  HE  ARG P 215      78.197 -21.963 114.984  0.00  0.00      P1    
ATOM   3481  CZ  ARG P 215      78.634 -20.431 116.101  0.00  0.00      P1    
ATOM   3482  NH1 ARG P 215      79.454 -19.430 116.452  0.00  0.00      P1    
ATOM   3483 HH11 ARG P 215      79.054 -18.595 116.830  0.00  0.00      P1    
ATOM   3484 HH12 ARG P 215      80.339 -19.375 115.990  0.00  0.00      P1    
ATOM   3485  NH2 ARG P 215      77.316 -20.198 116.446  0.00  0.00      P1    
ATOM   3486 HH21 ARG P 215      77.074 -19.292 116.795  0.00  0.00      P1    
ATOM   3487 HH22 ARG P 215      76.584 -20.879 116.447  0.00  0.00      P1    
ATOM   3488  C   ARG P 215      84.805 -21.834 114.666  0.00  0.00      P1    
ATOM   3489  O   ARG P 215      85.774 -21.425 114.000  0.00  0.00      P1    
ATOM   3490  N   GLN P 216      84.895 -22.967 115.297  0.00  0.00      P1    
ATOM   3491  HN  GLN P 216      84.088 -23.296 115.781  0.00  0.00      P1    
ATOM   3492  CA  GLN P 216      86.087 -23.818 115.210  0.00  0.00      P1    
ATOM   3493  HA  GLN P 216      86.963 -23.197 115.098  0.00  0.00      P1    
ATOM   3494  CB  GLN P 216      86.366 -24.622 116.554  0.00  0.00      P1    
ATOM   3495  HB1 GLN P 216      86.014 -24.046 117.437  0.00  0.00      P1    
ATOM   3496  HB2 GLN P 216      85.651 -25.466 116.659  0.00  0.00      P1    
ATOM   3497  CG  GLN P 216      87.818 -25.122 116.641  0.00  0.00      P1    
ATOM   3498  HG1 GLN P 216      87.927 -25.851 115.810  0.00  0.00      P1    
ATOM   3499  HG2 GLN P 216      88.499 -24.258 116.489  0.00  0.00      P1    
ATOM   3500  CD  GLN P 216      88.110 -25.821 117.941  0.00  0.00      P1    
ATOM   3501  OE1 GLN P 216      88.393 -27.006 118.054  0.00  0.00      P1    
ATOM   3502  NE2 GLN P 216      87.767 -25.112 119.071  0.00  0.00      P1    
ATOM   3503 HE21 GLN P 216      87.947 -25.471 119.987  0.00  0.00      P1    
ATOM   3504 HE22 GLN P 216      87.876 -24.121 118.998  0.00  0.00      P1    
ATOM   3505  C   GLN P 216      86.191 -24.816 114.116  0.00  0.00      P1    
ATOM   3506  O   GLN P 216      85.548 -25.861 114.154  0.00  0.00      P1    
ATOM   3507  N   GLY P 217      86.970 -24.527 113.058  0.00  0.00      P1    
ATOM   3508  HN  GLY P 217      87.337 -23.614 112.902  0.00  0.00      P1    
ATOM   3509  CA  GLY P 217      86.990 -25.396 111.892  0.00  0.00      P1    
ATOM   3510  HA1 GLY P 217      87.126 -26.421 112.202  0.00  0.00      P1    
ATOM   3511  HA2 GLY P 217      87.749 -25.070 111.196  0.00  0.00      P1    
ATOM   3512  C   GLY P 217      85.754 -25.270 111.099  0.00  0.00      P1    
ATOM   3513  O   GLY P 217      84.854 -24.525 111.518  0.00  0.00      P1    
ATOM   3514  N   LEU P 218      85.825 -25.855 109.881  0.00  0.00      P1    
ATOM   3515  HN  LEU P 218      86.542 -26.452 109.528  0.00  0.00      P1    
ATOM   3516  CA  LEU P 218      84.759 -25.695 108.911  0.00  0.00      P1    
ATOM   3517  HA  LEU P 218      84.496 -24.663 108.726  0.00  0.00      P1    
ATOM   3518  CB  LEU P 218      85.335 -26.149 107.605  0.00  0.00      P1    
ATOM   3519  HB1 LEU P 218      86.286 -25.584 107.494  0.00  0.00      P1    
ATOM   3520  HB2 LEU P 218      85.672 -27.191 107.790  0.00  0.00      P1    
ATOM   3521  CG  LEU P 218      84.492 -26.129 106.335  0.00  0.00      P1    
ATOM   3522  HG  LEU P 218      83.679 -26.860 106.533  0.00  0.00      P1    
ATOM   3523  CD1 LEU P 218      83.905 -24.717 106.057  0.00  0.00      P1    
ATOM   3524 HD11 LEU P 218      84.681 -24.012 105.689  0.00  0.00      P1    
ATOM   3525 HD12 LEU P 218      83.279 -24.958 105.171  0.00  0.00      P1    
ATOM   3526 HD13 LEU P 218      83.233 -24.367 106.869  0.00  0.00      P1    
ATOM   3527  CD2 LEU P 218      85.243 -26.842 105.121  0.00  0.00      P1    
ATOM   3528 HD21 LEU P 218      85.602 -27.838 105.457  0.00  0.00      P1    
ATOM   3529 HD22 LEU P 218      84.490 -26.887 104.306  0.00  0.00      P1    
ATOM   3530 HD23 LEU P 218      86.120 -26.216 104.849  0.00  0.00      P1    
ATOM   3531  C   LEU P 218      83.398 -26.394 109.180  0.00  0.00      P1    
ATOM   3532  O   LEU P 218      82.278 -25.869 109.024  0.00  0.00      P1    
ATOM   3533  N   LEU P 219      83.461 -27.714 109.652  0.00  0.00      P1    
ATOM   3534  HN  LEU P 219      84.359 -28.143 109.713  0.00  0.00      P1    
ATOM   3535  CA  LEU P 219      82.244 -28.560 109.643  0.00  0.00      P1    
ATOM   3536  HA  LEU P 219      81.933 -28.441 108.616  0.00  0.00      P1    
ATOM   3537  CB  LEU P 219      82.507 -30.085 109.941  0.00  0.00      P1    
ATOM   3538  HB1 LEU P 219      82.830 -30.159 111.002  0.00  0.00      P1    
ATOM   3539  HB2 LEU P 219      81.556 -30.659 109.946  0.00  0.00      P1    
ATOM   3540  CG  LEU P 219      83.466 -30.807 109.044  0.00  0.00      P1    
ATOM   3541  HG  LEU P 219      84.401 -30.211 108.971  0.00  0.00      P1    
ATOM   3542  CD1 LEU P 219      83.813 -32.156 109.612  0.00  0.00      P1    
ATOM   3543 HD11 LEU P 219      84.363 -31.886 110.539  0.00  0.00      P1    
ATOM   3544 HD12 LEU P 219      82.861 -32.711 109.754  0.00  0.00      P1    
ATOM   3545 HD13 LEU P 219      84.390 -32.793 108.909  0.00  0.00      P1    
ATOM   3546  CD2 LEU P 219      82.777 -30.956 107.675  0.00  0.00      P1    
ATOM   3547 HD21 LEU P 219      82.370 -30.002 107.275  0.00  0.00      P1    
ATOM   3548 HD22 LEU P 219      83.481 -31.351 106.912  0.00  0.00      P1    
ATOM   3549 HD23 LEU P 219      81.983 -31.696 107.911  0.00  0.00      P1    
ATOM   3550  C   LEU P 219      81.127 -28.079 110.622  0.00  0.00      P1    
ATOM   3551  O   LEU P 219      79.959 -28.141 110.352  0.00  0.00      P1    
ATOM   3552  N   PRO P 220      81.382 -27.475 111.787  0.00  0.00      P1    
ATOM   3553  CD  PRO P 220      82.663 -27.627 112.525  0.00  0.00      P1    
ATOM   3554  HD1 PRO P 220      82.977 -28.689 112.440  0.00  0.00      P1    
ATOM   3555  HD2 PRO P 220      83.362 -26.869 112.111  0.00  0.00      P1    
ATOM   3556  CA  PRO P 220      80.518 -26.636 112.566  0.00  0.00      P1    
ATOM   3557  HA  PRO P 220      79.762 -27.274 113.000  0.00  0.00      P1    
ATOM   3558  CB  PRO P 220      81.430 -26.034 113.702  0.00  0.00      P1    
ATOM   3559  HB1 PRO P 220      80.742 -25.743 114.524  0.00  0.00      P1    
ATOM   3560  HB2 PRO P 220      81.929 -25.121 113.312  0.00  0.00      P1    
ATOM   3561  CG  PRO P 220      82.283 -27.224 113.970  0.00  0.00      P1    
ATOM   3562  HG1 PRO P 220      81.732 -28.069 114.435  0.00  0.00      P1    
ATOM   3563  HG2 PRO P 220      83.297 -27.070 114.398  0.00  0.00      P1    
ATOM   3564  C   PRO P 220      79.730 -25.591 111.781  0.00  0.00      P1    
ATOM   3565  O   PRO P 220      78.517 -25.476 111.950  0.00  0.00      P1    
ATOM   3566  N   VAL P 221      80.387 -24.865 110.857  0.00  0.00      P1    
ATOM   3567  HN  VAL P 221      81.357 -25.035 110.701  0.00  0.00      P1    
ATOM   3568  CA  VAL P 221      79.653 -24.030 109.905  0.00  0.00      P1    
ATOM   3569  HA  VAL P 221      79.031 -23.404 110.528  0.00  0.00      P1    
ATOM   3570  CB  VAL P 221      80.585 -23.079 109.126  0.00  0.00      P1    
ATOM   3571  HB  VAL P 221      81.057 -23.706 108.339  0.00  0.00      P1    
ATOM   3572  CG1 VAL P 221      79.918 -21.996 108.280  0.00  0.00      P1    
ATOM   3573 HG11 VAL P 221      80.533 -21.470 107.519  0.00  0.00      P1    
ATOM   3574 HG12 VAL P 221      79.079 -22.491 107.745  0.00  0.00      P1    
ATOM   3575 HG13 VAL P 221      79.439 -21.266 108.966  0.00  0.00      P1    
ATOM   3576  CG2 VAL P 221      81.734 -22.471 109.981  0.00  0.00      P1    
ATOM   3577 HG21 VAL P 221      82.437 -23.207 110.426  0.00  0.00      P1    
ATOM   3578 HG22 VAL P 221      82.353 -21.735 109.425  0.00  0.00      P1    
ATOM   3579 HG23 VAL P 221      81.241 -21.909 110.803  0.00  0.00      P1    
ATOM   3580  C   VAL P 221      78.774 -24.690 108.873  0.00  0.00      P1    
ATOM   3581  O   VAL P 221      77.570 -24.362 108.793  0.00  0.00      P1    
ATOM   3582  N   LEU P 222      79.407 -25.647 108.070  0.00  0.00      P1    
ATOM   3583  HN  LEU P 222      80.389 -25.816 108.099  0.00  0.00      P1    
ATOM   3584  CA  LEU P 222      78.639 -26.370 107.024  0.00  0.00      P1    
ATOM   3585  HA  LEU P 222      78.331 -25.584 106.350  0.00  0.00      P1    
ATOM   3586  CB  LEU P 222      79.444 -27.449 106.307  0.00  0.00      P1    
ATOM   3587  HB1 LEU P 222      79.922 -28.094 107.076  0.00  0.00      P1    
ATOM   3588  HB2 LEU P 222      78.918 -28.154 105.629  0.00  0.00      P1    
ATOM   3589  CG  LEU P 222      80.694 -26.915 105.491  0.00  0.00      P1    
ATOM   3590  HG  LEU P 222      81.302 -26.320 106.206  0.00  0.00      P1    
ATOM   3591  CD1 LEU P 222      81.513 -28.089 104.899  0.00  0.00      P1    
ATOM   3592 HD11 LEU P 222      82.373 -27.681 104.326  0.00  0.00      P1    
ATOM   3593 HD12 LEU P 222      81.808 -28.728 105.759  0.00  0.00      P1    
ATOM   3594 HD13 LEU P 222      80.914 -28.637 104.141  0.00  0.00      P1    
ATOM   3595  CD2 LEU P 222      80.274 -25.925 104.446  0.00  0.00      P1    
ATOM   3596 HD21 LEU P 222      81.027 -25.196 104.077  0.00  0.00      P1    
ATOM   3597 HD22 LEU P 222      79.853 -26.442 103.557  0.00  0.00      P1    
ATOM   3598 HD23 LEU P 222      79.481 -25.279 104.879  0.00  0.00      P1    
ATOM   3599  C   LEU P 222      77.386 -27.055 107.633  0.00  0.00      P1    
ATOM   3600  O   LEU P 222      76.289 -27.015 107.053  0.00  0.00      P1    
ATOM   3601  N   GLU P 223      77.423 -27.721 108.795  0.00  0.00      P1    
ATOM   3602  HN  GLU P 223      78.297 -27.896 109.240  0.00  0.00      P1    
ATOM   3603  CA  GLU P 223      76.362 -28.449 109.528  0.00  0.00      P1    
ATOM   3604  HA  GLU P 223      75.913 -29.151 108.841  0.00  0.00      P1    
ATOM   3605  CB  GLU P 223      77.025 -29.129 110.797  0.00  0.00      P1    
ATOM   3606  HB1 GLU P 223      78.069 -29.389 110.521  0.00  0.00      P1    
ATOM   3607  HB2 GLU P 223      77.107 -28.384 111.617  0.00  0.00      P1    
ATOM   3608  CG  GLU P 223      76.251 -30.335 111.337  0.00  0.00      P1    
ATOM   3609  HG1 GLU P 223      76.811 -30.733 112.210  0.00  0.00      P1    
ATOM   3610  HG2 GLU P 223      75.223 -30.125 111.702  0.00  0.00      P1    
ATOM   3611  CD  GLU P 223      76.182 -31.419 110.239  0.00  0.00      P1    
ATOM   3612  OE1 GLU P 223      75.165 -31.446 109.511  0.00  0.00      P1    
ATOM   3613  OE2 GLU P 223      77.166 -32.228 110.101  0.00  0.00      P1    
ATOM   3614  C   GLU P 223      75.255 -27.583 109.955  0.00  0.00      P1    
ATOM   3615  O   GLU P 223      74.099 -28.054 109.975  0.00  0.00      P1    
ATOM   3616  N   SER P 224      75.460 -26.385 110.429  0.00  0.00      P1    
ATOM   3617  HN  SER P 224      76.396 -26.049 110.502  0.00  0.00      P1    
ATOM   3618  CA  SER P 224      74.518 -25.603 111.191  0.00  0.00      P1    
ATOM   3619  HA  SER P 224      73.686 -26.252 111.419  0.00  0.00      P1    
ATOM   3620  CB  SER P 224      75.125 -24.979 112.430  0.00  0.00      P1    
ATOM   3621  HB1 SER P 224      74.348 -24.608 113.132  0.00  0.00      P1    
ATOM   3622  HB2 SER P 224      75.501 -25.795 113.082  0.00  0.00      P1    
ATOM   3623  OG  SER P 224      76.158 -24.073 112.121  0.00  0.00      P1    
ATOM   3624  HG1 SER P 224      76.920 -24.651 112.043  0.00  0.00      P1    
ATOM   3625  C   SER P 224      73.924 -24.411 110.382  0.00  0.00      P1    
ATOM   3626  O   SER P 224      73.064 -23.708 110.860  0.00  0.00      P1    
ATOM   3627  N   PHE P 225      74.445 -24.081 109.147  0.00  0.00      P1    
ATOM   3628  HN  PHE P 225      75.223 -24.619 108.830  0.00  0.00      P1    
ATOM   3629  CA  PHE P 225      74.085 -22.897 108.392  0.00  0.00      P1    
ATOM   3630  HA  PHE P 225      74.219 -21.986 108.955  0.00  0.00      P1    
ATOM   3631  CB  PHE P 225      74.880 -22.791 107.072  0.00  0.00      P1    
ATOM   3632  HB1 PHE P 225      75.897 -23.194 107.268  0.00  0.00      P1    
ATOM   3633  HB2 PHE P 225      74.589 -23.475 106.246  0.00  0.00      P1    
ATOM   3634  CG  PHE P 225      75.034 -21.314 106.629  0.00  0.00      P1    
ATOM   3635  CD1 PHE P 225      76.026 -20.501 107.159  0.00  0.00      P1    
ATOM   3636  HD1 PHE P 225      76.640 -20.868 107.968  0.00  0.00      P1    
ATOM   3637  CE1 PHE P 225      76.078 -19.143 106.738  0.00  0.00      P1    
ATOM   3638  HE1 PHE P 225      76.742 -18.428 107.200  0.00  0.00      P1    
ATOM   3639  CZ  PHE P 225      75.293 -18.728 105.630  0.00  0.00      P1    
ATOM   3640  HZ  PHE P 225      75.306 -17.690 105.332  0.00  0.00      P1    
ATOM   3641  CD2 PHE P 225      74.198 -20.885 105.576  0.00  0.00      P1    
ATOM   3642  HD2 PHE P 225      73.464 -21.550 105.146  0.00  0.00      P1    
ATOM   3643  CE2 PHE P 225      74.419 -19.606 105.059  0.00  0.00      P1    
ATOM   3644  HE2 PHE P 225      73.722 -19.383 104.264  0.00  0.00      P1    
ATOM   3645  C   PHE P 225      72.558 -22.877 108.048  0.00  0.00      P1    
ATOM   3646  O   PHE P 225      71.895 -21.842 108.065  0.00  0.00      P1    
ATOM   3647  N   LYS P 226      71.956 -23.966 107.608  0.00  0.00      P1    
ATOM   3648  HN  LYS P 226      72.375 -24.865 107.511  0.00  0.00      P1    
ATOM   3649  CA  LYS P 226      70.597 -23.938 107.124  0.00  0.00      P1    
ATOM   3650  HA  LYS P 226      70.367 -23.012 106.619  0.00  0.00      P1    
ATOM   3651  CB  LYS P 226      70.311 -25.045 106.106  0.00  0.00      P1    
ATOM   3652  HB1 LYS P 226      70.955 -24.802 105.234  0.00  0.00      P1    
ATOM   3653  HB2 LYS P 226      70.570 -26.077 106.426  0.00  0.00      P1    
ATOM   3654  CG  LYS P 226      68.856 -25.095 105.556  0.00  0.00      P1    
ATOM   3655  HG1 LYS P 226      68.231 -25.612 106.315  0.00  0.00      P1    
ATOM   3656  HG2 LYS P 226      68.551 -24.036 105.411  0.00  0.00      P1    
ATOM   3657  CD  LYS P 226      68.752 -25.827 104.193  0.00  0.00      P1    
ATOM   3658  HD1 LYS P 226      69.326 -25.379 103.354  0.00  0.00      P1    
ATOM   3659  HD2 LYS P 226      69.195 -26.843 104.276  0.00  0.00      P1    
ATOM   3660  CE  LYS P 226      67.226 -26.067 103.861  0.00  0.00      P1    
ATOM   3661  HE1 LYS P 226      66.540 -25.195 103.916  0.00  0.00      P1    
ATOM   3662  HE2 LYS P 226      67.098 -26.380 102.802  0.00  0.00      P1    
ATOM   3663  NZ  LYS P 226      66.681 -27.167 104.637  0.00  0.00      P1    
ATOM   3664  HZ1 LYS P 226      65.648 -27.212 104.527  0.00  0.00      P1    
ATOM   3665  HZ2 LYS P 226      67.033 -28.104 104.353  0.00  0.00      P1    
ATOM   3666  HZ3 LYS P 226      66.906 -26.990 105.637  0.00  0.00      P1    
ATOM   3667  C   LYS P 226      69.572 -23.902 108.329  0.00  0.00      P1    
ATOM   3668  O   LYS P 226      68.560 -23.203 108.335  0.00  0.00      P1    
ATOM   3669  N   VAL P 227      69.837 -24.722 109.391  0.00  0.00      P1    
ATOM   3670  HN  VAL P 227      70.667 -25.270 109.316  0.00  0.00      P1    
ATOM   3671  CA  VAL P 227      69.032 -24.733 110.677  0.00  0.00      P1    
ATOM   3672  HA  VAL P 227      67.997 -24.760 110.372  0.00  0.00      P1    
ATOM   3673  CB  VAL P 227      69.285 -25.906 111.625  0.00  0.00      P1    
ATOM   3674  HB  VAL P 227      70.286 -25.802 112.095  0.00  0.00      P1    
ATOM   3675  CG1 VAL P 227      68.267 -25.959 112.804  0.00  0.00      P1    
ATOM   3676 HG11 VAL P 227      68.306 -25.141 113.555  0.00  0.00      P1    
ATOM   3677 HG12 VAL P 227      67.221 -25.795 112.467  0.00  0.00      P1    
ATOM   3678 HG13 VAL P 227      68.266 -26.871 113.438  0.00  0.00      P1    
ATOM   3679  CG2 VAL P 227      69.250 -27.209 110.821  0.00  0.00      P1    
ATOM   3680 HG21 VAL P 227      68.204 -27.504 110.591  0.00  0.00      P1    
ATOM   3681 HG22 VAL P 227      69.764 -27.122 109.840  0.00  0.00      P1    
ATOM   3682 HG23 VAL P 227      69.632 -28.061 111.424  0.00  0.00      P1    
ATOM   3683  C   VAL P 227      69.082 -23.373 111.436  0.00  0.00      P1    
ATOM   3684  O   VAL P 227      68.067 -22.860 112.012  0.00  0.00      P1    
ATOM   3685  N   SER P 228      70.222 -22.757 111.403  0.00  0.00      P1    
ATOM   3686  HN  SER P 228      70.962 -23.144 110.858  0.00  0.00      P1    
ATOM   3687  CA  SER P 228      70.442 -21.486 112.088  0.00  0.00      P1    
ATOM   3688  HA  SER P 228      70.072 -21.586 113.098  0.00  0.00      P1    
ATOM   3689  CB  SER P 228      71.833 -21.051 112.137  0.00  0.00      P1    
ATOM   3690  HB1 SER P 228      72.333 -21.104 111.146  0.00  0.00      P1    
ATOM   3691  HB2 SER P 228      71.939 -20.019 112.535  0.00  0.00      P1    
ATOM   3692  OG  SER P 228      72.544 -22.019 112.917  0.00  0.00      P1    
ATOM   3693  HG1 SER P 228      72.753 -22.745 112.324  0.00  0.00      P1    
ATOM   3694  C   SER P 228      69.607 -20.471 111.415  0.00  0.00      P1    
ATOM   3695  O   SER P 228      68.924 -19.608 111.987  0.00  0.00      P1    
ATOM   3696  N   PHE P 229      69.600 -20.495 110.018  0.00  0.00      P1    
ATOM   3697  HN  PHE P 229      69.992 -21.274 109.534  0.00  0.00      P1    
ATOM   3698  CA  PHE P 229      68.867 -19.567 109.255  0.00  0.00      P1    
ATOM   3699  HA  PHE P 229      69.088 -18.540 109.505  0.00  0.00      P1    
ATOM   3700  CB  PHE P 229      69.174 -19.716 107.793  0.00  0.00      P1    
ATOM   3701  HB1 PHE P 229      70.280 -19.676 107.696  0.00  0.00      P1    
ATOM   3702  HB2 PHE P 229      68.870 -20.695 107.365  0.00  0.00      P1    
ATOM   3703  CG  PHE P 229      68.454 -18.641 106.930  0.00  0.00      P1    
ATOM   3704  CD1 PHE P 229      68.785 -17.278 106.837  0.00  0.00      P1    
ATOM   3705  HD1 PHE P 229      69.628 -16.887 107.387  0.00  0.00      P1    
ATOM   3706  CE1 PHE P 229      68.010 -16.397 106.110  0.00  0.00      P1    
ATOM   3707  HE1 PHE P 229      68.239 -15.343 106.071  0.00  0.00      P1    
ATOM   3708  CZ  PHE P 229      66.894 -16.881 105.454  0.00  0.00      P1    
ATOM   3709  HZ  PHE P 229      66.261 -16.241 104.857  0.00  0.00      P1    
ATOM   3710  CD2 PHE P 229      67.332 -19.069 106.189  0.00  0.00      P1    
ATOM   3711  HD2 PHE P 229      67.118 -20.122 106.296  0.00  0.00      P1    
ATOM   3712  CE2 PHE P 229      66.546 -18.229 105.426  0.00  0.00      P1    
ATOM   3713  HE2 PHE P 229      65.613 -18.455 104.932  0.00  0.00      P1    
ATOM   3714  C   PHE P 229      67.288 -19.785 109.447  0.00  0.00      P1    
ATOM   3715  O   PHE P 229      66.569 -18.870 109.761  0.00  0.00      P1    
ATOM   3716  N   LEU P 230      66.788 -21.036 109.357  0.00  0.00      P1    
ATOM   3717  HN  LEU P 230      67.404 -21.815 109.267  0.00  0.00      P1    
ATOM   3718  CA  LEU P 230      65.362 -21.294 109.507  0.00  0.00      P1    
ATOM   3719  HA  LEU P 230      64.805 -20.721 108.780  0.00  0.00      P1    
ATOM   3720  CB  LEU P 230      65.043 -22.804 109.185  0.00  0.00      P1    
ATOM   3721  HB1 LEU P 230      65.714 -23.509 109.720  0.00  0.00      P1    
ATOM   3722  HB2 LEU P 230      63.994 -23.039 109.467  0.00  0.00      P1    
ATOM   3723  CG  LEU P 230      65.160 -23.118 107.674  0.00  0.00      P1    
ATOM   3724  HG  LEU P 230      66.122 -22.788 107.227  0.00  0.00      P1    
ATOM   3725  CD1 LEU P 230      65.045 -24.659 107.423  0.00  0.00      P1    
ATOM   3726 HD11 LEU P 230      65.862 -25.136 108.006  0.00  0.00      P1    
ATOM   3727 HD12 LEU P 230      64.086 -25.142 107.708  0.00  0.00      P1    
ATOM   3728 HD13 LEU P 230      65.223 -24.867 106.346  0.00  0.00      P1    
ATOM   3729  CD2 LEU P 230      64.115 -22.377 106.722  0.00  0.00      P1    
ATOM   3730 HD21 LEU P 230      63.137 -22.891 106.837  0.00  0.00      P1    
ATOM   3731 HD22 LEU P 230      64.026 -21.311 107.021  0.00  0.00      P1    
ATOM   3732 HD23 LEU P 230      64.470 -22.566 105.686  0.00  0.00      P1    
ATOM   3733  C   LEU P 230      64.888 -20.893 110.944  0.00  0.00      P1    
ATOM   3734  O   LEU P 230      63.822 -20.319 111.052  0.00  0.00      P1    
ATOM   3735  N   SER P 231      65.649 -21.157 112.015  0.00  0.00      P1    
ATOM   3736  HN  SER P 231      66.511 -21.622 111.828  0.00  0.00      P1    
ATOM   3737  CA  SER P 231      65.313 -20.954 113.376  0.00  0.00      P1    
ATOM   3738  HA  SER P 231      64.343 -21.392 113.560  0.00  0.00      P1    
ATOM   3739  CB  SER P 231      66.335 -21.751 114.228  0.00  0.00      P1    
ATOM   3740  HB1 SER P 231      67.379 -21.607 113.874  0.00  0.00      P1    
ATOM   3741  HB2 SER P 231      66.385 -21.239 115.213  0.00  0.00      P1    
ATOM   3742  OG  SER P 231      66.140 -23.134 114.364  0.00  0.00      P1    
ATOM   3743  HG1 SER P 231      65.755 -23.409 113.528  0.00  0.00      P1    
ATOM   3744  C   SER P 231      65.257 -19.496 113.678  0.00  0.00      P1    
ATOM   3745  O   SER P 231      64.307 -19.094 114.336  0.00  0.00      P1    
ATOM   3746  N   ALA P 232      66.204 -18.676 113.186  0.00  0.00      P1    
ATOM   3747  HN  ALA P 232      67.047 -19.071 112.831  0.00  0.00      P1    
ATOM   3748  CA  ALA P 232      66.064 -17.196 113.085  0.00  0.00      P1    
ATOM   3749  HA  ALA P 232      65.801 -16.884 114.085  0.00  0.00      P1    
ATOM   3750  CB  ALA P 232      67.416 -16.587 112.744  0.00  0.00      P1    
ATOM   3751  HB1 ALA P 232      68.081 -16.830 113.600  0.00  0.00      P1    
ATOM   3752  HB2 ALA P 232      67.727 -16.937 111.737  0.00  0.00      P1    
ATOM   3753  HB3 ALA P 232      67.348 -15.479 112.691  0.00  0.00      P1    
ATOM   3754  C   ALA P 232      65.044 -16.616 112.155  0.00  0.00      P1    
ATOM   3755  O   ALA P 232      64.405 -15.604 112.510  0.00  0.00      P1    
ATOM   3756  N   LEU P 233      64.855 -17.155 110.920  0.00  0.00      P1    
ATOM   3757  HN  LEU P 233      65.426 -17.889 110.561  0.00  0.00      P1    
ATOM   3758  CA  LEU P 233      63.890 -16.742 109.943  0.00  0.00      P1    
ATOM   3759  HA  LEU P 233      64.056 -15.684 109.797  0.00  0.00      P1    
ATOM   3760  CB  LEU P 233      64.071 -17.448 108.567  0.00  0.00      P1    
ATOM   3761  HB1 LEU P 233      65.126 -17.410 108.221  0.00  0.00      P1    
ATOM   3762  HB2 LEU P 233      63.827 -18.527 108.673  0.00  0.00      P1    
ATOM   3763  CG  LEU P 233      63.155 -16.805 107.456  0.00  0.00      P1    
ATOM   3764  HG  LEU P 233      62.143 -16.727 107.909  0.00  0.00      P1    
ATOM   3765  CD1 LEU P 233      63.642 -15.505 106.838  0.00  0.00      P1    
ATOM   3766 HD11 LEU P 233      62.855 -15.070 106.185  0.00  0.00      P1    
ATOM   3767 HD12 LEU P 233      63.788 -14.691 107.580  0.00  0.00      P1    
ATOM   3768 HD13 LEU P 233      64.663 -15.650 106.424  0.00  0.00      P1    
ATOM   3769  CD2 LEU P 233      62.845 -17.765 106.328  0.00  0.00      P1    
ATOM   3770 HD21 LEU P 233      63.771 -17.903 105.730  0.00  0.00      P1    
ATOM   3771 HD22 LEU P 233      62.529 -18.753 106.723  0.00  0.00      P1    
ATOM   3772 HD23 LEU P 233      62.052 -17.333 105.681  0.00  0.00      P1    
ATOM   3773  C   LEU P 233      62.471 -17.019 110.434  0.00  0.00      P1    
ATOM   3774  O   LEU P 233      61.512 -16.238 110.296  0.00  0.00      P1    
ATOM   3775  N   GLU P 234      62.261 -18.123 111.166  0.00  0.00      P1    
ATOM   3776  HN  GLU P 234      62.927 -18.853 111.302  0.00  0.00      P1    
ATOM   3777  CA  GLU P 234      60.946 -18.417 111.802  0.00  0.00      P1    
ATOM   3778  HA  GLU P 234      60.121 -18.220 111.133  0.00  0.00      P1    
ATOM   3779  CB  GLU P 234      60.713 -19.833 112.189  0.00  0.00      P1    
ATOM   3780  HB1 GLU P 234      60.919 -20.479 111.309  0.00  0.00      P1    
ATOM   3781  HB2 GLU P 234      61.615 -20.084 112.788  0.00  0.00      P1    
ATOM   3782  CG  GLU P 234      59.402 -20.214 112.893  0.00  0.00      P1    
ATOM   3783  HG1 GLU P 234      59.206 -19.394 113.617  0.00  0.00      P1    
ATOM   3784  HG2 GLU P 234      58.599 -20.179 112.126  0.00  0.00      P1    
ATOM   3785  CD  GLU P 234      59.475 -21.599 113.471  0.00  0.00      P1    
ATOM   3786  OE1 GLU P 234      58.623 -22.506 113.186  0.00  0.00      P1    
ATOM   3787  OE2 GLU P 234      60.370 -21.884 114.243  0.00  0.00      P1    
ATOM   3788  C   GLU P 234      60.691 -17.327 112.844  0.00  0.00      P1    
ATOM   3789  O   GLU P 234      59.650 -16.666 112.890  0.00  0.00      P1    
ATOM   3790  N   GLU P 235      61.716 -17.215 113.766  0.00  0.00      P1    
ATOM   3791  HN  GLU P 235      62.517 -17.794 113.636  0.00  0.00      P1    
ATOM   3792  CA  GLU P 235      61.665 -16.240 114.877  0.00  0.00      P1    
ATOM   3793  HA  GLU P 235      60.887 -16.539 115.563  0.00  0.00      P1    
ATOM   3794  CB  GLU P 235      63.039 -16.281 115.660  0.00  0.00      P1    
ATOM   3795  HB1 GLU P 235      63.227 -17.295 116.074  0.00  0.00      P1    
ATOM   3796  HB2 GLU P 235      63.877 -16.112 114.950  0.00  0.00      P1    
ATOM   3797  CG  GLU P 235      63.174 -15.250 116.824  0.00  0.00      P1    
ATOM   3798  HG1 GLU P 235      64.173 -15.225 117.309  0.00  0.00      P1    
ATOM   3799  HG2 GLU P 235      62.906 -14.286 116.342  0.00  0.00      P1    
ATOM   3800  CD  GLU P 235      62.275 -15.536 118.021  0.00  0.00      P1    
ATOM   3801  OE1 GLU P 235      61.880 -16.681 118.250  0.00  0.00      P1    
ATOM   3802  OE2 GLU P 235      61.950 -14.551 118.657  0.00  0.00      P1    
ATOM   3803  C   GLU P 235      61.325 -14.801 114.383  0.00  0.00      P1    
ATOM   3804  O   GLU P 235      60.462 -14.119 114.865  0.00  0.00      P1    
ATOM   3805  N   TYR P 236      61.944 -14.411 113.275  0.00  0.00      P1    
ATOM   3806  HN  TYR P 236      62.706 -14.923 112.887  0.00  0.00      P1    
ATOM   3807  CA  TYR P 236      61.841 -13.099 112.702  0.00  0.00      P1    
ATOM   3808  HA  TYR P 236      62.055 -12.336 113.435  0.00  0.00      P1    
ATOM   3809  CB  TYR P 236      62.944 -13.041 111.572  0.00  0.00      P1    
ATOM   3810  HB1 TYR P 236      63.925 -13.025 112.092  0.00  0.00      P1    
ATOM   3811  HB2 TYR P 236      62.932 -13.936 110.912  0.00  0.00      P1    
ATOM   3812  CG  TYR P 236      62.959 -11.805 110.695  0.00  0.00      P1    
ATOM   3813  CD1 TYR P 236      63.897 -10.750 110.877  0.00  0.00      P1    
ATOM   3814  HD1 TYR P 236      64.623 -10.750 111.677  0.00  0.00      P1    
ATOM   3815  CE1 TYR P 236      63.914  -9.808 109.832  0.00  0.00      P1    
ATOM   3816  HE1 TYR P 236      64.626  -9.004 109.945  0.00  0.00      P1    
ATOM   3817  CZ  TYR P 236      63.118  -9.811 108.693  0.00  0.00      P1    
ATOM   3818  OH  TYR P 236      63.340  -8.937 107.671  0.00  0.00      P1    
ATOM   3819  HH  TYR P 236      62.599  -9.014 107.065  0.00  0.00      P1    
ATOM   3820  CD2 TYR P 236      62.179 -11.831 109.537  0.00  0.00      P1    
ATOM   3821  HD2 TYR P 236      61.568 -12.709 109.390  0.00  0.00      P1    
ATOM   3822  CE2 TYR P 236      62.235 -10.874 108.554  0.00  0.00      P1    
ATOM   3823  HE2 TYR P 236      61.487 -10.994 107.784  0.00  0.00      P1    
ATOM   3824  C   TYR P 236      60.389 -12.895 112.161  0.00  0.00      P1    
ATOM   3825  O   TYR P 236      59.688 -11.931 112.351  0.00  0.00      P1    
ATOM   3826  N   THR P 237      59.976 -13.941 111.378  0.00  0.00      P1    
ATOM   3827  HN  THR P 237      60.600 -14.698 111.201  0.00  0.00      P1    
ATOM   3828  CA  THR P 237      58.758 -13.954 110.559  0.00  0.00      P1    
ATOM   3829  HA  THR P 237      58.856 -13.016 110.033  0.00  0.00      P1    
ATOM   3830  CB  THR P 237      58.604 -15.236 109.757  0.00  0.00      P1    
ATOM   3831  HB  THR P 237      58.643 -16.109 110.444  0.00  0.00      P1    
ATOM   3832  OG1 THR P 237      59.576 -15.239 108.726  0.00  0.00      P1    
ATOM   3833  HG1 THR P 237      60.236 -15.849 109.062  0.00  0.00      P1    
ATOM   3834  CG2 THR P 237      57.292 -15.327 108.972  0.00  0.00      P1    
ATOM   3835 HG21 THR P 237      57.329 -16.168 108.246  0.00  0.00      P1    
ATOM   3836 HG22 THR P 237      56.489 -15.523 109.715  0.00  0.00      P1    
ATOM   3837 HG23 THR P 237      57.004 -14.399 108.434  0.00  0.00      P1    
ATOM   3838  C   THR P 237      57.489 -13.832 111.477  0.00  0.00      P1    
ATOM   3839  O   THR P 237      56.563 -13.103 111.226  0.00  0.00      P1    
ATOM   3840  N   LYS P 238      57.626 -14.606 112.515  0.00  0.00      P1    
ATOM   3841  HN  LYS P 238      58.437 -15.185 112.540  0.00  0.00      P1    
ATOM   3842  CA  LYS P 238      56.643 -14.668 113.614  0.00  0.00      P1    
ATOM   3843  HA  LYS P 238      55.687 -14.867 113.152  0.00  0.00      P1    
ATOM   3844  CB  LYS P 238      57.146 -15.799 114.534  0.00  0.00      P1    
ATOM   3845  HB1 LYS P 238      57.196 -16.699 113.884  0.00  0.00      P1    
ATOM   3846  HB2 LYS P 238      58.180 -15.680 114.921  0.00  0.00      P1    
ATOM   3847  CG  LYS P 238      56.242 -16.121 115.691  0.00  0.00      P1    
ATOM   3848  HG1 LYS P 238      56.227 -15.326 116.467  0.00  0.00      P1    
ATOM   3849  HG2 LYS P 238      55.186 -16.161 115.349  0.00  0.00      P1    
ATOM   3850  CD  LYS P 238      56.605 -17.435 116.319  0.00  0.00      P1    
ATOM   3851  HD1 LYS P 238      56.314 -18.058 115.446  0.00  0.00      P1    
ATOM   3852  HD2 LYS P 238      57.678 -17.560 116.579  0.00  0.00      P1    
ATOM   3853  CE  LYS P 238      55.822 -17.887 117.601  0.00  0.00      P1    
ATOM   3854  HE1 LYS P 238      56.297 -17.399 118.479  0.00  0.00      P1    
ATOM   3855  HE2 LYS P 238      54.771 -17.533 117.535  0.00  0.00      P1    
ATOM   3856  NZ  LYS P 238      55.797 -19.325 117.792  0.00  0.00      P1    
ATOM   3857  HZ1 LYS P 238      55.621 -19.529 118.796  0.00  0.00      P1    
ATOM   3858  HZ2 LYS P 238      55.009 -19.655 117.199  0.00  0.00      P1    
ATOM   3859  HZ3 LYS P 238      56.661 -19.800 117.462  0.00  0.00      P1    
ATOM   3860  C   LYS P 238      56.629 -13.375 114.460  0.00  0.00      P1    
ATOM   3861  O   LYS P 238      55.602 -12.883 114.854  0.00  0.00      P1    
ATOM   3862  N   LYS P 239      57.769 -12.852 114.819  0.00  0.00      P1    
ATOM   3863  HN  LYS P 239      58.659 -13.263 114.640  0.00  0.00      P1    
ATOM   3864  CA  LYS P 239      57.790 -11.652 115.621  0.00  0.00      P1    
ATOM   3865  HA  LYS P 239      57.353 -11.899 116.577  0.00  0.00      P1    
ATOM   3866  CB  LYS P 239      59.313 -11.330 115.923  0.00  0.00      P1    
ATOM   3867  HB1 LYS P 239      59.680 -12.300 116.322  0.00  0.00      P1    
ATOM   3868  HB2 LYS P 239      59.855 -11.135 114.973  0.00  0.00      P1    
ATOM   3869  CG  LYS P 239      59.508 -10.218 117.019  0.00  0.00      P1    
ATOM   3870  HG1 LYS P 239      59.587  -9.221 116.535  0.00  0.00      P1    
ATOM   3871  HG2 LYS P 239      58.646 -10.030 117.695  0.00  0.00      P1    
ATOM   3872  CD  LYS P 239      60.840 -10.271 117.747  0.00  0.00      P1    
ATOM   3873  HD1 LYS P 239      60.678 -10.977 118.589  0.00  0.00      P1    
ATOM   3874  HD2 LYS P 239      61.536 -10.749 117.025  0.00  0.00      P1    
ATOM   3875  CE  LYS P 239      61.389  -8.971 118.192  0.00  0.00      P1    
ATOM   3876  HE1 LYS P 239      61.765  -8.333 117.363  0.00  0.00      P1    
ATOM   3877  HE2 LYS P 239      60.740  -8.225 118.698  0.00  0.00      P1    
ATOM   3878  NZ  LYS P 239      62.601  -9.231 118.980  0.00  0.00      P1    
ATOM   3879  HZ1 LYS P 239      62.355  -9.899 119.738  0.00  0.00      P1    
ATOM   3880  HZ2 LYS P 239      63.297  -9.693 118.360  0.00  0.00      P1    
ATOM   3881  HZ3 LYS P 239      62.977  -8.407 119.491  0.00  0.00      P1    
ATOM   3882  C   LYS P 239      57.125 -10.475 114.970  0.00  0.00      P1    
ATOM   3883  O   LYS P 239      56.411  -9.653 115.557  0.00  0.00      P1    
ATOM   3884  N   LEU P 240      57.356 -10.303 113.582  0.00  0.00      P1    
ATOM   3885  HN  LEU P 240      57.995 -10.931 113.143  0.00  0.00      P1    
ATOM   3886  CA  LEU P 240      56.765  -9.371 112.648  0.00  0.00      P1    
ATOM   3887  HA  LEU P 240      56.815  -8.427 113.171  0.00  0.00      P1    
ATOM   3888  CB  LEU P 240      57.612  -9.345 111.369  0.00  0.00      P1    
ATOM   3889  HB1 LEU P 240      57.626 -10.402 111.025  0.00  0.00      P1    
ATOM   3890  HB2 LEU P 240      57.184  -8.727 110.550  0.00  0.00      P1    
ATOM   3891  CG  LEU P 240      59.067  -8.826 111.687  0.00  0.00      P1    
ATOM   3892  HG  LEU P 240      59.337  -9.336 112.636  0.00  0.00      P1    
ATOM   3893  CD1 LEU P 240      60.004  -9.234 110.535  0.00  0.00      P1    
ATOM   3894 HD11 LEU P 240      61.040  -9.186 110.934  0.00  0.00      P1    
ATOM   3895 HD12 LEU P 240      59.672 -10.240 110.200  0.00  0.00      P1    
ATOM   3896 HD13 LEU P 240      59.800  -8.664 109.604  0.00  0.00      P1    
ATOM   3897  CD2 LEU P 240      59.115  -7.373 112.024  0.00  0.00      P1    
ATOM   3898 HD21 LEU P 240      58.935  -6.716 111.146  0.00  0.00      P1    
ATOM   3899 HD22 LEU P 240      58.426  -7.098 112.851  0.00  0.00      P1    
ATOM   3900 HD23 LEU P 240      60.090  -7.013 112.416  0.00  0.00      P1    
ATOM   3901  C   LEU P 240      55.277  -9.595 112.297  0.00  0.00      P1    
ATOM   3902  O   LEU P 240      54.682  -8.720 111.743  0.00  0.00      P1    
ATOM   3903  N   ASN P 241      54.789 -10.812 112.587  0.00  0.00      P1    
ATOM   3904  HN  ASN P 241      55.395 -11.501 112.976  0.00  0.00      P1    
ATOM   3905  CA  ASN P 241      53.403 -11.235 112.322  0.00  0.00      P1    
ATOM   3906  HA  ASN P 241      52.932 -10.756 111.476  0.00  0.00      P1    
ATOM   3907  CB  ASN P 241      53.264 -12.726 111.877  0.00  0.00      P1    
ATOM   3908  HB1 ASN P 241      53.666 -13.517 112.545  0.00  0.00      P1    
ATOM   3909  HB2 ASN P 241      52.174 -12.901 111.750  0.00  0.00      P1    
ATOM   3910  CG  ASN P 241      53.724 -12.811 110.376  0.00  0.00      P1    
ATOM   3911  OD1 ASN P 241      53.946 -11.780 109.757  0.00  0.00      P1    
ATOM   3912  ND2 ASN P 241      53.862 -14.053 109.884  0.00  0.00      P1    
ATOM   3913 HD21 ASN P 241      54.058 -14.177 108.911  0.00  0.00      P1    
ATOM   3914 HD22 ASN P 241      53.795 -14.858 110.473  0.00  0.00      P1    
ATOM   3915  C   ASN P 241      52.525 -10.971 113.533  0.00  0.00      P1    
ATOM   3916  O   ASN P 241      51.371 -11.385 113.552  0.00  0.00      P1    
ATOM   3917  N   THR P 242      53.098 -10.353 114.590  0.00  0.00      P1    
ATOM   3918  HN  THR P 242      54.026 -10.003 114.490  0.00  0.00      P1    
ATOM   3919  CA  THR P 242      52.433 -10.056 115.843  0.00  0.00      P1    
ATOM   3920  HA  THR P 242      52.042 -10.973 116.260  0.00  0.00      P1    
ATOM   3921  CB  THR P 242      53.255  -9.401 116.878  0.00  0.00      P1    
ATOM   3922  HB  THR P 242      53.638  -8.455 116.439  0.00  0.00      P1    
ATOM   3923  OG1 THR P 242      54.331 -10.263 117.174  0.00  0.00      P1    
ATOM   3924  HG1 THR P 242      55.050  -9.915 116.641  0.00  0.00      P1    
ATOM   3925  CG2 THR P 242      52.356  -9.314 118.104  0.00  0.00      P1    
ATOM   3926 HG21 THR P 242      52.890  -8.860 118.966  0.00  0.00      P1    
ATOM   3927 HG22 THR P 242      51.432  -8.725 117.919  0.00  0.00      P1    
ATOM   3928 HG23 THR P 242      51.976 -10.305 118.433  0.00  0.00      P1    
ATOM   3929  C   THR P 242      51.239  -9.153 115.489  0.00  0.00      P1    
ATOM   3930  O   THR P 242      51.362  -8.162 114.751  0.00  0.00      P1    
ATOM   3931  C   GLN P 243      48.804  -7.935 117.209  0.00  0.00      P1    
ATOM   3932  OT1 GLN P 243      48.731  -6.671 117.292  0.00  0.00      P1    
ATOM   3933  OT2 GLN P 243      48.921  -8.580 118.337  0.00  0.00      P1    
ATOM   3934  N   GLN P 243      50.050  -9.517 115.870  0.00  0.00      P1    
ATOM   3935  HN  GLN P 243      49.899 -10.400 116.308  0.00  0.00      P1    
ATOM   3936  CA  GLN P 243      48.874  -8.683 115.884  0.00  0.00      P1    
ATOM   3937  HA  GLN P 243      48.964  -7.950 115.096  0.00  0.00      P1    
ATOM   3938  CB  GLN P 243      47.508  -9.428 115.666  0.00  0.00      P1    
ATOM   3939  HB1 GLN P 243      47.233 -10.127 116.485  0.00  0.00      P1    
ATOM   3940  HB2 GLN P 243      46.667  -8.702 115.632  0.00  0.00      P1    
ATOM   3941  CG  GLN P 243      47.467 -10.171 114.302  0.00  0.00      P1    
ATOM   3942  HG1 GLN P 243      47.339  -9.542 113.395  0.00  0.00      P1    
ATOM   3943  HG2 GLN P 243      48.351 -10.818 114.119  0.00  0.00      P1    
ATOM   3944  CD  GLN P 243      46.335 -11.123 114.265  0.00  0.00      P1    
ATOM   3945  OE1 GLN P 243      46.477 -12.336 114.288  0.00  0.00      P1    
ATOM   3946  NE2 GLN P 243      45.081 -10.597 114.159  0.00  0.00      P1    
ATOM   3947 HE21 GLN P 243      44.289 -11.176 113.963  0.00  0.00      P1    
ATOM   3948 HE22 GLN P 243      45.045  -9.602 114.072  0.00  0.00      P1    
END
